# Supplementary material for: Cellular and molecular characterization of a stem rust resistance locus on wheat chromosome 7AL
Source: BMC Res Notes. 2016 Dec 7;9:502. doi: 10.1186/s13104-016-2320-z (PMC5143453; doi:10.1186/s13104-016-2320-z)
Supplement: Supplementary file 2 — Additional file 2. Supporting data. Details concerning the 353 GOIs, reference and PR genes, and RT-qPCR results. [file 13104_2016_2320_MOESM2_ESM.xlsx]

## Sheet: Legend
Full	Full details of genes of interest (genes that were DE between Col and both Col-NS765 and Col-NS766)
	Labels
	Unigene details	Unigene name, ID, sequence and length; GenBank name; Possible interest.
	Expression	Expressed in Col or Col-NS for at least one time point.
	Genotype comparison	Differential expression analysis between genotypes, for each time point.
	Time comparison	Differential expression analysis between time points, for each genotype.
	Category	Genes of interest classification on the basis of their patterns of differential expression.
	Annotations	Annotation from Rice, Arabidopsis, RefSeq (first 3 hits) and final annotation done manually.
	Normalised reads count	Sample values of normalised reads count.
	Mean of normalised reads count	Biological replicates mean of normalised reads count.
	Genotype comparison (Fold Change)	Fold change values from differential expression analysis between genotypes, for each time point.
	Genotype comparison (False Discovery Rate)	False discovery rate values from differential expression analysis between genotypes, for each time point.
	Time comparison (Fold Change)	Fold change values from differential expression analysis between time points for each genotype.
	Time comparison (False Discovery Rate)	False discovery rate values from differential expression analysis between time points for each genotype.
	RPKM	Samples values of Reads Per Kilobase per Million reads [(# of mapped reads) / (length of transcript in kilo base) / (million mapped reads)].
	Mean of RPKM	Biological replicates mean of RPKM.
	Comparison
	e.g. 0DPI_Col-NS765/Col: Expression level of Col-NS765 compared to Col at 0DPI
	Up: up-regulated/more expressed
	Down: down-regulated/less expressed
	NA: No significant change in the level of expression
	Category	Definition	Criteria
	Constitutive	Genes constitutively expressed.	Always DE between Col and Col-NS, and never DE through time in any genotype
	Early	Genes putatively involved in the early resistance response.	DE at 2 DPI between Col and Col-NS, but not at 0 DPI unless DE at 2 DPI, compared to 0 DPI
	Late	Genes putatively involved in the late resistance response.	DE at 5 DPI between Col and Col-NS, but not at 0 DPI unless DE at 5 DPI, compared to 0 DPI
	Pathogen	Genes putatively from the pathogen.	Not expressed at 0 DPI in any genotype, highly Up-regulated in Col at 5 DPI
	Miscellaneous	Remaining genes
	Origin	Genes putatively at the origin of the resistance/susceptible response (e.g. R gene).	DE between both Col-NS and Col at 0 DPI, and chromosome 7L
	Category	Subcategory	Criteria
	Constitutive	U/D	Always DE between both Col-NS and Col, but never through time
		U./D.	Same but one Col-NS is not DE with Col at one time point
	Early	U/D	DE between both Col-NS and Col at 2 DPI but not at 0 DPI
		Ur/Dr	Same but only both Col-NS are DE between 0 and 2 DPI
		Us/Ds	Same but only Col is DE between 0 and 2 DPI
		U0/D0	DE between both Col-NS and Col at 2 DPI, and DE between one or both Col-NS and Col at 0 DPI. All genotypes are DE between 0 and 2 DPI.
		U0r/D0r	Same but only both Col-NS are DE between 0 and 2 DPI
		U0s/D0s	Same but only Col is DE between 0 and 2 DPI
	Late	U/D	DE between both Col-NS and Col at 5 DPI but not at 0 DPI
		Ur/Dr	Same but only both Col-NS are DE between 0 and 5 DPI
		Us/Ds	Same but only Col is DE between 0 and 5 DPI
		U0/D0	DE between both Col-NS and Col at 5 DPI, and DE between one or both Col-NS and Col at 0 DPI. All genotypes are DE between 0 and 5 DPI.
		U0r/D0r	Same but only both Col-NS are DE between 0 and 5 DPI
		U0s/D0s	Same but only Col is DE between 0 and 5 DPI
	Pathogen		Not expressed at 0 DPI in any genotype, highly Up-regulated in Col at 5 DPI
	Miscellaneous	U/D	Always DE between both Col-NS and Col
		U./D.	Same but one Col-NS is not DE with Col at one time point
		0-2	DE between both Col-NS and Col at 0 DPI, but not at 2 DPI
		0-5	DE between both Col-NS and Col at 0 DPI, but not at 5 DPI
		x	Remaining genes
	Origin	U/D	DE between both Col-NS and Col at 0 DPI, and chromosome 7L
		U./D.	Manually added based on expression pattern
	*U/D represent the level of expression of both Col-NS compared to Col (more or less expressed, respectively)
Graph	Expression pattern for selected Unigenes. To display graphs of the expression patterns for any gene, paste the Unignene name into the indicated cell.
Sorted by category	Genes of interest with mean of RPKM values, annotation and chromosome location, sorted by categories.
Origin	Genes in "Origin category" with mean of RPKM values, annotation and chromosome location, sorted by categories.
All on chr 7L	Genes in on chromosome group 7L with mean of RPKM values, annotation and chromosome location, sorted by chromosome.
Reference genes	Wheat reference genes used to validate the RNA-Seq
PR genes	Details of PR genes investigated
qPCR	qPCR check for some genes

## Sheet: Full
Unigene details						Expression		Genotype comparison									Time comparison									Category						Annotations							Normalised reads count
Unigene	GenBank	ID	Sequence	Length	Interest	Col	Col-NS	0DPI_Col-NS765/Col	0DPI_Col-NS766/Col	0DPI_Col-NS766/Col-NS765	2DPI_Col-NS765/Col	2DPI_Col-NS766/Col	2DPI_Col-NS766/Col-NS765	5DPI_Col-NS765/Col	5DPI_Col-NS766/Col	5DPI_Col-NS766/Col-NS765	Col_2DPI/0DPI	Col-NS765_2DPI/0DPI	Col-NS766_2DPI/0DPI	Col_5DPI/0DPI	Col-NS765_5DPI/0DPI	Col-NS766_5DPI/0DPI	Col_5DPI/2DPI	Col-NS765_5DPI/2DPI	Col-NS766_5DPI/2DPI	Constitutive	Early	Late	Pathogen	Miscellaneous	Origin	Rice	Arabidopsis	RefSeq#1	RefSeq#2	RefSeq#3	Final	GSScontigs	Col_0DPI_rep1	Col_0DPI_rep2	Col_0DPI_rep3	Col-NS765_0DPI_rep1	Col-NS765_0DPI_rep2	Col-NS766_0DPI_rep1	Col-NS766_0DPI_rep2	Col-NS766_0DPI_rep3	Col_2DPI_rep1	Col_2DPI_rep2	Col_2DPI_rep3
Ta.100531	CJ617496	gnl|UG|Ta#S32593336	CCATACTTCATTTCTTCTTACTGATATTTTGCCGGGATTTACACCATATGAACTCGAGCTCATGCAAACAAATGCAAGTACAAGCACGTACATGGACGGAACAAAAATAAATGTTTGACACAATACAACAATACACGATGATTCTTGAAATGCTCTTATGGCAATAAATATCAGAGCCCCGGCTGTTCGTAAGAACGGCGTATTAGAATTTGATACAAGATACTTGAGCTCGGTGTTCTTAGGCGATATATATAGCAGACTAGCAGAGCTCCTGCTGCTTCTTTCCTGAGGAGGCTATTCTTAGGCAATAAACCGAGTCGGCTATTGCAAGCATGAACATTGGCTGCAGGTTCTGAACGTCTGGATGCAGATGTAGACTGTGCCTACGTATATATATAC…	832		Yes	Yes	Down	Down	NA	Down	Down	NA	Down	Down	NA	Down	Down	Down	NA	NA	NA	Up	Up	Up	.	D0	.	.	.	.	OsMADS37 - MADS-box family gene with MIKC* type-box; expressed	NA	PREDICTED: MADS-box transcription factor 7-like [Brachypodium distachyon]	PREDICTED: MADS-box transcription factor 16-like [Setaria italica]	hypothetical protein SORBIDRAFT_07g026180 [Sorghum bicolor]	MADS-box transcription factor	Chr7DS_3851851	673.755	643.79	627.297	182.325	189.14	276.339	44.0938	172.866	188.115	125.128	210.179
Ta.100906	JV913568	gnl|UG|Ta#S61767247	GGCATCTCTCTTCCTCTCCCTCACCCCTTCCTCTCCACCACCGGCCGCCGCCGCGGCCAGGCCGGCGTAGCGGTGCGCCACCCAGCCATCCATCCATTCCATCTCCACAACGCACCTCCAGCACCATCTCCTTCTCCTCCCCGAATCCATCCATCTATCCATCCACCACGCCATCACATCACCAGCACCCCTCACCACCAGCGCCATTACTCCACTTCCTCTGCTTCCCTTCTTTTCTGAACCTCAACGCCTTCTGctgctgctccctctctcaacgcctcctgctgctgctcctttcttctttcacccctccctgctgcccttctactcttcctgctgctgctcttcttgcgaccctgctgctgctccttcctcccttACGTCGCTGCTGTTCTTCTC…	618		Yes	No	Down	Down	NA	Down	Down	NA	Down	Down	NA	NA	NA	NA	NA	NA	NA	NA	NA	NA	D	.	.	.	.	.	NA	nodulin MtN21 /EamA-like transporter family protein	NA	NA	NA	Poor annotations	Chr1DL_2241726	26.0961	36.89	27.5257	0	0	0	0	0	45.704	40.1646	31.6991
Ta.101171	HP626253	gnl|UG|Ta#S58895114	CCCATGGACGGATCTCGTGTGCGAGCTCCGCTTTTCCCTTTTCTCGTCTTCCCCTCTTCTTCCATGCGTCCCCCACTCCCCGCACTATCGACAGGCTGTGCCGGCCGGCCATGGCAGCTCGTCGGCCAATCGTCGCACACAGCACCCACCTCACTTTTTCCACCCTCGGGGGTTCATCAAGCTCCTGCTCCTCCGCCAATCACCAGCACCACACCAGTTCCGACCCCCCTGCTGCTACCACGACGTAGTGCAAGCTTTAGGACAAGCGGTGCTGGAACCAGCAGAGGGCGGTGCTGCAACCGTTGTCATCTAAAGCTGGAATCAAGAGGTGCGGCTCCTGCAAGCCCCAGCCGCAGTGCTGGAACGGCGGCTATGTCGTGCTACGACGGGAAGACGAGA…	980		Yes	Yes	Up	Up	NA	Up	Up	NA	NA	NA	NA	NA	Down	Down	NA	Down	NA	Up	NA	NA	.	U0r	.	.	.	.	NA	NA	NA	NA	NA	No annotation	Chr6BS_3045480	15.4204	28.56	21.7308	150.932	133.411	145.029	115.245	61.062	17.8842	13.9031	17.2278
Ta.101293	CJ648146	gnl|UG|Ta#S32636282	ATCTTCTTGGAAGCCGCTTAGTGTTCCAATGAATAATTGTCGCTGGTGTGGTGCACGTCTTCATTGTTTGGTGGGCTGCTTCCTGCCTGGTGTGGTTGAAGAATTTTCAGAGGTATGGTCCATCTTGCGTGCGGCCTTTAGTTTGAGTTTCTGTTGACACATTAAATTTCCCTTTCCTGTAGACCCCTCCTTTTTCATTTTATTAGTTGGGTGTAATAGCAAATCATCTATAATCATTTTGTTTAACTACAATCTGATGCAAAAGAGTTATGTTTAGCTCTCATAGTTCATCCTTTATATGCTTGCTTTCAAAACAAAGAAATCGGTTGTCCAAGTTCTGATCATGCTCTGATTGAGATTCAGTCCTCCTTGATCTTTTTTCTGTATGCTTGCATCTCC…	573		Yes	Yes	Up	NA	NA	Up	Up	NA	Up	Up	NA	NA	NA	NA	NA	NA	NA	NA	NA	NA	U.	.	.	.	.	.	NA	NA	NA	NA	NA	No annotation	Chr7AS_4236558	3.55856	0	5.79489	28.9789	20.265	13.719	20.0426	9.4603	1.32475	4.63438	6.89111
Ta.101645	JP842504	gnl|UG|Ta#S61634078	GCTGGAGACAGAACTGTTCCTTGACGAAGAACACAACCTTCCCGAGGGAGGCATCCAAGATAGAACACCTAATATGGCCTCTGAATCAAGTAGATGTAAAAGCATAGATGGTCGGGCGAAATTGAAGGGAGTGCCGTTACAACTATTGAAGAGAATTACAAATGATTTCTCTGTGGAGTGAATACTCAGTAGTGGAGGAAGTGTTTATAAGGGAATTCTGGAAGATGGCGAAGTGGTTGCTGTAAAGAAACGCGGGGGAAAATACGCTAGTTGCAGATGACAAAGCATTTATTAAAGAGGTTACAAGTGTTGCCGCCCTCATCAAACATGAAAATGCACTCCAGTTGGTTGGCTTCTGCCATGGCAAAAAGAAGAAATTAGYGCCGTCGGATAACAAAT…	2170		Yes	Yes	Up	Up	NA	Up	Up	NA	Up	Up	NA	Up	Up	NA	Up	Up	Up	NA	NA	NA	.	U0	U0	.	.	.	cysteine-rich receptor-like protein kinase 21 precursor; putative; expressed	S-locus lectin protein kinase family protein	PREDICTED: uncharacterized protein LOC100845829 [Brachypodium distachyon]	PREDICTED: cysteine-rich receptor-like protein kinase 25-like [Brachypodium distachyon]	PREDICTED: cysteine-rich receptor-like protein kinase 41-like [Brachypodium distachyon]	CRK	Chr3B_10711278	3.55856	2.38	0	10.8671	25.3313	9.79925	11.0234	31.821	5.9614	9.26876	6.202
Ta.101962	JV994143	gnl|UG|Ta#S61706959	GACGGGCTCACCTGGCGAACTACACGGGAGGCTGGGGGTCGAGGTTGTCCTCCGCTCGCCGTGTGTGTCGTTGTCCATGCAATTATGCACTAGCGCCATCGTTGTCTTCATTGCACGCCAGTGCTGCCTGCAGTGCACACCGACAGAAGTTTGGTGGAAGAGGGGGTTCAGAGTGGGGGCCAACCGAACTGCAGCACTCTTCTAGGTTGAGGAAGTGCACTCGTCGGGGTTGAGGAAGTGCACTCGTCGTGGTCGAGGAAGAGCGCAACAACAGCAGAGATCACGAATCCATGGCGGTTGAGCTCCGGGACGGCATGAGACATGGCGTTGGCTCGCAGATCCGGCGTCTCAGCGAGAGGTGGGGGAACGAAGAAGGCTGGGCTGCAACCGTGCGGGCCC…	720		Yes	Yes	Up	Up	NA	Up	NA	NA	Up	Up	NA	NA	NA	NA	NA	NA	NA	NA	NA	NA	U.	.	.	.	.	.	NA	NA	NA	NA	NA	No annotation	Chr5BL_10907416	23.7238	29.75	21.7308	85.7292	45.5963	78.394	55.1172	52.4617	25.8327	28.5787	37.212
Ta.102004	CJ820688	gnl|UG|Ta#S37818193	GGTTTATTACAATATATTATGTACAGAACAAAACATGTGAAACTCCATACACTCGTTCACATCACAACAACTTGTTTGACCATCAAATATTGCACGCCCAGGAACTTCAAACTTCATGTAGATAACCATACAATATTCCACACAATCACAAACATTGCGATCGACAAATAAAACGCTCTGCCAGTGTAAATCTATCTACTCTTGGATACCACGGAACATGCTCTTCAACATAGGAAGAAGTCATCAATGGAGTTCTACCAACAACACAAGCTCCATTCACCTACAAGAACAGAATGGAATATCAAGTACTTGGATCATTCAAGTAGATTACAACCAACATATATATGTAGAAGTACATCAGGAAATATGATGGAGCAAATCAGACACAAATACATTAAG…	981		Yes	Yes	NA	NA	NA	Up	Up	NA	Up	Up	NA	NA	NA	NA	NA	NA	NA	NA	NA	NA	.	U	U	.	.	.	NA	NA	NA	NA	NA	Repetitive/Transposable element	Chr6AS_4431410	14.2343	8.33	18.8334	43.4683	23.6425	25.4781	36.0767	29.2409	20.5337	18.5375	16.5387
Ta.102188	JP931310	gnl|UG|Ta#S61538302	CGCAGGGACCTTAAAGCTAATAATATTCTTCTTGACGAGGAGATGGAATCCTAAAATCGCAGACTTTGGATTGGCAAGGCTGCTACAAGAAGGTSAMRSTGCRTWYYCAARCCTAMTWGMKCWKCCKSWRCACKCGGTTATATGGCACCGGAGTAYGCWRTACACGGAAGTGTGTCAMCCAAGATYGATATTTTCAGTTTTGGTGTAYTAGTCCTTGAAATTATAACCAGGAGAAGGAACTGCAGTTCAGATTATGGGGATACCGTGAACCTCATTAGTGATGTGTGGAATTACTGGACAAAAGGAACAATATCACAAATGATGGACGAATCACTCAATGGATACCCTCGAAGCCAAGCGCTACGGTGCATCCACATCGGGCTGCTGTGTGTCCAACCG…	832		Yes	Yes	NA	NA	NA	NA	NA	NA	Up	Up	NA	Up	Up	Up	NA	NA	Up	Down	Down	NA	.	.	U	.	.	.	TKL_IRAK_DUF26-lc.18 - DUF26 kinases have homology to DUF26 containing loci; expressed	cysteine-rich RLK (RECEPTOR-like protein kinase) 29	PREDICTED: cysteine-rich receptor-like protein kinase 10-like [Setaria italica]	uncharacterized protein LOC100274303 [Zea mays]	NA	CRK	Chr1AL_3907913	32.0271	7.14	27.5257	32.6012	25.3313	17.6387	9.01918	24.0808	108.63	129.763	125.418
Ta.102536	JV876655	gnl|UG|Ta#S61805704	GAGCTGATGGTGACGCGGTGCATACGGGAGGCggcgctgctggcgtgggtggtgctgtgggtgctgagcacgagggtgggcacgctgctgctgtgcGGCCGGCTGAGCCTCTGCGGCGCCGCCGGTGAGCTGCGCCGGTTCGCGGACATGCCGGCGGAGCGGCAGGAGGCGGCGCTGCAGCGATGGAACAGGACGCGCTGGCTCTTCCCGCTCAGGATCGTCTTCGCCCTCGTCAAGATCCTCTCCCACTATGTCTTCTACACCATGGTCGACGAGAACTCAGAGAATCCACACTGGAAAGCGATTGGATACAGCGTGGAAGAGTGGCAGAGAGACCGAGATGAAGCGCCCGCCCCGTCGCGGCCGCTGGACAATGGCGTCGTGGAAACCAGAGCGCTG…	484		Yes	Yes	NA	NA	NA	NA	NA	NA	Down	Down	NA	Up	Up	Up	Up	NA	NA	NA	Down	Down	.	.	Ds	.	.	.	alcohol oxidase-related; putative; expressed	NA	PREDICTED: long-chain-alcohol oxidase FAO1-like [Setaria italica]	PREDICTED: long-chain-alcohol oxidase FAO2-like [Brachypodium distachyon]	uncharacterized protein LOC100274574 [Zea mays]	alcohol oxidase	Chr1DL_2255218	23.7238	32.13	21.7308	27.7714	25.3313	31.3576	34.0725	32.681	132.475	98.0943	108.88
Ta.103356	JP946399	gnl|UG|Ta#S61517640	GTTGCAGCTGGAGCACTCCTCAAGGGCGTCACTCCTGATGGGGATACTGCACTTCATGCCGTCGCCAGCAAAGGGGACGGGGAGCATTTCTTGAGGTATGCGGGAATCATCTACGACAGGAACAGGGGCCTCCTGTTTCAGAAGAATCACAAGGGTGGGACACCCTTGCATTGTGCTGCCCGAGCTGGGAACTCCAAAATGGTTTCCCATCTCATTGATCTAGCTGGGCGTGAGGGCGCCGACAGGAAGCTCGGGCTCTTGAGGATGGAAAACAAGCGTCACGAGACGGCTTTGCACGAGGCTGTCCGATTTGAGGACGCTGCTCGTACTGACCTCGC	338		Yes	No	Down	Down	NA	Down	Down	NA	Down	Down	NA	NA	NA	NA	NA	NA	NA	NA	NA	NA	D	.	.	.	.	.	expressed protein	NA	PREDICTED: protein phosphatase 1 regulatory subunit 12C-like [Setaria italica]	PREDICTED: ankyrin repeat-containing protein At5g02620-like [Setaria italica]	NA	Ankyrin repeats motif	Chr5BL_10923750	17.7928	14.28	15.936	1.20745	0	0	0	0	12.5852	7.72396	8.95845
Ta.103378	JP946307	gnl|UG|Ta#S61517686	CTTCTTCTTTGACCTCAGCGTGAAAGTAGGAAGACAACTTGCAAGCTCTCACAATCTCTGCCCTGCACCACGGCTTAAAGGTTGGCCTGGAATAATGTATAAATGTATCGAGTAAGAACCCCCCACAGGACAAGTGAATGAGAAGATATTTTGGCCTGGAATAATGTTCCCACTGGAATCCTCACAGGTACAATCATCTAAACCTATGTGACCTTTGAACATCATGAGGCCGTCCTTGTAAGGAAAAAGACTCACAATCTTTTGGCATACGATATCCTCCAAGACTCCAAATTGTACTGCTGGACGTGCCTTTCCAGTTTTACGTGCATACAGTATAGTCATGCCACTGTTAGAGACTTTTTCAGTATGATCAACAACAGCAGTATCTCCATCAGAATA…	688		Yes	Yes	NA	NA	NA	Up	Up	NA	NA	NA	NA	NA	NA	NA	NA	NA	NA	NA	NA	NA	.	U	.	.	.	.	NA	NA	NA	NA	NA	No annotation	Chr7BL_6513945	17.7928	7.14	5.79489	13.282	33.775	27.4379	17.0362	28.3809	11.9228	12.3583	15.8496
Ta.103496	JP945673	gnl|UG|Ta#S61518003	ATTAGTCCAAGTATAAGCAGGGCCACTGTATCCTAGATCAATGAAGCCATATTGTTTGACTAAAGCATGAAAAGCATGCATACGGTATTTATTAACATAGGGAGAACTCTTGTCCTCATCATAGAGAATATCATTAAGATCTCCCATGCATAAGATAGGCTTGCTTTGATTATCATACACAAAAGAGGTAATACAATTCCAAATCTGATTAGTATAGTGGTGATGAGATCCCCATAAATACAGATTAACGGAAAATCAACATTGGAAGCTATATTAACAACAGAGGCTAAGATCACATGAAAATTTGCTATATGGACATTTACCCGAACTTCGTCTGTCCACATTAACCAAAGACCACCTGATTTCCCCCTTGATGGCACTACTTCAGCATGAACAATA…	905		No	Yes	Up	Up	NA	Up	Up	NA	Up	Up	NA	NA	NA	NA	NA	NA	NA	NA	NA	NA	U	.	.	.	.	.	NA	NA	hypothetical protein SORBIDRAFT_10g022040 [Sorghum bicolor]	Os10g0351414 [Oryza sativa Japonica Group]	PREDICTED: uncharacterized protein LOC100843062 [Brachypodium distachyon]	Repetitive/Transposable element	Chr6AL_5796913	0	0	0	6.03727	18.5763	19.5985	7.01492	12.0404	0	0	0
Ta.103763	JV871367	gnl|UG|Ta#S61828349	ACAGCCTCTAAAATTTTCATGTTGTAACTTTATTTTAATACCACCTCTAACAGGGCCTAATCTCCCATATCAAAATACTGTACCCAGGAACATATATTTCGGGACAGAAACTAAATTGATGGCTGCTCTCAAACCGTACATCCAAACGACACAAATAAATACTCTAAAGAAACCTTGGAACTTTATCTAAAACTTATGTAAAGGGGCCAACTCAAAATTCTAAGCCTAGCTAACTCATTTTTCAGATCTAAGCTTGCTGTCCAAATTGGACAGTGCAGTTTTTAACTGAACCAAGTTCAGTTTACAGCCATGATGCAGAACTAGATGCTAAAACTAACACCTTGTAGGGAGAGGCGATGCACCATTTTTACCTCGAATCAAAGGCTTCGCATATGCGCT…	1791		Yes	Yes	Up	Up	NA	Up	Up	NA	Up	Up	NA	NA	NA	NA	Down	NA	Down	NA	NA	NA	.	.	.	.	U	.	NA	NA	NA	NA	NA	No annotation	Chr5AS_1506395	4.74475	16.66	18.8334	33.8087	42.2188	70.5546	70.1492	66.2221	5.29902	5.40677	6.202
Ta.103888	JP943417	gnl|UG|Ta#S61519131	ACAGAATATAGCCATGAACGAGCAGCGTAGCATCTGAAACAAAGAATTAGAAGTAACAAAGGGAAATATATGGGACATGTCTCACCGTTGTGACCGGAGGGATACTTCCAGGTGTAGCAAATGAGGAAACCAATTACAACACCATAATTGTGAAAAACGACAACACACACATTCGAGTAAGAACATAAGGTCGGCAATGGAAATTTTTAAAGATATTTTTATCTCACGATTTCAGTTTGTAAAGAGTTAGACGTCACAATGTGTGCAGGTTTGGGCAAGCCATAAGTTGTTTCAGGAAGTAACCTTATGTT	311		No	Yes	Up	Up	NA	Up	Up	NA	Up	Up	NA	NA	NA	NA	NA	NA	NA	NA	Up	NA	.	.	.	.	U	.	NA	NA	NA	NA	NA	No annotation	Chr5BS_2283669	0	0	0	8.45217	13.51	19.5985	10.0213	14.6205	0	0	0
Ta.103989	JV903740	gnl|UG|Ta#S61772161	TGATCGAGCGTGGTGGGTTTGGAGCTGTTTACCTGGTATATACTTTGTTTCTGATCATCTCTCAAATCACAATTTTTCATATGTTACCCCATTGAAGTGAAATGTTCATGTCAATGCTAACATGTACGGTGAGTAAATACAGGGAATTCTTCCAAAAGGGAAAGTTGCTGTGAAGAAGCTCTGTATATTGCAGGATTTATCTAATAATGCATTCGTGGACGAGATTGTATGTTTAAAAAAGGCACATCATAGTAATGTAGTCAGACTTCTAGGCTATTGTGCACTTGCACACGGTGAACTGATGGAAGTGAATGGAACACATGTGATAGCACAGGAAACACAAAGGTTACTCTGCTTTGAGTATGTTCCTAATGGAGACCTTCAGAATTATATTAAAGA…	1291		Yes	Yes	NA	NA	NA	NA	NA	NA	Up	Up	NA	NA	NA	NA	NA	NA	NA	NA	NA	NA	.	.	U	.	.	.	protein kinase domain containing protein; expressed	Leucine-rich repeat protein kinase family protein	PREDICTED: putative cysteine-rich receptor-like protein kinase 39-like [Brachypodium distachyon]	PREDICTED: uncharacterized protein LOC100837417 [Brachypodium distachyon]	PREDICTED: clathrin heavy chain 1-like [Brachypodium distachyon]	CRK	Chr5DL_4582615	27.2823	42.84	46.3591	57.9578	84.4375	64.6751	95.2025	61.062	72.1991	60.2469	39.2794
Ta.104194	JW028994	gnl|UG|Ta#S61669533	GAGAGGCTTGCATTGGCTAGAAGTATCATTGTGCAAGCGAATAACGTAAAGCATCAGAACATCTTCACAAATTCGAAAACGACATTAAAGTATCAATCACCAACACAGGACCAACAATGTAACACACAGGTAGACTACCTACTGTTGCGACAACAATGTAACACACAGGTAAACTGCCTACTGTTGAAACAATGTTGTAAAGAGTGTTCCAACTTGATGCAATCAATTCGAAGTACACAAACCAATCAGCCGTGTGTCACCATCAACTTCGACTTTCGGATGACATCTATGACCTTGTTGTCTCACATATCTTCTATCTCTTCAACGTATTCCTCACAGCACATTCTGAGGTAATGCAACGAGCCTGATGCTTGGTCACCTGACTTCCTGTAGTTTAAG…	1032		Yes	Yes	Down	Down	NA	Down	Down	NA	Down	Down	NA	NA	NA	NA	NA	NA	NA	NA	NA	NA	D	.	.	.	.	.	retrotransposon protein; putative; Ty3-gypsy subclass; expressed	NA	Os10g0195100 [Oryza sativa Japonica Group]	PREDICTED: uncharacterized protein LOC101512289 [Cicer arietinum]	Os08g0215300, partial [Oryza sativa Japonica Group]	Repetitive/Transposable element	Chr6BS_2908232	298.919	254.66	357.835	4.82981	3.3775	1.95985	2.00426	6.02019	511.355	417.094	367.296
Ta.104429	JP939529	gnl|UG|Ta#S61521075	TGGTCATGAAACGCAAACAATTTCCAATGTCACTGCAGATATTGCACCAGGTATATCATTAGGCATTTGTACAGTGTAAGGAACAATATTACTATAATCAACCTCAATATTACTTATAGTGCAAGCGTGTTTACCGTAATCTGGGTTCTCTTTCATTTTTAATTGTATAGAGCCTCTTAATGCCTCCAATCAACCTCAAAAGTCCATGGCTAATGATAGGCGAGGAGTAGAACCGACAACAGAGACTGCTCAAAACACTCAAAATCTGCAAGGTAGTTTTGCTGACCCTACGTCTACTATAACACCTATATTGTTATGTTGTACTGATCTTATGATTTTCCATAGTGGGCAACGACCAGACAGCTGATCCATATGGAATATTTGAGCCTCGTGTTCAAC…	837		Yes	Yes	Down	Down	NA	Down	Down	NA	Down	Down	NA	NA	NA	NA	NA	NA	NA	NA	NA	NA	D	.	.	.	.	.	NA	NA	NA	NA	NA	No annotation	Chr2BS_5199047	106.757	101.15	101.411	35.0161	40.53	29.3978	40.0853	42.1414	87.4338	69.5157	69.6003
Ta.104699	JP937303	gnl|UG|Ta#S61522188	CGCCGCCGTTCTCCTCTGTTTTGGATTGTCCGGAGTGCGACGCGAGCTATTGTCAGGAGTGTGACTTTCTGAACCAGAACCAAGGATATTCAGACGAAGAGTAAGGTACCGTTAGGGTCGCGAGTCTGCACTCAGCATCGCCAGTGGGCTATGATGGGACTCATYGTTATTTTCTGCTACTTTCCGCTGTTTGATTGAATAAAGCTAGCCAAGTGCTATGCAGATTGTTTTATTTTATACATTCTGGATCATACGTTGTAATAAATGA	268		Yes	Yes	Up	Up	NA	Up	NA	NA	Up	Up	NA	NA	NA	NA	NA	NA	NA	NA	NA	NA	U.	.	.	.	.	.	NA	NA	NA	NA	NA	No annotation	Chr5AL_2692508	1.18619	1.19	0	18.1118	18.5763	25.4781	12.0256	12.0404	1.98713	1.54479	0.689111
Ta.104804	JP920942	gnl|UG|Ta#S61563487	ACCATACGGAATAGACATCCTACGAGTGAGTACATGTGTTGAGGTTGCACTAAGATGTCTGGACGCCGACCGAGAAAAAAGGCCCTGCGTAGAAGRTAATTGTACCATGAACTGGGGGAACTAGAAGCTAGGATTAAGACAATAATGTTACTACCTTATGATCATAGGAAGAAGCTCTTGCCTAACCTGGGCCTTGGCCAGTACTCTGCAAAAAGTACCAGGATATATATGTCCCATAAGTTGGCCCATGATGGAGCAGTTGCCGCATATAAATCTGATTGGTCCAGGCTTGATTCTCAGTCAGACCCCACTGGTACTGCTCATGGTCAGTCGAAAGACCTAAGTATCCAGGCGGAGTCTACTCCATACCATGTGACCTTACAACATTTGAGAGACATT…	1350	*	No	Yes	Up	Up	NA	Up	Up	NA	Up	Up	NA	NA	NA	NA	NA	NA	NA	NA	NA	NA	U	.	.	.	.	U	jacalin-like lectin domain containing protein; expressed	Leucine-rich repeat transmembrane protein kinase protein	PREDICTED: uncharacterized protein LOC100829658 [Brachypodium distachyon]	hypothetical protein SORBIDRAFT_08g014920 [Sorghum bicolor]	PREDICTED: cysteine-rich receptor-like protein kinase 40-like isoform X1 [Setaria italica]	CRK	Chr7AL_4519254	0	0	0	530.072	525.202	570.316	524.115	494.516	0	0	0.689111
Ta.104992	JP934747	gnl|UG|Ta#S61523466	TTCATCAAGTTCTGTTCACAAATTTGCATCGCACTGGTTTTGCATGTTGATTGCTATCTTCTGTCCCCTAGTGTCTAGTCCAGCAAACGACTTTATTTTTCTTAATTAACAACTAAACAGAAGAAGATCCACTGACGACACCCAGCCACAACAGACACAGAGAACTAGTACTGATCAAACCAACATACGAAAAATTAAGTAATTTTAGTTGGTTAAATATGTTGACAGGTGCTTGCTTCTAAGGAAAATACATCCTAACAAGCCAACTGAACTAGTCCATAATGCTGCTACACATTACAAAAACTAAAAAGAACATGTAAAACAAGCGATAAGAACTTCTCCATTGAGATACACAACCCCCATATCATCATCAACAAAAATAGAAACAAGAATCAGAAA…	932		No	Yes	Up	Up	NA	Up	Up	NA	Up	Up	NA	NA	NA	NA	NA	NA	NA	NA	NA	Down	.	.	.	.	U	.	NA	NA	NA	NA	NA	No annotation	Chr6AL_5810659	0	0	0	22.9416	32.0863	19.5985	47.1002	45.5815	0	0	0
Ta.105012	JP934659	gnl|UG|Ta#S61523510	TAAGTACTGCTTTTGTTTCCTTGAATTAATCTTTGTTTCAACAGCTTACCTTTTTATTATTGTRCGGTTGTCCYTCAACTGTCAAAATGCCTAGACTTTACAAATATCCTTAGGGTACTATCAAGCACAGATTTTCGACCGTTAGGTGGCATAAGGCAGTTTGTGATTTAACTGACAAACAGAAGTCGTATGTTTCCAAATATGAGCTCGATAATCTCCTGAATATTCATCCTCATTTGATGATTCGAATTCCAATTCTGCAATGGGTTGCAAACCACATAAACTATAATGGACCTGGAGTTTTCAGAAAGGGTCAAAAGATCATTCGTCTTAGAAGGGAGATGGTAATTCAGGTTTTTGGTATCCGTTCTGGTTCTGTGCCTTTTCCTCTGGACAACA…	860		No	Yes	Up	Up	NA	Up	Up	NA	Up	Up	NA	NA	NA	NA	NA	NA	NA	NA	NA	NA	U	.	.	.	.	.	NA	NA	hypothetical protein SORBIDRAFT_03g013172, partial [Sorghum bicolor]	hypothetical protein SORBIDRAFT_06g004201, partial [Sorghum bicolor]	hypothetical protein SORBIDRAFT_03g013175, partial [Sorghum bicolor]	Poor annotations	Chr6AL_5810659	0	0	0	25.3565	38.8413	25.4781	46.098	43.8614	0	0	0
Ta.105098	JP933818	gnl|UG|Ta#S61537048	ATCTCAAGAAAGCGTGGGCAACTTTGTTTGATGGATTCATGACCGAGGGGAAATGGTTATCTACTAATCAGRTYCCTACATCCGAGGACTATCTAAGAAACGGGGTTGTCACTTCAGGAGCTCCACTTGTATTCATGCATCTTTTCTTCATGTTGGGACATGAATTACCAGAGGGCAACAATGACGACATCCATCGTGTCATCTCCTGCCCTGCAAAGATCATGAGGCTCTGGGATGACATGGGCAGTGCAAAGGATGAATCGCAAAATGGGCTGGATGGATCATACAAGGAGTTGTACCAAAGAGAAAATCCTCATGGTGACGTAGAGAAGCACATGCTGGAGATGATCGGGAGTGAATGGGAGGGTCTGAATAGGGAATGCTTCTCTGGGACAACGT…	723		Yes	Yes	NA	NA	NA	Down	Down	NA	NA	NA	NA	NA	Down	Down	Down	Down	Down	Down	NA	NA	.	Dr	.	.	.	.	terpene synthase; putative; expressed	NA	PREDICTED: (3S,6E)-nerolidol synthase 1, chloroplastic-like [Brachypodium distachyon]	Os02g0121700 [Oryza sativa Japonica Group]	hypothetical protein SORBIDRAFT_04g001770 [Sorghum bicolor]	Linalool synthase	Chr6DS_2120757	35.5856	52.36	21.7308	38.6385	69.2388	37.2372	46.098	71.3823	13.2475	22.3995	14.4713
Ta.105277	JP932223	gnl|UG|Ta#S61524728	CAAGCATCATCATTCAAACAGTGGCTTTAATACTGGCAGTACTGACCTGTGAAGTCGACGGAGTGGCATCGCCGTTTATTTCTCCACTTGAAAGCTCTGTCCTCTGCAGCCTCTCMGGCAAGGTCTCCATCCCCATGCAGGACAGCAGGAGCCACACATACGTGAGAAGCTCCTCACCGGTGCCCAAACTCTTGGCATGTAGGTACCCACGGCCTCTACTTGCAGAGAAGCAGAGCATCTCCACCCACACGCCTTCAATAACTCCCCACATCTTGTTACAATCACCTAGATCCAACAACACTTTAGCGAGCTTCCATGCATCATGGATAAATTGCGTAGTTGGATATATCTCTGCATCCGGCGGCAATTCTGTGCATTCAGAAACCTCTCTGCATTCTG…	594		Yes	Yes	Up	Up	NA	NA	Up	NA	NA	Up	NA	NA	Down	NA	Up	NA	Up	NA	NA	NA	.	.	.	.	x	.	expressed protein	NA	PREDICTED: uncharacterized protein LOC100837515 [Brachypodium distachyon]	Os07g0268800 [Oryza sativa Japonica Group]	PREDICTED: uncharacterized protein LOC101782095 [Setaria italica]	Poor annotations	Chr5DL_3949778	1.18619	1.19	1.44872	38.6385	45.5963	21.5584	14.0298	18.0606	1.98713	6.17917	7.58023
Ta.105891	JP926037	gnl|UG|Ta#S61527821	ATTAGATGGTGTGCCATCTGCAAGTGTAATTACTGCATGTATACTCAACAAAGTACAAACAGGAGGAGTAGCATTTTCTCCTAGCAATGTAGCCAAAGCACCTTCATGCTGAAAGGCAAGCCAGTGGGCAGACCAATCCACCTGCATAGGGCTATGGGGTAGCTAACCAGCAATGCCAAAAATTCCATCATATGAGCCCAGTGGAAAAATCCTGAAATTACTAACAAATTTGTGGCCACCACAGGACCATTTACCCTGTAAAATCTGCTGAGAGCATGGAATCAGTTTACCATTTGCGACCCTGACCGTAGAAACAGGCATGTTAGATACTCCAGATAGTAACTCAGCCACAGTACAGTTCAGAAAAGTGTTAATACTGCCAGAATCCACCAAAAACAT…	1018		No	Yes	Up	Up	NA	Up	Up	NA	NA	NA	NA	NA	NA	NA	NA	NA	NA	NA	NA	NA	.	.	.	.	0-5	.	retrotransposon protein; putative; unclassified; expressed	NA	PREDICTED: uncharacterized protein LOC101764768 [Setaria italica]	PREDICTED: uncharacterized protein LOC101755730 [Setaria italica]	uncharacterized protein LOC100304412 [Zea mays]	Repetitive/Transposable element	Chr6AS_4346022	0	0	0	8.45217	10.1325	5.87955	6.01279	6.88022	0	0	0
Ta.106679	JP944842	gnl|UG|Ta#S61531290	AATATCTGGCCGGTAATGTTCAAAGATGGAAGGTCAAGGGAAACAACATGAGCTGCGTGCACAGTACTGCATGTCACCCCTCGCCAGCCGCAGAATGCGAATGACTCGTTTCTCCATGAGTCTAATGCTCCAGCAGGGTCGGATAGGTGTGACCTTAGACATAGAAGTGCATGCCTATCGGTTTCGGATGTATTGTGGACTGCAGGTGTGGCTAAGGAACAGACACGGGGACAGAAGCTTACCAAATAGATGAGCACTGCGGCAGGAAGTGGCAGCAACTTGTTTGGAGCTCGGACTGGCACCCATCTTGTGTATGCGACTGGATGCTAAGTGAATTGGGTGGTGTCCCCGCG	353		Yes	Yes	Up	Up	NA	NA	NA	NA	NA	NA	NA	Up	Up	Up	Up	Up	Up	NA	NA	NA	.	.	.	.	0-25	.	receptor-like protein kinase 2 precursor; putative; expressed	NA	Os11g0624600 [Oryza sativa Japonica Group]	PREDICTED: probable LRR receptor-like serine/threonine-protein kinase At3g47570-like [Setaria italica]	Os11g0625900 [Oryza sativa Japonica Group]	STK	Chr2BS_5222327	13.0481	7.14	1.44872	45.8832	32.0863	21.5584	24.0512	39.5613	88.7586	95.7771	106.812
Ta.107055	JP941904	gnl|UG|Ta#S61533005	TCGATAACATTATATTCTCCTTTCGATATTTGATTTCTACCACATAATAAGCACCGTCATCCATCCTTCAAAGTCCTGGTTGTTAATTCTTGCATCATGTGTGTGGTAATCTGGATTCAGCRAACTCTGAATCCTTTTCCTGATAATCTCAGTGTTATCAACTTGTCATAGAAGAAGAATTGTTTGGAAAAAACCTACCAGAAAAAAGGTTGCCACGGGACAAATCAAGAAACCTATTGTCCCAGTTTTAAATCAAGCAACAGTCAACTCACCTTATTGAGTACACAACCAGAACCATCATCCGTTGCACATAGAGGAGAAGGACATCGTAGGCAAAAGGGAGTGTGTTGGCGGCAGACAACGATGCCTTTGGTTTCTCATCAGTCTCGTCTAGGCTTC…	790		No	Yes	NA	Up	NA	Up	Up	NA	Up	Up	NA	NA	NA	NA	NA	NA	NA	NA	NA	NA	D.	.	.	.	.	.	NA	NA	NA	NA	NA	No annotation	Chr6AS_4428064	0	0	0	6.03727	1.68875	7.8394	10.0213	4.30014	0	0	0
Ta.107299	JV866067	gnl|UG|Ta#S61830999	GTCCTCGGGAGTAAGAAATTTCTTCATTGTGAGCTTGAAGTCCCCATGCTGGGCAAACGCTTTACGAATTTATTTGTGAGAGAAGTCGCCATAAAAAAATCCTCCTCGTGATGGTTGTGCTCATAATGATCTTATCGGGATGGATGTCGACGTGGCTGATGATGAAGCCAATACCCGCAGAGATAACATTCTGAGATAGTCTCCCTGTAGGCATCAGGGACTCAACGAGATCATCCATGTGAACAAACGTCTCATAGCAGTCGATGACCTTAGTTTCTCTGATTGCATTCATATGCTTGCTATTGCTTCACGCATTTCCAAAACGCCTAATGATTTCGTAAAGTGCTTGTTGTTGCTTTGTGGCCTTTATTGGAGGTTCATAGTCCACTTCTggggggg…	2363		Yes	Yes	NA	Up	NA	NA	Up	NA	Up	Up	NA	NA	NA	NA	NA	NA	NA	NA	NA	NA	.	.	.	.	x	.	NA	NA	PREDICTED: putative receptor protein kinase ZmPK1-like [Brachypodium distachyon]	NA	NA	Poor annotations	Chr1AL_3945125	5.93094	17.85	13.0385	30.1863	25.3313	27.4379	55.1172	25.8008	9.27328	8.49636	6.202
Ta.107584	JP936908	gnl|UG|Ta#S61535503	CCGCGATATTTTCTTCCGGTCGAAGGTCCGCGCTTCACCATCTTTGTCAATGTAGGCGCCCGGGTGTTTCCGGTTCCCCTTCCTTTCGCCGTATCTAGAGGAATTCACCTCGGCGTCGTGCAGGGAAGAAGTTCCTTGCTGAATGTTCCCGCAGGCGCAGATGCGCCATCTTGGTCCGGCGGTCATCGGATGATAATGCAACGGAGCCTGTATCCTTAACATGATGAGCACAGGGTGAAGGTCTTCAGAGGCAAACTTGCAGTTCTCCCAAGGGACAGATATCGTCGAGCTTGTGGTCGCTTCTGTTTCTGATAGTTGTGGAGGAACGAGGAGCATGGGCTGCACTC	347		Yes	Yes	NA	NA	NA	Up	Up	NA	NA	NA	NA	Down	Down	Down	NA	NA	NA	Up	Up	Up	.	U	.	.	.	.	pentatricopeptide containing protein; putative; expressed	NA	PREDICTED: pentatricopeptide repeat-containing protein At2g35130-like [Brachypodium distachyon]	hypothetical protein SORBIDRAFT_04g004710 [Sorghum bicolor]	PREDICTED: pentatricopeptide repeat-containing protein At2g35130-like [Setaria italica]	Pentatricopeptide containing protein	Chr6AS_4428512	119.805	136.85	104.308	183.533	179.008	180.306	186.396	115.244	13.2475	18.5375	17.2278
Ta.10772	JP838766	gnl|UG|Ta#S61635947	ACCTCTGCGTTTTCCACAAGAAGAGAGCCTTGTGGCTCCAAATGGTAACAGCTGAGCCACTAATCTACACTCTTAAATAATTAGTTGGGATCGACTCAGATCACTGCCCTGTCATCTTTTCCATTTCCATGAGTGGATGCTCAGATCACCCCACACCAAGTGTCCTCCGCTCTGCTCTGCTCGCACGACTCACCCAGCATTTTCCATCCGCTTTCTTCTAGCCCCATTGGCGCATCGCATGCATCACTGATTAGGTGATGGTGCACTAGCTAGCTGCGTGCCTGGGATTATCCGTGTCACTCCGGGGTGCACACAGACACAGGAGCAAGGGCATATGCTCTTACTAGGTTGTTGCGCTGGCGCCTTTGGCAATGTATATATAGGGCTGCACAGCTCTCT…	1842		Yes	Yes	NA	NA	NA	Down	Down	NA	NA	NA	NA	NA	Down	Down	NA	NA	NA	NA	NA	NA	.	Dr	.	.	.	.	integral membrane protein DUF6 containing protein; expressed	Serinc-domain containing serine and sphingolipid biosynthesis protein	PREDICTED: auxin-induced protein 5NG4-like [Brachypodium distachyon]	PREDICTED: WAT1-related protein At5g64700-like [Setaria italica]	hypothetical protein SORBIDRAFT_02g035050 [Sorghum bicolor]	nodulin MtN2-like	Chr2BS_5211650	110.315	104.72	72.4361	62.7876	42.2188	101.912	39.0831	36.1212	51.6654	74.15	57.1963
Ta.108072	JP931610	gnl|UG|Ta#S61538152	GAACACTAAGAAACATGCATTTCAGATAACAGTAAATGTTGATTTTCTTTCTAAGACTACAGATAACACTATTACTGTATCAAGGGGGGAAATTTACCGTAGACTTGTCTCTTTCCGATGGTGCCTCCAACATCTTTATATAAAACTGTAGTGGGGCTTGCACCAGATTTCCTGGGAGCAAAAGAGAAGTGAAAATAAATGTTTTATAGAGGTCARTAGCTGGCCCAACAATAACTTTGAAAAGGAAATTAATCAAAGTCACWTCAATAAGATTTGATCTGTTTGTACACACAGACACAAGAAACCTTGCAAATTGCAGTACAACCATAATACTTTTCTCTAATATTAATATCATTTATGATCTCCAAAAATTGCCAAAAAGAAACCTACATGTATATC…	739		Yes	Yes	Down	Down	NA	Down	Down	NA	Down	Down	NA	NA	NA	NA	NA	NA	NA	NA	NA	NA	D	.	.	.	.	.	NA	NA	NA	NA	NA	No annotation	Chr6AL_5797673	34.3994	39.27	47.8079	2.41491	1.68875	1.95985	6.01279	4.30014	23.1832	21.6271	25.4971
Ta.108580	JP924834	gnl|UG|Ta#S61541540	TACNCGGGGATGATAGATTTCCTAGTGCATTGGACAAAAGGCTTACTACACAAGTGGATAAAGATGGGAGCACGCCGCTTCACTTTGCTTCATCGATGTCGACTGTCTCATATCGTTTCGCATGttttttttGGACATCTCCATTGATGCTCCACAAAGTATATGAAGCGAACCCCACGGCATTGTATCAAGCAGACAAGGACGGATCTTTCCCCATACATGTGGCTGCCTATGTAGGTGACAGGGGTGCCATACGGTTTTTCCATCACAGGTGCATGGATAGTGTTGGATTGCGCGACGCTAAAGGAAGGACGTTCCTTCATGTTGCTGTTGAGAAAAGAAAACTGGACATAGTCTCATATGTATGCCGAACTTCCTGTTTGGCTTGGATTCTGAATA…	1224		Yes	No	Down	Down	NA	Down	Down	NA	Down	Down	NA	NA	NA	NA	NA	NA	NA	NA	NA	NA	D	.	.	.	.	.	expressed protein	NA	PREDICTED: ankyrin repeat-containing protein At3g12360-like [Brachypodium distachyon]	PREDICTED: ankyrin repeat-containing protein At2g01680-like [Brachypodium distachyon]	PREDICTED: ankyrin repeat-containing protein At5g02620-like [Setaria italica]	Ankyrin repeats motif	Chr5BL_10816113	99.6398	92.82	91.2695	0	0	0	0	1.72006	69.5496	57.1573	53.0616
Ta.108790	JP921967	gnl|UG|Ta#S61542974	TCTTCATGATTACCAACTTGATGTCAGAAATATTAATTTCGTCTGTCCTATTTTGGTTTCTTTCAGTTCGGTGTGGTAATCTGCAGCAATCAAGTTAACAAATCTGAAGCATTTTAGCAACGCAACGGTGCAAGTGCTCTTTTGGTGGAAGATGAAGCTTTTGTTGGACTTGTGATGTTTTTTCTGAAGAAGACTGACAATGAACTCAAAAGATAGATGTCATGCGGTATTTGTGATATAGAACTAAATGATCCAGGACTATAGTAGCTCCTGAAAGGATGGCATTCTTCATATTGTGATGCAACGACATGATACTAGGTTGTTCCTATTTGTTCGGATGCAAGTTCTATAATAGTAGGTTGCTACTACGGGATTACCTAATGTTGCTTCATGTCTGTT…	473		Yes	Yes	NA	NA	NA	Up	Up	NA	NA	NA	NA	NA	NA	NA	NA	NA	NA	NA	NA	NA	.	U	.	.	.	.	NA	NA	NA	NA	NA	No annotation	Chr2BL_8047686	8.30331	15.47	23.1796	33.8087	23.6425	29.3978	47.1002	36.1212	17.8842	23.9443	12.404
Ta.108940	JP920021	gnl|UG|Ta#S61543947	TCtttttttcttttttttttNTTCATCGTGTTGATTTGTGTCAACACTACACCTTGCTATTCATCAATCATGGCCGATTACAAGCAATTCGAGCTACAATTTGGGGATCGAGGAAGGGGATCGAGAGTCTCTGAAGATACACACACAAGCTGTGCCCCCGGCCTCTAGCCGTCCTGCCAGCCTACCCTTACTCACGCACACCCACTTGATTAAATACTCATTATAGTTATGTAGCCCATTCAGGCCTAGCAAGCCTAGCGGGCTGCTGAGGCTTGCGTCGGGGCCTGGTCGTAATTTGAACCTCCGTCTCCCGTGTCACATGTTCTTCAATATGCTCTTGATCGCTGACAACCCCTCCTCCCTTAGAGACGGCTTGTCCCCAAGCCGATGCACGAGGAA…	1071		No	Yes	Up	Up	NA	Up	Up	NA	Up	Up	NA	NA	NA	NA	NA	NA	NA	NA	NA	NA	U	.	.	.	.	.	retrotransposon protein; putative; unclassified; expressed	transposable element gene	Os06g0266100, partial [Oryza sativa Japonica Group]	PREDICTED: uncharacterized protein LOC101755730 [Setaria italica]	PREDICTED: uncharacterized protein LOC101764768 [Setaria italica]	Repetitive/Transposable element	Chr6AS_4346022	0	0	0	7.24472	8.44375	9.79925	8.01705	6.02019	0	0	0
Ta.10950	JV934503	gnl|UG|Ta#S61756780	CCATCGGTCCACAGATAATCATCACACACACCTTCTTCAATTACCAAACATTAGCTAACTAGGGGCACTTAATAGAGCACTTGCTCCACACAACATGGTGTTACCAAATAAGAGTTACAGTATACATGCCAAAAACCACAGTAATTAGCCAACAGTAGTTTCCTAAGATTGTCTACTTGGTTTTACATACCATAAACAGAGTGCACCCACAAGCTTTGGACCAGTTGTTTTGGGCCGCTTAAAAATAAGCTGCCTCTCTCGAGATTAATGAATAAACCGTCCACTAAATTTGTCGAGACTTCTAAATTAATTATCCCATAACTAGTTTAGAAGCCCCAATTAATAAGAGAGGCGGCTTATGGGAAATGCAGGGAGGATGCAGCCTAGTTTTTAAGCTGC…	903		Yes	Yes	Up	NA	NA	Up	Up	NA	Up	Up	NA	NA	NA	NA	NA	NA	NA	NA	NA	NA	U.	.	.	.	.	.	apomixis-related protein Pca21; putative; expressed	NA	PREDICTED: uncharacterized protein LOC101762764 [Setaria italica]	PREDICTED: uncharacterized protein LOC101762363 [Setaria italica]	hypothetical protein SORBIDRAFT_07g001166, partial [Sorghum bicolor]	Apomixis-related	Chr7BS_3116524	29.6547	16.66	13.0385	53.1279	55.7288	35.2773	34.0725	30.101	14.5723	17.7651	12.404
Ta.109516	JP909912	gnl|UG|Ta#S61569002	CTTAATCTAGATGTTGGCGATGTTCCTCCTAATTGCCTTTCCTACGCGTCCACGCTGCAATCCATCTAAACAGAACCATACAATCCAGCCTCTCCCCAATCCTCCTCCTCTCCAACCTTACTATTTCTGCAATCTAAGCTGCAATCCATGTTGGACGATGAGAAGGCGGCGCATCGCAGTGTGAATCAGTCGTGCTGCCGCCGGAGGCCAGCCTGATGGCTTCCTTCTCCTCAATCTAATCGCTGCCTCATCTCCACCAATCTCTGGTGTTGAAAGTGGCTCTCCACCAATCGTGCCTCATCTCAATCCTGTGATGTTGCGTCCCCAGGATCTCACCCATTTGTTCCCCACTGGTCTCGGGTAGGTTCTCATCTCCTACAATTTTCTTTGTCCAAGATT…	824		No	Yes	NA	NA	NA	Up	Up	NA	Up	NA	NA	NA	NA	NA	NA	NA	NA	NA	NA	NA	.	U	.	.	.	.	NA	NA	NA	NA	NA	No annotation	Chr6DS_2067543	0	1.19	0	3.62236	6.755	3.9197	5.01066	9.4603	0	0	0
Ta.109657	JP906964	gnl|UG|Ta#S61570476	GCTGTCAACTTCTCGATAAAAAAGGTCTCATTGATTGTATACCCGTTCCTTATCCTCTTTACAGCAACATTCCCATTTGGGAGCACTCCCTTATAAACCGTTGCGAATCCACCATGGCCAATTTCTCGATCATCTGAGAAATTTTCTGTGATACTCTTCAAAAGTGGGAATGATAGATTTGTCGGCTTCTCTCTTCCATCAAGTATATGCTCAAGGGCCTCATGATCCATGTATCTTTCTATAGCAGCATATGGTAGTTGTGCAAGAAAGTTGTCTGCAGTAAATCACTGAAGCGCCAACAAATATTTAGCACAAACCGGAACTGAAACACATTGTCCACTGATGTAAATAAAACCCCTTGAGAGAGCAGACGTTGATAAGAGAGAAACGAGCTGAGTG…	418	*	Yes	Yes	Up	Up	NA	Up	Up	NA	Up	Up	NA	NA	Up	NA	NA	NA	NA	NA	NA	NA	.	.	.	.	U	U	protein kinase domain containing protein; expressed	NA	hypothetical protein SORBIDRAFT_04g003073, partial [Sorghum bicolor]	PREDICTED: uncharacterized protein LOC101766045 isoform X4 [Setaria italica]	PREDICTED: uncharacterized protein LOC101766045 isoform X2 [Setaria italica]	CRK	Chr7BL_6745666	2.37238	0	0	27.7714	35.4638	39.197	39.0831	43.0014	2.64951	2.31719	2.75645
Ta.11018	JV937933	gnl|UG|Ta#S61755065	GCTGAGACAAAATATTGGCAAGCATTACCATTATGATCCTCCATCGATCATCATGGTTGAAGGAAAATGTATTAGGCATGGTATTTTCAAGCTAAGTATACCAGCAGCCGATGCTGGACCTCCTGATGCATATAGTTTGCATATTTCTATTCATCCAATTCCTTCATCCATTTTTCCTTATTTTTCTGTTCGCTCATTTATTCTAGCATATTCCTATCAGTATTTTTCAGCTGAAGGATATATGCTCTGATTACCAAACGAATGTGCAGGCAACGCCCATTTGATTTCCGTGGACAAATATCCTTTTTTGAGCTTATTATTCACAATTTATAGTAATATGCTATTATGGGCTTTGCTCCAGCATGATAAGGAGGAAAGAACTGCAGGCTGTATTGTTCG…	860		Yes	Yes	NA	NA	NA	Up	Up	NA	NA	NA	NA	NA	NA	NA	NA	NA	NA	NA	NA	NA	.	U	.	.	.	.	nucleolar protein NOP5-1; putative; expressed	NA	NA	NA	NA	Poor annotations	Chr5DL_4564423	8.30331	5.95	4.34617	25.3565	23.6425	33.3175	31.0661	18.9206	0	3.86198	15.1605
Ta.11030	JV865875	gnl|UG|Ta#S61831095	GCGGTTCCTTGTGGCAGAGTTCTCTATATTCCAATTAATTTGAAAGCAGATGATAAACTCTGATCTGCTTGTCCATTTATACTATATCCCAGATCTCATTTGTGCCTAGAATATGAGCTTCTTCACGGCAATTTCAAAGTTACATGTACCATGGTATTTTCAAGGTCCATGCTTCAAATATAAATAAGATTTTGTCCTTCTATCTGAAACTTGATCTTCTGCTTATGTTTGCATTTGCTATCGATGATGTGAATTTGAGCAAATACCCCACAACGTTTTCACTGAGTTTGGATAGCATATTTTATGTAGGTTGGTGAGAAGCGAGGCCGACTCATATTTGATGAAGAATGATGTGCAACCAGTAAGAAGATTAGGACGGGTATTCCAGTAATCCCGTGG…	2401		Yes	Yes	Up	Up	NA	NA	NA	NA	Up	Up	NA	NA	NA	NA	NA	NA	NA	NA	NA	NA	.	.	.	.	0-2	.	phospholipid-transporting ATPase; putative; expressed	ATPase E1-E2 type family protein / haloacid dehalogenase-like hydrolase family protein	putative phospholipid-transporting ATPase 9 [Arabidopsis thaliana]	aminophospholipid ATPase [Populus trichocarpa]	aminophospholipid ATPase, partial [Populus trichocarpa]	ATPase	Chr6AL_5825766	122.177	108.29	130.385	206.475	251.624	244.981	256.546	228.767	170.231	176.106	133.688
Ta.11076	DR733077	gnl|UG|Ta#S26020267	caagctatgctccaacgcgccccgagtgtcgtatatggtcgacctgcaggcggccgcactagtgattGGTCGCGGCCGAGGTGACTGACCGACCATTCAATAGTAAGGATTTTGAGCAAGTCTGACTTCATATCGTCGTCCTTCCGGCACCGGCACCGGCAGCTTCCATGAGGTCATCTATCAAGCGGTGCAGATCACGGTCGGAGGATCCTCCTTCCGCCACCGCGGCGTGAACCTTGGCGGCCAGTTCCATGACTCTTCTCCTCGCCGCATCCCCCGGCCCTCCAGGCTGCATGAAGGTCGTCAATGCCCGTGCCACATCTTGGGCGGGGATTACCTCGTTTTCTTCATACCTCGTGCTCCGAACGCCGGCGCCGTCCGGCCACAGCCGCTCCCCGA…	1030		Yes	Yes	NA	NA	NA	NA	NA	NA	Down	Down	NA	NA	NA	NA	Up	NA	NA	Up	NA	NA	.	.	Ds	.	.	.	UDP-glucoronosyl and UDP-glucosyl transferase domain containing protein; expressed	UDP-glucosyl transferase 73B1	uncharacterized protein LOC100217043 [Zea mays]	hypothetical protein SORBIDRAFT_09g024630 [Sorghum bicolor]	PREDICTED: UDP-glucose flavonoid 3-O-glucosyltransferase 7-like [Setaria italica]	UDP-glycosyltransferase	Chr2BS_5240720	23.7238	35.7	39.1155	19.3193	15.1988	13.719	62.1321	56.7618	7.94853	17.7651	18.606
Ta.111137	JV938417	gnl|UG|Ta#S61754823	CGATCACAAGCCGACATCAACTTCCATATGTAATGAACAAAAGCGATCACTGGAACATCTTAGATCAACTTGTGGACTTCCTACTTTCTGCCATATGTCCCTATGTTTCCTGAGGAGTGCCACGCATTCGTCTCGGAACTCTCGGTCGTTGGACAACAAGATCAGACCGGTGATTTGATGTGCGAGGTCAGGAATGTATTCATGAATCTGGTATTTCGACATTTCTGATTCCTTGAGAAAAGAGAACTTGATGCATCTCTCCAATTTTTCGTTGCATTTGTTCCGTGAGCTCTAGTAGAGTAGAAACATGTTCATCTTGTCGACAAAATTGAATTTCCATTGCAAGTGTTGTTGGCGGTTCAGCTGCTTCTTCAGGTTGTTAATTAGTGTCTGCTTGTG…	854		Yes	Yes	NA	Up	NA	Up	Up	NA	NA	NA	NA	NA	NA	NA	NA	NA	NA	NA	NA	NA	.	.	.	.	x	.	NA	NA	Os06g0708200 [Oryza sativa Japonica Group]	PREDICTED: uncharacterized protein LOC100827557 [Brachypodium distachyon]	hypothetical protein SORBIDRAFT_07g004115, partial [Sorghum bicolor]	Poor annotations	Chr6AS_4428556	11.8619	22.61	21.7308	41.0534	28.7088	41.1569	49.1044	52.4617	13.2475	22.3995	22.0516
Ta.111182	JP910534	gnl|UG|Ta#S61568691	CCTAAAATAATATAACCTTGGCAAGAGGTATCCCTAAACCTCTACCATATATCCTAAAACACCTAAAACGGGGACTAACCCAAAGTAATAGAAGTGCCTATGAAATAGTTTTAACCGACAGAATCAAACAATAGAAACCGAGGCCTGACCCATCAGCAAAGATGAGAGGATGGATACATGGATGGGATAAAAGCGAACGGTTCCAAGGCGGGAACTGGGTGCAACCTGCTCGGATGGGGAGTGATTTGGCACTGCGGATGCAGACGAAGAGGAGGCATGTGGACGGTGAGCTTTGCGCGCCTGACGCTCGCTCGGATCGGCATAGTAAACTAACCCTGCATCCACTTTATAGAAAAGAAAAGGCATCATGCTTGTATTGACCACAGCAAATCGAGTCAA…	474		Yes	Yes	Down	Down	NA	Down	Down	NA	Down	Down	NA	NA	NA	NA	NA	NA	NA	NA	NA	NA	D	.	.	.	.	.	NA	NA	NA	NA	NA	No annotation	Chr6AS_4390926	24.9099	32.13	23.1796	1.20745	3.3775	3.9197	2.00426	0	31.1317	25.4891	19.2951
Ta.111478	JP903154	gnl|UG|Ta#S61572381	ACATTACACTTTGATTGTGGCGGCATAATCCCTATATGCGGGCTCTGTGCAGTACGACAAGGGGCTCGTAATTTCAACATTGAAGGCAATGCAAGAGTCTGTCTCATTGGTTAGCCAAAGTGCACAAGACATCTGTTTGTTAAGCSWCAAAAGGAAAATGTAGTTYGAGTGGCTCAATTCCAAGCATRYCATCTTCKRTGYAAGGGCTTATCTGTTCADATGTATGCTCATATGCATTGCTDGTTTTTTCATTAGGACCATCAATTTCTCTTAYATCATGTATCATTTGCCATATATAAGGCCGTTTGGATGGGTCAATTTCCTGGCATAGTAACCCAATTTCGAGGCATTTTGCTACTTGTTGGTAAGCCAACTGTGTTTCCTTCCCTGTTTTCTTCC…	709		Yes	Yes	NA	NA	NA	Up	Up	NA	Up	Up	NA	NA	NA	NA	NA	NA	NA	NA	NA	NA	.	U	U	.	.	.	protein kinase domain containing protein; expressed	cysteine-rich RLK (RECEPTOR-like protein kinase) 29	PREDICTED: probable serine/threonine-protein kinase mkcF-like isoform X4 [Setaria italica]	PREDICTED: probable serine/threonine-protein kinase mkcF-like isoform X2 [Setaria italica]	PREDICTED: probable serine/threonine-protein kinase mkcF-like isoform X1 [Setaria italica]	CRK	Chr7DS_2373356	4.74475	9.52	5.79489	13.282	25.3313	15.6788	21.0448	26.6609	6.62377	10.8135	6.202
Ta.112174	JP875449	gnl|UG|Ta#S61586234	CTCATCAGTAATTGGTAAAGCATGCTCCCAGGCTGCATCTTTTCTTGTTCTACCAGTTGTGGTTGCTGCTGCAGACGAAGCCCCTGATCCGACTGAAGACATTGCGCTAGTAGCCTACAACTTGACTCTGAACCGTGGTGAGAGCTGCCCGATTGGAGCAGAGCAGAGCAGAGCACGAGTGGTACGGCGTGGAGGCGTGGAGCAGGAAGGGGACTGCCTCGTCGCTGGTCACCGTCGAGTAAGAGGGGGACTCCCTCTGTCACCGTCGTCGGAGATGGCCCGTCGTCG	288		Yes	Yes	Down	Down	NA	Down	Down	NA	Down	Down	NA	NA	NA	NA	NA	NA	NA	NA	NA	NA	D	.	.	.	.	.	NA	NA	NA	NA	NA	No annotation	Chr6BL_4396029	61.6818	55.93	39.1155	19.3193	20.265	13.719	34.0725	15.4805	76.8358	61.7917	53.7507
Ta.112800	JP845891	gnl|UG|Ta#S61601013	ATTGGAACCATGGAGTAGTCCTGGGGGGAAAACATAAAAATAGAACCAACATACACAAAAGTGCATATGAAAGGATTGTTTAGTACGAAAAAAGAATACATGCTTGTATTTGATAAGAAATCTGCTATTTCAAGACTACCTTCTTCATTTTGAGTGGGGGAGTCTCGGTTGTGTACTCGTTATTATTTTTGCATGGTGAGTAGCAAGGTTGCCTGTGATTCCACCCAGTTGACATTTGAACTTCAGGTGTTGTCAAATCAACAATCTCSTCAACTGGTTTTGGGGGYTRTGGCGTCTCASACATCAAACTTCTTTGTACTTCCCTWTGGGCGCACTGAATGCTTAGCTCGTAGTTTGAACTACTGCTTCCCTGTTTCTTCAAGTTTGTATTCCCTTGCA…	436		No	Yes	Up	Up	NA	Up	Up	NA	Up	Up	NA	NA	NA	NA	NA	NA	NA	NA	NA	NA	U	.	.	.	.	.	NA	NA	NA	NA	NA	No annotation	Chr6AS_4419211	0	1.19	0	18.1118	16.8875	21.5584	20.0426	18.9206	1.32475	0.772396	0
Ta.112801	JP845877	gnl|UG|Ta#S61601020	TAAAAATACATCAGTTATGTTGACCTAATGTGCTACGCTCTTGCCTAAACTATGTTTTCTCCATGAATTTTGAGTTGTCCTGAAGTTTTTTCTTCCATTAGTTGTACGGGATTCCTTTTGCTGCCACTGGATTCTTGTTGACAGCTTTCCTCCTCTGCAAATAACCTTTTTCCTATTATTGGAACCATGGAGTAGTCCTTCTTCATTTTGAGTGGGGRAGTCTCGGTTGTGTACTCGTTATTATTTTTGCATGGTGAGTAGCAAGTTTGCCTGTGATTCCACCCAGTTGACATTTGAACTTCAGGTGTTGTCAAATCAACAATCTCCTCAACTGGTTTTGGGGGCTATGGCGTCTCAGACATCAAACTTCTTTGTACTTCCCTTTGGGCGCACTGAATG…	1646		Yes	Yes	Up	Up	NA	Up	Up	NA	Up	Up	NA	NA	NA	NA	NA	NA	NA	NA	NA	NA	U	.	.	.	.	.	NA	NA	NA	NA	NA	No annotation	Chr4BL_6868957	20.1652	20.23	36.2181	454.002	444.141	425.287	510.085	541.817	38.4179	50.9782	25.4971
Ta.112828	JP844561	gnl|UG|Ta#S61601678	TGCTTACGCTTCTTTAGATCCAGAGTCAATCAAAAAGAGAAGTCTTCCACTGATTATATATATCATATGTCCACCTGCGAGTCCTTTTTTATGGGGTTAACATCACTACAAGAAACACCTGYAAACTACTCAAGGATGTGATGACTGCATCCTCGTGCGGCATGGAGAGACAGGAACGCATAGAGGAGATGTAGGTGACGACACTTGTGCATGGCTGCAGGCGGAAACTACCTCGGTGGGAAAGTAGTGGGTGTGATGAAATTCTTGACAACACCCTGAGATGGAAGACCTCCGGCGCGGCTGCCGC	307		Yes	No	NA	Down	NA	Down	Down	NA	Down	Down	NA	NA	NA	NA	NA	NA	NA	NA	NA	NA	D.	.	.	.	.	.	NA	NA	NA	NA	NA	No annotation	Chr1DS_1879317	7.11713	9.52	14.4872	0	0	1.95985	0	0	4.63664	4.63438	8.95845
Ta.113016	JP875448	gnl|UG|Ta#S61606235	TCAACGCAGAGTACGCGGGCTGATGAGTTTAGGACGAAGAACAGAGTTGGGTGCAAATATTGCTTGAACTTTTATAATGGTGGCATTACAAGATTGAAGAAGCACTTGGCTGGACTGAGGAAGGACTGTGTACCTTGCACGCAGGTTCCTGATCATGTTAGAGAGCAAATGAGTGCATTGATAGCTGAGAATGATAAAAAGAAGGATAAATCACTAAACAAAATGTTGGCGCTGCGAGAGGAGGTCAGGGGGATGTATGATCAGGGTGGGAATGAGGATGAAGATTGTGAAATTGTTGAGTTTTCTCCTGCTGCAAGTGGAAGCTCTCAACTTCCTAAGAAGCCTCTGATCAAGGGTCCAATGGACAGGTATCGTGCACGGCCAGGAGCAGGGAAACAA…	2555		Yes	Yes	NA	Down	NA	Down	Down	NA	Down	Down	NA	NA	NA	NA	NA	NA	NA	NA	NA	NA	D.	.	.	.	.	.	pumilio-family RNA binding repeat containing protein; expressed	hAT transposon superfamily protein	PREDICTED: uncharacterized protein LOC101776088 [Setaria italica]	PREDICTED: uncharacterized protein LOC101774910 [Setaria italica]	hypothetical protein SORBIDRAFT_10g012510 [Sorghum bicolor]	Repetitive/Transposable element	Chr6BL_4396029	989.281	648.55	1061.91	420.194	378.28	164.627	412.878	164.265	1265.8	995.619	837.27
Ta.113189	JP867280	gnl|UG|Ta#S61610319	ACGGGCATAGATCCATGCGGAGCATGAGGCGGGAGCTAGATAGATCGACACCAGGGCGTGAGGACCACCTCGTCATTCTCAAACAATGCCAGTACACCATGTCAGTATAGTATCATGTTMATGTCAGAAYCTAAGAGATTTAGGAACATAGGRAGTAGATGGTAATTATGGACRTYGGAGAGGAGTAAATTTGATCACAYRTACTATATAGRGACTTCRTAGATGCRTTCTAGCAGCAGAAGCACAAAACCCTGTATGGAGAAAATTCACTTTTWTTRAAGTACTGACATGAAKATGACAGTGCGGYGTTGATSAGCAGTGGCGGGCGAGGCGTGGGAGGTGACGATGACGAATGATATGGTGATTAGCAGGTAAAAGAAGCCGTTCATTTCCATTGCT…	707		Yes	Yes	Up	Up	NA	NA	NA	NA	NA	Up	NA	NA	NA	NA	NA	NA	NA	NA	NA	NA	.	.	.	.	0-2	.	NA	NA	NA	NA	NA	No annotation	Chr1AS_1347610	3.55856	2.38	0	15.6969	16.8875	9.79925	17.0362	13.7604	5.9614	8.49636	0
Ta.113192	JP867250	gnl|UG|Ta#S61610334	AAGCATTATTATTCCAGTTTTTTTAGTTATTGATCGTGCCAttttttttCTGCCTTTGTAGCTGAAAGATTAATGAGACTGACTAAATTCTGAACATGTTCCATGTGAGAGAAATAGCATGTTGATTTCATCTTGAAATAATCATAGCTAAGGGACGAGGTTCGTAACTGAGGGTCATGTGCAGAGCTTGAGGAAGAAGTTGCTAGTTGTAATTGTGATACTCCTGATGTGAAGGGCTCAGGGATTTCAGTGAGGACAATGCCTCTTTAGTTGTAATTGTGATACTTCTGATGTGCAAGTAAACACTTCTGTGATACTCCTTATGCTAAAATGTTGGTTGTTAGTACAGAGGTGGTGGCATTATTTGGTTCTCTGCTATTGATTTCATGATTTGTGGTT…	467		Yes	Yes	Up	Up	NA	NA	NA	NA	Up	Up	NA	NA	NA	NA	NA	NA	NA	NA	Up	Up	.	.	.	.	0-2	.	NA	NA	NA	NA	NA	No annotation	Chr5BS_2283669	10.6757	11.9	14.4872	38.6385	33.775	23.5182	38.081	43.0014	11.9228	19.3099	17.9169
Ta.113313	JP862536	gnl|UG|Ta#S61612691	TTACACCCTCTCTTTCTTCATTTAATACTATGTCATCTCATCAAAATTGTCTAGTTGGTATGCATGATACTAGCTATGATACTACCATTACGACCAGCCTTACAACTACTAGTCTGATAGCTACAACAATAATGATACTTGTCCAAACTGCAAATTACGGAGCATGCATGCATGTGAACGCTACAATCAAACGTGTCTCGAGACAATTTTTACATTGTATAGCTGTTTTATATGGTATGCCCTTATAAAGTCTCTTCTTTCGTCACTGCAACACCGGCGCCCTTTCAGCATCTAGTGGCGGCGCAACCGCTTCACCACCGAAGGCGAATGCGGCGGCGAGGTCTCCCGGCGGCCCCGCAACCATTATCCTGCAACCGTGCGCTTGCTGCTTG	392		Yes	Yes	NA	Up	NA	Up	Up	NA	Up	Up	NA	NA	Up	NA	NA	Up	NA	NA	NA	NA	.	.	.	.	U.	.	NA	NA	NA	NA	NA	No annotation	Chr6AL_5782377	1.18619	1.19	0	3.62236	8.44375	7.8394	15.032	11.1804	1.98713	1.54479	0.689111
Ta.113627	JP845900	gnl|UG|Ta#S61621009	TTCAGACACATATTCTGCACCAATTTAGTTGCTTGAGTTGCTCCACATTAACTAGATCTCCCATATATTTGGTGCTTGGTTTAGTGTTTGATGTCGGGCAGAGGAATGTTGATAATGCCACAACCAGGAAACAACGGATGATCTGGTCGTCAGACATATCACTGTCAGAACTTCTTCATACAGCAAATCGTCTGATGCTTCAATGTCAGTGATCTTGACATCATAGCCTCTCTCATCTAAATCAGTATCTTCCACACACTGATGTCTCCCTTCTTCATTCCTTTCACTACCAGGGTTCCCTCTTCATCTTCAATATATGTACCTGGGTGTGGAGTTTTAAGCTCTTGACCTAACCCTTCTTTCAAGGACGCCTTGGCTTTACTTTCGTATCTCGTGTTC…	441		Yes	Yes	Up	Up	NA	Up	Up	NA	Up	Up	NA	NA	NA	NA	NA	NA	NA	NA	NA	NA	U	.	.	.	.	.	expressed protein	NA	hypothetical protein SORBIDRAFT_10g005365, partial [Sorghum bicolor]	hypothetical protein SORBIDRAFT_03g030645, partial [Sorghum bicolor]	hypothetical protein SORBIDRAFT_03g031960 [Sorghum bicolor]	Poor annotations	Chr1DS_1905639	0	0	1.44872	70.0323	82.7488	56.8357	66.1407	75.6824	2.64951	2.31719	1.37822
Ta.113628	JP845896	gnl|UG|Ta#S61621011	TTGTTCTCTTGTGCTTCGCCAATGAGCATGTAGTTGAGGTTGCTGCTTTTCTCTTGTTGATTATCTAGAGTGTGGACTTCATCCTTTTCTTCACCCTGTTTTGAGGGGATTTTTTYGTCAGCCTTCAAAAGAGATTCCAAAGGCTTCTTGTGCTTGATTGAACAGGGATCATGTGGTTCGCTACTTGATTGGGCATCTATCCTCCTCCTCCATCTACATGGTTTCTTGGAGCGAAAGTTGATGCGGCTGGAACACACATTTCTGGCATGGGGTCCTTTGAGGAATGCTCTCTTTGACATTGTGCTCCGGAGTTAGACTATTTCATGGACTTTAGGAGGGCTGCTACAAAACCCATTAAGCTTCATTTATGCTCCCTTTTCCAGCATTTGTTTTGATGCA…	771		No	Yes	Up	Up	NA	Up	Up	NA	Up	Up	NA	NA	NA	NA	NA	NA	NA	NA	NA	NA	U	.	.	.	.	.	NA	NA	NA	NA	NA	No annotation	Chr2DS_644824	0	0	1.44872	102.634	57.4175	62.7152	96.2046	110.084	0	0	0
Ta.113632	JP845556	gnl|UG|Ta#S61621181	TGCCAGTCTCATCTCCCATCTCCTCATCTCTCCCTCTTTCCCCGCGACCAACCCCTGCACCCTCCCTCTGATCAAAACTCCTACGTCGTCCCCGCTATCGTCGGTTCTTGAGCAGCACACAAGCAAGAAATGGTGCTTGAGGTTGTAGGGCCGAGCAGATATACACGAGCGTGATGTTGACAATTTCTAGAGGCAATTCGCTGACTTAGAAGATGATATTGCAAAGAGCAAGGCAGTCAACATGAAGCATGTTTATCTCGCAAGGACTACAAGATCTGAAAAATTAAATACAAGCAGGACTCAACAGTTCACYCTACTATGATTCCTCCAACAAATTATCTTCCTTATTCCTCCCAAGTTCCCCTTWGKSAYTCYMRCAGCAAGACCAGATAGAGTGGC…	925		No	Yes	Up	Up	NA	Up	Up	NA	Up	Up	NA	NA	NA	NA	NA	NA	NA	NA	NA	NA	U	.	.	.	.	.	NA	NA	NA	NA	NA	No annotation	Chr2AS_5248724	0	0	0	18.1118	10.1325	23.5182	15.032	17.2006	0	0	0
Ta.114592	JP828536	gnl|UG|Ta#S61641062	AgaaaaaaacaacaatcgaagcaaaagctaaaaaaTAGGACTACATAGCAAGCAATGATAATGAAAAATATTTTCAGTTATCACTGACCACCAGAAGTAACACTATCGGCTCCATAAAAATGTCTTGGTAATTGACTGTTGAAAGGCAGAAGAACTGAATATATAAGAATAAGCCATAAGGCACACTTCTCACAAAAAAAGAGATGGCCACTGTGAAGAAGCACGAGCCTAGTATGTCTCTAATAATAGAGATGCTCCTGTTCAATATAACTAAACTATTCCGTGAGCAAAATGTAAACATGCATGTAGCTTGAATTCAAAGAATACACATGTAGCTAGAAAGAAAGGAAGCAAACCTCGAGCAGCAAAACAGAGTTACAACAAAACAGAAGATCAACA…	558		Yes	Yes	NA	NA	NA	NA	NA	NA	Up	Up	NA	Down	NA	NA	NA	NA	NA	NA	NA	NA	.	.	U	.	.	.	NA	NA	NA	NA	NA	No annotation	Chr6AS_2598729	41.5166	57.12	82.5772	60.3727	75.9938	68.5948	89.1897	55.0418	33.1189	25.4891	25.4971
Ta.114604	JP827822	gnl|UG|Ta#S61641419	AGACGGAGGGGCTTGTCAGTTGGGCGGGAAGGTGGGTCGATGGCATCAATGGCCTCGAGAAGGGTCTTGCCGGAGGACTTGCCAGCCTTAGTCTCCTTCTCCCAACCCTTGTACCATGGGCAGTTGGAGGAGTTGTCGATCATGTTGYCACCGTTGAATCCGGAGATAGGAACGAAGGCAACAGTCTTTGGGTTGTATCCGACCTTCTTGATGAAGTTGGAAGTCTCCTTGATGATTTCCTGGAAACGGGCCTCGGACCACTTGGTGGTGTCCATCTTGTTGATGGCGACGATGAGCTGCTTGACACCCAGAGTGTAGGCGAGAAGAGCGTGCTCACGGGTCTGGCCATCCTTGGAGATACCAGCCTCGAACTCACCAGTACCGGCAGCAATGATGAGA…	504		Yes	Yes	NA	NA	NA	NA	NA	NA	Down	Down	NA	NA	NA	NA	Up	NA	NA	Up	NA	NA	.	.	.	D	.	.	elongation factor Tu; putative; expressed	GTP binding Elongation factor Tu family protein	PREDICTED: elongation factor 1-alpha-like [Fragaria vesca subsp. vesca]	predicted protein, partial [Populus trichocarpa]	elongation factor alpha2 [Zea mays]	elongation factor Tu	Chr4DL_10512713	0	0	0	0	0	0	0	0	1.32475	1.54479	1.37822
Ta.115140	JW031123	gnl|UG|Ta#S61648468	CCCTACGATTAGGCCCACTAAAATCAATTTAATGGTCAACCTTAACCTCATGTGTTGATTGGGGTGCACTTAATAATTTACACACGGACGGACCGTTCCACCGCAGAGGAAATCACCTCCACGTCCCTCCCAATCATCAATCATCACACGCAGGGAAACAAATAACTTCCCATCGCTGCAGCATACCAGGGAGGGAACACCTAAAATCACGCATCATCATCATCAAGAAGGAAACAAAACAATTATCCCATCGCTGCATCGTAGCACCGTCGCCCCGACCTCACCACCCGACAGATCCCCTCGCCCTGGGGCAACATCGTCTGCTTCCGGAACGACGCCCTCGCCGCCCTGCACCGCACCGTGGGCAGCCGTTCCTCCGTCGTCGCCTACTCGCTATCG…	996		Yes	Yes	Down	Down	NA	Down	Down	NA	Down	Down	NA	NA	NA	Down	NA	NA	NA	NA	NA	NA	.	.	.	.	D	.	NA	NA	NA	NA	NA	No annotation	Chr2BS_5199047	103.198	76.16	65.1925	25.3565	21.9538	29.3978	45.0959	25.8008	56.3021	40.1646	44.7922
Ta.115168	JV908835	gnl|UG|Ta#S61789614	GCAGCACATCACATGAAATACAATACATCATCAATTGACTCCTCCACATGAAATACAATACATCATCAATCGACTCCTCTACACAGCAAGGTTCAAGGCCTAACAAATGCACAACAAAATAGTTCTACAAGTGCAAGTGCAAGTGCACAACAAAAAGGCCCAACAAGTGCACAAGCGCACATCAACATAGACTGGACGAGAAGCACAAATTTTAGCTGATAACACATCACATCAATGAGAAGCACGAATATCGTGCACCATCACTGGTACACGTACTTTGTCCCATCACCCAGGCACCAATGTTGTGTCCATCTACTGGTTTGCCACATGGTGATGTTACCGCATTAGGGCCGTCCCAGCTTCTCCCTGCCCAAATGGCAGGATGATCTACTGATCGAT…	1167		Yes	Yes	Down	Down	NA	Down	Down	NA	Down	Down	NA	NA	NA	NA	NA	NA	NA	NA	NA	NA	D	.	.	.	.	.	NA	NA	NA	NA	NA	No annotation	Chr6AL_5811103	37.958	35.7	42.013	1.20745	8.44375	1.95985	6.01279	5.16017	35.106	35.5302	27.5645
Ta.115331	JW026441	gnl|UG|Ta#S61650809	CGAACAAGTATTGAGAGCATTTTATTTCTTTCAACATGGAAGGACTTTTGAAACAGCCACGAGCACACAATAGGTACACTCAACGGAGACTAAATTGACATCAAAATGAAGCAACAAAGGGCAGTCTGAGAACATGAACTGCATGGGACATAGTAGCTACCATTTCTACCAGCTACAGCCGCTTGAAAGAGGGACTACCAAGGAGCTAAACTAACAATGACCATCCATCATAAATTGGTGACTTCAGCAATAAGCGGCAACAGCGACATTCCAAAGACCCCCTTCCCCCATTTCTGCTTGGTGTGCCGCATCATTAGCCACCCTCGTTGACATCGTCCTTGTCGCTCACCTCAGACTTGGACTTGTCAGATTTGCTCGACGCTTCTCCTGCCTATGGGT…	1077		No	Yes	NA	Up	NA	Up	Up	NA	Up	Up	NA	NA	NA	NA	NA	NA	NA	NA	NA	NA	U.	.	.	.	.	.	kinase; pfkB family; putative; expressed	high mobility group B3	PREDICTED: protein maoC-like [Brachypodium distachyon]	PREDICTED: uncharacterized protein LOC101776543 [Setaria italica]	hypothetical protein SORBIDRAFT_06g001570 [Sorghum bicolor]	MaoC like domain	Chr6AL_5801345	0	0	0	9.65963	1.68875	7.8394	10.0213	8.60028	0	0	0
Ta.1164	JP851506	gnl|UG|Ta#S61618206	TTCAAAATAGATATGTTTCTACCTAAAAATAACGTGTGGCATAACAAACTCATGAATTTTGAAAATTGACACAAGATGAATAACTTCAACATGTTCACACAGTTCGAATCATGGTACATCTGCTTATATAATCGGCTATAACAAGAACAAATGGTGGCAATGGAAGAGGCAAACATAGTTATTCAAAGAAAGTCGAAAGTACACAGTACCCATTTCAAGAACTTCATCATCATTCACAAGTTCAAAGTTCTTGTAAGTATAGCCCACGAAATTCAGGTCCTTTGATGAAAGCATCTTCCTCCAAGGGCCTGTCTTTGATGAAGCTTGAGAATGATCCGAAGACTCTTCAAATTTCTCAAAATTCTGAGTGTCCAACTCATCCGTTACTTGAGGTAAATA…	1884		Yes	Yes	NA	NA	NA	Up	Up	NA	NA	NA	NA	Down	Down	Down	NA	NA	NA	Up	NA	NA	.	U	.	.	.	.	AGC_AGC_other_NDRh_TRCd.3 - ACG kinases include homologs to PKA; PKG and PKC; expressed	AGC (cAMP-dependent; cGMP-dependent and protein kinase C) kinase family protein	PREDICTED: serine/threonine-protein kinase CBK1-like [Brachypodium distachyon]	hypothetical protein SORBIDRAFT_01g019410 [Sorghum bicolor]	Os10g0476100 [Oryza sativa Japonica Group]	Serine/threonine-protein kinase	Chr1BL_3869050	138.784	168.98	137.629	202.852	260.068	225.383	227.484	202.106	51.003	50.2058	53.0616
Ta.118767	JW015971	gnl|UG|Ta#S61656044	AAGAAATTCAGTTATTCCTTGACCATGATGAGAGCTACAGGAGTATCGAATGGGATGATGTTGTGGTCTTTCCTGTCAATGATTTACCTCATGTGATCAGTCCTAGGAAAGTAAAAGAGGAGAAATTTGCAGAGAGAATGTCTGAACAAAATATGGCAGAGGAGCAAGGTGATGACAATGCAGAGGAGGCTGGGCAGAACATGGAAGAGGGGCAAGGTGATGAGCAATTCAATGAGGAAGAAATTGAGTAGTATATGGCAGATGCTGAGGAAGAGGATGAGGTTGATGTGGAAGAGGAACAGGAGGAAGATGTTGTGGAAGAGGAAC	327		Yes	Yes	Up	Up	NA	Up	Up	NA	Up	Up	NA	NA	NA	NA	NA	NA	NA	NA	NA	NA	U	.	.	.	.	U	NA		NA	NA	NA	No annotation	Chr7AL_4426193	0	0	2.89745	14.4894	11.8213	15.6788	21.0448	16.3405	1.32475	3.08959	0.689111
Ta.12047	JV937483	gnl|UG|Ta#S61755290	CTTGGAATTTCCATCTGGCATATGTATATTTTGGAATTACAGAAGTAATTTTTCTTCATCTGTTGTTCTAGCTACATGGTTGAACTTCTCTTTCTAATTAATTATTTCTGGCATGTTACAGGTACGGTGTTGAGGTGCCGGCGAAGGAGGCGGCAGAGGCACTGTCGCCTACAGCGGACGAGCAAGCGTCTGCATCATCCGCTAGTTCCGGAGATGAAAAAGAGAAGAGCAACGATCAACTCATGCTAGCAGTGGCAACTACTAACCATTATGGTGTAAGAGGGACATTTTACCAGCCTCGTACGCCCGAGGAGAACATTATGGTGAAGCTAGCCGAATGGATAAAGGATGTCGCTCAAGGCCGCACTGCTGAGGGGGAGCCCATACCATCGGTCGCCA…	866		Yes	Yes	Down	Down	NA	Down	Down	NA	Down	Down	NA	NA	NA	NA	NA	NA	NA	NA	NA	NA	D	.	.	.	.	.	Leucine Rich Repeat family protein; expressed	NA	PREDICTED: uncharacterized protein LOC100825127 [Brachypodium distachyon]	Os06g0276300 [Oryza sativa Japonica Group]	PREDICTED: uncharacterized protein LOC101783007 [Setaria italica]	Disease resistance protein	Chr4AL_7070109	52.1923	61.88	44.9104	6.03727	8.44375	0	1.00213	6.88022	47.0288	62.5641	42.0358
Ta.120724	JW008715	gnl|UG|Ta#S61659672	GCGGGAGTTCGCGCCGCCCTGGCCCGGGAATGGGGCAAGGCGTTGGAGAGCGCGACGGACAGGAAGTCGCCGGAGGTGGCCTTGACCGGCACGAGGCGAGCTCGCGGGCGCGCTTGCGGCTGGCCAGCCTAGCCCGGAAGTCCTCCCGCTGCTTGGCGAGGCCCTTGGCCATCATGAAGAAACTGAATTAGCACAACCAGCAGCATCCGAGGTGACGATTTACAATTGACTCAGATGACAGAGATGCAGATGGGGAAAAGAATGAACGCAAAGAGGAGTCCCGGTCGCCGTCGGAACAACGTTCGGGCCGCCATCAGATGCTTCAGGCGAGCGGCACCGGCGCTC	345		Yes	Yes	Down	NA	NA	Down	Down	NA	Down	NA	NA	NA	NA	NA	NA	NA	NA	NA	NA	NA	.	.	.	.	x	.	NA	NA	NA	NA	NA	No annotation	Chr1BL_3827560	20.1652	13.09	14.4872	0	0	1.95985	4.00853	2.58008	11.9228	16.9927	8.26934
Ta.120809	JW008429	gnl|UG|Ta#S61659815	GGGCTGGCCGCCGCCACATGCGAGCGGGGATGGAGTCGTCGGCCACATTTAGGGCCCTCCCACAGGCCGCCTCCCCGTCTGCAGCGGTGCCGAGGAGCCCACGACAGCAACGGCGGTGCGGGGCGTGCTCAGCGGAGAGATCGGCTTCGGTGGAGGCTGGACCCTGTGGAGATGGCGTGGCGCGCTGAGGGACGGAGGAGAGTGAGGCGGAGCAGACAGAGGCAGCGGCGCTGAGGTGGGAGGGGAGACGAGCCGGCAGTGAGAAAGGGTTGCGTGAGTGCCCTGCTCTTTCTCTCTGTCTTCGATATGGGCCGGCGGCGACGTGAGGGAAGGAAGAGGAGACGCA	346		Yes	Yes	NA	Up	NA	Up	Up	NA	NA	NA	NA	NA	NA	NA	NA	NA	NA	NA	NA	NA	.	.	.	.	x	.	NA	NA	NA	NA	NA	No annotation	Chr1AS_1347610	5.93094	4.76	5.79489	18.1118	23.6425	5.87955	27.0575	24.0808	7.28615	6.17917	3.44556
Ta.124274	JV996784	gnl|UG|Ta#S61665637	GGGGTCAGGTCTGATTGCCAGCTGTTCCAACAGCTTCTGAGTGTGCGGATTGTAGTTGTAGCTTGCGAGCACGTTCTCCATCCATGCTGGCTGACAAGTGGAGATCCCAAACAATGTTTCTGTTTTGGGCAGCCGAgaaagagcatcagctgccccgttctccgatcctttgttgtagacgatgcggtactgcaacccgaggagtttagtaaaggctcgctgctgccatggggtgACTCGCCGTTGTTCTTGTAAGTGCACCAAGCTGCGTTGATCAGTCTTGAT	285		Yes	Yes	Up	NA	NA	Up	Up	NA	Up	NA	NA	NA	NA	NA	NA	NA	NA	NA	NA	NA	.	.	.	.	x	.	retrotransposon protein; putative; unclassified; expressed	transposable element gene	Os08g0123950, partial [Oryza sativa Japonica Group]	Os07g0510800 [Oryza sativa Japonica Group]	PREDICTED: uncharacterized protein LOC101755730 [Setaria italica]	Repetitive/Transposable element	Chr6AL_5775255	1.18619	0	1.44872	16.9043	10.1325	5.87955	12.0256	6.88022	0.662377	0.772396	0.689111
Ta.124357	JV996490	gnl|UG|Ta#S61665784	CTGCGCTAGATGATGCTGTCCGTGCTGACACCATTGATCAGGATATTCTTGATGCAGAGATAAGCGATGACTTGTTTGCCAATCTCAAACACATCTCACTGCATGGTATGGGTTCCTTACGAAATGACATGTGGTTTATGAAGTCTCTGCTATCCAAGACAGGATTGCTTGAATCGTTTGTCGTCACTTTCAACTATGGAGAAGAAACCGAATCTTATGTGGAAGCATGTGAAGAGTTAGAAGCATGCGAAAAGGCGTCCCCCCAAGCTCAGCTGGAACTAAGGCC	286		Yes	Yes	NA	NA	NA	NA	NA	NA	Up	Up	NA	Up	NA	Up	NA	NA	NA	NA	NA	NA	.	.	U	.	.	.	NA	NA	Os08g0267800 [Oryza sativa Japonica Group]	Os08g0267000 [Oryza sativa Japonica Group]	NA	Poor annotations	Chr4BS_4885776	2.37238	3.57	2.89745	14.4894	8.44375	7.8394	7.01492	11.1804	8.6109	7.72396	10.3367
Ta.124632	JW033916	gnl|UG|Ta#S61667072	AGATTTGCTTAGTAAATTGCATTGTCAATGACGGTGTTTATTTGGTAGTTATATCCATAACACATTTTGGCTTATTTTTTCACATATTATTTTGCCATGCCAAGAACTATATAACTCATGCAGAGATGTTTGTAAACGTACTACATCTGGTGTCTGCTTTCTCATCATAAAAGGAAGAAGAGGCTAAGGTATCCTTTTTGGTGGCACAAATTTGGTTCATGTCAATAAGAAAAAACTTCGCACCTCAATTTAACTTTTGCAATATATCATTTTTGTGACCTCCAGTTTCTTACGTTTTTTATGCTACTTGCAATTGTTCCTCCATTATATAATTCCTTATAAATATCTTTTCATCAATCACAAACCATCACGTGTTGTTCACCGGTGTTTAATGTAGGT…	954		Yes	No	NA	Down	NA	Down	Down	NA	Down	Down	NA	NA	NA	NA	NA	NA	NA	NA	NA	NA	D.	.	.	.	.	.	NA	NA	NA	NA	NA	No annotation	Chr3B_10764685	14.2343	11.9	13.0385	2.41491	1.68875	0	2.00426	0	35.106	30.8959	22.7407
Ta.124747	JW030998	gnl|UG|Ta#S61668531	GTGGAAGGTAGGCTCGCTGGCCGGAGCAACTGCAATAGTTGTTGGTCGGCCCGACGCAGTGCCTCAGCCCCGCCTCCTCTGTTGCAGCACACACGCATGAGAGGGGCAGATGTGTCGTCACTGGTGGCAAGTTCAGCGGCCGCCGCCTCCTCTTTTCTTCAAATCCAGTAAGCCCTCTCGTGAGTGCATAAGGGGATGTCGTGCCCTCGAGTCCTCAACTACGGTGAAGCACCAGGTCCACATGAGCTCCTCCTTCAATCTGCGTGCCTGATTTCTTAATTTTTCATGAATGCACATAGCTGAAGACAGTGGCGGAGCCAGAAATTTCTTCCTTGGTAATCATTTGTGCAATTTTATATCAATATGACAACAAATATACAGCAAGCCAGTAGCAGCATA…	998		Yes	No	Down	Down	NA	Down	Down	NA	Down	Down	NA	Down	NA	NA	NA	NA	NA	NA	NA	NA	.	D0s	.	.	.	.	NA	NA	NA	NA	NA	No annotation	Chr6AL_5690852	199.28	238	205.719	2.41491	3.3775	0	3.00639	0	71.5367	81.874	84.0716
Ta.124911	JW026098	gnl|UG|Ta#S61670981	GATGCACTGTATGGCCAACTGGGCAGATATTAGTGTGCAACCaaaaaaaaaaTCAACATACACACTGCCTGAAGATGACGTAGGCACTGGAGCCAAAACTAAACTAGCCGATAGCCATTCCCTGTGAAACTGCATAACCGTGGCAAAGCCAACTAGGATATGAACTGTTTAGATCTACAAACTCCTCACGTATACACTTGAAAACAGGGCACACTTGAGTGTGCAACCAAAGAACCACACGCACACATGACTGTGCCGACACACGTGTGCACCTCtgtggccgtgcgtgtgcgactgcttggaagtgagtgtgcacctccgtgatcgtgtgtgtgcGACTACGTACGCGGACGAGAGTGTGCAACTCTGCGGCCGGGCGTGTGCTCCTATGCCGACAAG…	1083		No	Yes	Up	Up	NA	Up	Up	NA	Up	Up	NA	NA	NA	NA	NA	NA	Down	NA	NA	NA	.	.	.	.	U	U	NA	NA	NA	NA	NA	No annotation	Chr7AL_4380692	0	0	0	53.1279	47.285	80.3539	64.1364	48.1615	0	0	0
Ta.126463	JW021482	gnl|UG|Ta#S61673289	CGGGCCGCCTCGAATTATAAGAACTTGATCACTACTCTTATTTACGAAACGGGTCAAGCACTCAAATACACGTCTCTAATTCTTAGCGTCCACATAGGAGCTCATTACTCTCCAGGGAAACTCAATTCAGGTAGAACATGCCGAGGAAACACATAACAACCAAAAACAACAAGCGAGGTAAAGGAACCGAACCTGAGCCACCTGAGGTGTTGAAATTCGCCATATCTGCCGCTCA	235		No	Yes	Up	Up	NA	Up	Up	NA	Up	Up	NA	NA	NA	NA	NA	NA	Up	NA	NA	NA	.	.	.	.	U	.	NA	NA	NA	NA	NA	No annotation	Chr5BL_10790495	0	0	0	22.9416	25.3313	23.5182	18.0384	19.7806	0	0.772396	0
Ta.12753	JV866658	gnl|UG|Ta#S61810703	TATATCACTCACCCGGAGCATCTCTCCCATTCCACGCAGCAGCACAGCGCAGCGCAGCCCGCTGACACCCGCTCGCAGCTTACATCACAGACCGGTTAAACAGCAATGGCCGTGGACAGCGGGGACGCCGCCGCCATGGCCGTCGCGGTCACCGGCACCCGCACGGTGGCGCCGGCCAAGACCAAGGTCCCCCTCGCCACCTTCGACCTGCCCTACATCACCTTCTACTACAACCAGAAGCTGCTCCTCTACCGCCTCCCGCAGGGCGCCGCCGACTTCCAGGACGTCACCGCGCGCATGGCCGACGCGCTCGGGGACGCGCTCGCCTACTTCTACCCGCTCGCCGGCCGGATCCGCCAGGAGAAGGGCGACGGCGGTGCGCTGTACGTCGATGGGGAG…	2261		Yes	Yes	NA	NA	NA	NA	NA	NA	Down	Down	NA	Down	Down	Down	NA	Down	Down	Up	Up	NA	.	.	Dr	.	.	.	transferase family protein; putative; expressed	HXXXD-type acyl-transferase family protein	uncharacterized protein LOC100191512 [Zea mays]	uncharacterized protein LOC100502478 [Zea mays]	Os08g0562500 [Oryza sativa Japonica Group]	acyltransferase	Chr1BL_3807753	58.1232	54.74	44.9104	47.0907	40.53	58.7955	68.1449	71.3823	14.5723	13.1307	8.95845
Ta.131044	JW005186	gnl|UG|Ta#S61681437	actccacccagcaccaccatcacctccatccacctgcgccacccagccatccatTCACTCATGTCCACTAGCGCCACCATCTCCACCACAGCGCCATCACTCCACCGCCGCACCTCGCGCGCCTGACCAGATGGGTGTCTGGGTACCCGCGCGACCTTGCCTTCTGCCGCTGCTCCTCTTCCCCATCCCTACTactgcttcttctccccttgccccttctgttgctgctcttccctgctgcctctctctcttgctgCTACTATTCTGAACCC	272		Yes	Yes	NA	NA	NA	Down	NA	NA	Down	Down	NA	NA	NA	NA	NA	NA	NA	NA	NA	NA	.	.	D	.	.	.	NA	NA	NA	NA	NA	No annotation	Chr6AL_5834446	21.3514	9.52	8.69234	0	1.68875	0	3.00639	2.58008	9.27328	11.5859	14.4713
Ta.132084	JW001634	gnl|UG|Ta#S61683213	GCCGATTTTTTTGTTGGGGAATGAGGAAGATCAGCTGCCTGACCTCTCACCGCGCTTCTTGTTCTGGTCGTGTTACTGCCGCGATGAATCAGCTGCAGGAATTCAGAGCACCCGAGGGGATTCAGGTACTGCTGAACCGCATGGCACGCCCAGCACGGTGGCACATCGCAGCGAGCCATGGCCTgtgcaggggaggggaggcagtgcagggaggggagggCCATGGTGGTCGTGAACAAACCACAGGAGGGCGTGATGTGCACTGCTCGCTGGATCCG	278		Yes	Yes	NA	NA	NA	Down	Down	NA	Down	Down	NA	NA	NA	NA	NA	NA	NA	NA	NA	NA	.	D	D	.	.	.	NA	NA	NA	NA	NA	No annotation	Chr4AS_6013339	5.93094	5.95	1.44872	0	0	0	0	0	5.9614	16.9927	17.2278
Ta.132202	JW001234	gnl|UG|Ta#S61683413	CACATTcgtcccccttctccggtccgggtctcccctcccccgccccctctcGCGTTCTCCGCCTCCGGCCCACCACCAGAGACCAGCCCGTCCGCCCGCGTCGCCGGAGGCCGTCACCTCGCCGCCAACGCCCAGTCAAACGCACGCACGCACGCTCTCCCCAACCACCGCAGCAGCCCGGGCCAAGCTCCCCTCGTCCCACCGGCCTCGCAATTCCCCAAAACCCCCGCCCCGATCCCACCCATGGCGTCGGAGATCGAGGTGCTCGAGGACACCAC	278		Yes	Yes	NA	NA	NA	Up	Up	NA	NA	NA	NA	NA	NA	NA	NA	NA	NA	NA	NA	NA	.	U	.	.	.	.	palmitoyltransferase TIP1; putative; expressed	NA	NA	NA	NA	Poor annotations	Chr7DL_3359758	2.37238	1.19	2.89745	9.65963	13.51	3.9197	12.0256	12.0404	2.64951	2.31719	6.89111
Ta.132775	JV999295	gnl|UG|Ta#S61684382	ACTTTGCAGTCCGTCCAACCTCCCACGTGCTGGTGCATCCTGTTCCAGATCGACGGCTGGTGGACGGAAAGCCGAGCGGCGGGGGGAGCCTGGAGCGGATTGGTCGCGCATCAGCGACGGGGAAAGCCTGGTAGCCGTCGCCAGATGTGGTGGCTTGCTTCGCCGGTGCACGGATTAGGGGTAGGATTTGCTGGGGCAGGGTGGAGCTAGGAGCCGGGAAGGGGCGCATCGGCGGGCTAGGGCGCGTCGGCGAGCAGTAAGCGCGGCAATCCAGGAGGTTG	281		Yes	No	Down	Down	NA	Down	Down	NA	Down	Down	NA	NA	NA	NA	NA	NA	NA	Up	NA	NA	.	.	.	.	D	.	NA	NA	NA	NA	NA	No annotation	NA	26.0961	33.32	23.1796	0	0	0	0	0	26.4951	16.2203	24.808
Ta.134289	JV988238	gnl|UG|Ta#S61689911	TCCTGCCCGCCGCCACTTCAAATCCTCTCGGGATCATCGCCAGATCCACCTCGTTTTTTCCCCATCCACCCAAATGGCAGTCTCCTGTGCCTTCCCGATCCACCCATCGATCCACCCCCACTGAGCTCCTCTGCTCAACCCCCCAGACCCAGTGTCGCCTCAGGACCCAGCAGGCCGCGCCCTCCAGCGACCCTGCTGCCGGCGACCACGACCAGGACCGGCCTTGTCCTGctcctctctgtcttcttctccttcctctcccgttttctctctctctctcacgtacctccctctctctctctctctctctctctctctcAGGTACTCAAGAGCAGCGCCATGGATGACCTCCTCCAGTCGACGCCAAGGCCCGCCTTCTGTAGTTCGGTGTCGCCGGAG…	778		No	Yes	NA	NA	NA	Up	Up	NA	Up	Up	NA	NA	NA	NA	NA	NA	NA	NA	NA	NA	.	U	U	.	.	.	expressed protein	auxin response factor 22	NA	NA	NA	Poor annotations	Chr6AL_5763893	4.74475	1.19	0	8.45217	3.3775	9.79925	10.0213	0.860028	1.32475	0	1.37822
Ta.135137	JV983810	gnl|UG|Ta#S61692125	AAGAGGTGAAGCAAATGAAAACTACCTATCTAGGCAAGTTTAAATGAGGCCGGAACAACAAACAACAAGTCTAGAAAACCCTCATATGCATATACTTGGTTATGGTACTGTTCTGCCCTAAACGTAATTTTAGAGTTGTTAAACGTGCTAGATGAGTGCATCATGTTAAACTAGGCATTTTCCTACCCCATTTACATATAAAGTTTATTAAATTTGGAGCTGCGGTTGAATAGTTATGAATTAAAG	246		Yes	Yes	NA	Up	NA	Up	Up	NA	Up	Up	NA	NA	NA	NA	NA	NA	NA	NA	NA	NA	U.	.	.	.	.	.	NA	NA	NA	NA	NA	No annotation	Chr6AS_4360154	1.18619	0	0	4.82981	10.1325	15.6788	7.01492	13.7604	0	0	0.689111
Ta.13553	JV886948	gnl|UG|Ta#S61780557	CCATCCGTGAAACAGCCGGCGGTGGCAGCAAACCGGTGCGCGGCGTGCCACAAGAAGGTGGAGCTGTTGGGGTTCCGCCGCCGTTGCGAGGGCAGTGACAAAAGAAAACGCACACTGTGTCTATGGTTTAATATTGTATCACCTAAAAAAACCATGGATCCGTTTTGCACGAAAAATGAGAAGAGTTTTGTCCCTATTGACATGTGCTTGTCTAAGTGCTGCTTGCAACTTGCCCCGCTTGCACTCAAAAATGCAGATTCCTTCTCCCCTCCCTCTTCCTATCCAAACAATAGTGGCGATTCATTGTTACTCTGCCTGGGAATGCAAAACACAGAAATTATTACGGTCTCTAGATTGTCGTTGCTTCTACACCTTTCAACGACGGCTAGCCAGCAACCG…	1511		Yes	Yes	NA	Down	NA	Down	Down	NA	Down	Down	NA	NA	NA	NA	NA	NA	NA	NA	NA	NA	D.	.	.	.	.	.	AN1-like zinc finger domain containing protein; expressed	NA	NA	NA	NA	Poor annotations	Chr7DL_3392586	28.4685	41.65	43.4617	8.45217	13.51	5.87955	8.01705	9.4603	80.81	46.3438	44.1031
Ta.13785	CK161330	gnl|UG|Ta#S17888221	CGTACCTGCGCGCGGCGCACAGGTTCGATGCGACCAAAACCCACCTGAGCATTGTACGACTTACTTGTGCGGTGCCATTTGTCAACTATAGCTAGCTAGTTAGCTAGCTCGACGCACGTAATTCTTCACACCAACAAGAAAACTCATCTACCCACCAATGGCGCTCGTACGCGGTCGGCCAGCCTCCCTCCTACTCCTCGCGGCTCTCCTCTGCGCCGCAACCTTCCTTGCCGTCCCGGCCGCGGCCACGGGGAAGACCGGCCAGGTGGCCGTGTTCTGGGGTAGGAACAAGAACGAGGGGTCCCTCCGCGAGGCCTGCGACACCGGCACCTACACCATCGCCATCATCTCCTTCCTCGACGTCTTCGGCCGCGGCAACTACCACCTCGACCTGTCCGG…	1194		Yes	Yes	NA	NA	NA	Down	Down	NA	NA	NA	NA	NA	NA	Down	Down	Down	Down	Down	Down	Down	.	D	.	.	.	.	glycosyl hydrolase; putative; expressed	NA	PREDICTED: xylanase inhibitor protein 1-like [Brachypodium distachyon]	hypothetical protein SORBIDRAFT_02g004660 [Sorghum bicolor]	PREDICTED: xylanase inhibitor protein 1-like [Setaria italica]	Xylanase inhibitor	Chr4AL_7147238	466.172	661.64	582.387	444.343	640.037	411.569	664.413	595.139	603.426	705.198	962.689
Ta.139726	JV969664	gnl|UG|Ta#S61699198	ACAAGCTGACCGGCATCGCGACATCGCCAGGGAGGTCGGCAATGACAACATGCGTTTGATCGTGATTGGAAAAAGATAAAAGCAACATCGGCCACTTGTGGTGGTCCGAAGGCCTCCGGGCGCCGCAGCACCACGCTGTCCTGACGCCGACCCAGTCGCAAACGGCGGCCATCTCTGGGAACCAGGCTCCCAAAACCGAGTCAAACTCCGACAGCGAGTCATTGGTCGAGACAGGGGGCGGCCGATGCAAGCGAAGCGGCG	261		Yes	Yes	Down	NA	NA	NA	NA	NA	Down	Down	NA	NA	NA	NA	NA	NA	NA	NA	NA	NA	.	.	.	.	x	.	NA	NA	PREDICTED: light-inducible protein CPRF2-like [Brachypodium distachyon]	NA	NA	Poor annotations	Chr6AL_3173120	29.6547	27.37	20.2821	4.82981	3.3775	9.79925	15.032	9.4603	29.1446	18.5375	16.5387
Ta.140170	JV968200	gnl|UG|Ta#S61699930	CCAGCCGGCGCCCAGTTCCCCGGACTCGAGGCGCTGTCCCTGTCGCACTGCACTACCGAGCTCGACGCCCTGCTCTCCTGCTGCCCGCGCCTGCGCACGCTCCGCGTCACCAGGGATTTGTTTCCTAACTACAAGTGCGACATTAGGGTCAACTCCCCATCGCTGCAGGAGCTTGTTGTGCACCACCGGATCAGAGAGACACAACATGTGGACATTATTGCGCCCGCACTTAAGCAACTGGCCCTCTCATTTGCCAATGGCGG	263		Yes	Yes	NA	NA	NA	Down	Down	NA	Down	Down	NA	NA	NA	NA	NA	NA	NA	NA	NA	NA	.	D	D	.	.	.	NA	NA	hypothetical protein SORBIDRAFT_02g033260 [Sorghum bicolor]	hypothetical protein SORBIDRAFT_01g045760 [Sorghum bicolor]	hypothetical protein SORBIDRAFT_02g033520 [Sorghum bicolor]	F-box/LRR	Chr7DL_3292093	9.4895	7.14	13.0385	0	1.68875	1.95985	1.00213	1.72006	11.2604	22.3995	9.64756
Ta.140577	JV966842	gnl|UG|Ta#S61700609	GCAAGGTGGCGGCGCCGCGAGGTCTCTCCCGAGGGATCCGCAGTACGACGAGCACAACCCAGACGATGTTGATGTGGTCGTCGGTGCCTCCTCCGCCACGGGATCGAATGGGCTGGTGGACAGGCGCGCGGCTCTACGCCCTCCTCGGTCGAGGGTTGGATGGAGCCCTCGGCTGCGTGGGAACAGACATCGGCAGACGCGACCCCGACGACTGTGCTCATGGTGCTCGCTCTGATCCCACCCGTGCTTCCACAGGTGTACCAGC	265		Yes	No	Down	Down	NA	Down	Down	NA	Down	Down	NA	NA	NA	NA	NA	NA	NA	NA	NA	NA	D	.	.	.	.	.	NA	NA	NA	NA	NA	No annotation	Chr1DL_1999714	34.3994	39.27	44.9104	0	0	0	0	0	31.1317	13.9031	7.58023
Ta.140818	JV966074	gnl|UG|Ta#S61700993	CACCTCACCACCATGCCGAAACCCAGACATCGGGATGGTCCTCTCTAACCATCTCCGAGCCCTCTCTTGGACACTGTCCCCCATAGTGTGCAACCACCACCTGATCATAGAGCATTCTTTTTTCTCCATCCTTTAAAGTCTACAGAGAAGAGGCCGAACTGTATATATCAATACTATTCAAAGTTGTGGTTGATTTGTAGCAACATTACCAATAATGATGAAAATCCTTTGGCATCATCAACACCATCAATTCTCAAGCAAGAACC	266		No	Yes	Up	NA	NA	Up	Up	NA	NA	NA	NA	NA	NA	NA	NA	NA	NA	NA	NA	NA	.	.	.	.	x	.	myosin-Vb; putative; expressed	NA	NA	NA	NA	Poor annotations	Chr7DS_568735	0	0	0	15.6969	11.8213	9.79925	12.0256	5.16017	0	0	0
Ta.143290	JV876331	gnl|UG|Ta#S61805866	GTTTGCTGTATTCAGTGTAGTTGTGATCCTTCATAGGAAAAGTAGAAGTAGCTTCAGGTTTTAACCGCTGCAAATTCAAGGTTTAACTGCTGCAAATTCTTAGGTAACTGTCGGTTTTTAGCAGGGACACCAGACACGCGCCCGCATCAAGTGAAGTTAAAGTACATAGATAAAGGTATAAGAGAAGATGCGGCGCCTGCTTTTTCTTGGGCATCTGAATCTGGTCATCCCTTTCTTCAGCATCAAGCGAAGAAGCATCAGCCTGGGCATCAGGGGTGGCCTGATTCTTTTGTAGCAAAAACAGAGTCTGAACTCCGCCTGCTAGCAGATAGATCATTATAATTCTCAGATATATCACTAAAATACTCAATCCCCATGAAGAATATATCAGGTAGGTTT…	485		Yes	Yes	Up	Up	NA	NA	Up	NA	NA	NA	NA	NA	NA	NA	NA	NA	NA	NA	NA	NA	.	.	.	.	0-5	.	NA	NA	NA	NA	NA	No annotation	Chr5DL_4564423	3.55856	4.76	0	20.5267	15.1988	11.7591	12.0256	23.2207	0	3.08959	6.202
Ta.143920	JV955104	gnl|UG|Ta#S61706478	AAACAATTTAACCATGTCAATCCTGGACGACTcatccaccaatctcgcgtcctcctccccaccaatcccctatcctcctccagcccaccaatcccccgcgtcctcctccccaccaacccTAGCCATGCCCTCGCCGCCACCTCTCCTTCCCCCGTTCGTCCTCTCCCGCCGCCGTCACCACCCCTATCTCTCCTCCTTTCTCCTCGACGCCATCAACGCGAGTGGGCACTCGGTGGATCTGGTGGTCAGTGCGGGATGCAACAGCGCATCTGGCCGGAGGAGAACGCGGCGGCTGCATCTCCTGGCAATGGGAggggggggg	322		No	Yes	Up	Up	NA	Up	Up	NA	Up	Up	NA	NA	NA	NA	NA	NA	NA	NA	NA	NA	U	.	.	.	.	.	NA	Protein of unknown function (DUF630) ;Protein of unknown function (DUF632)	NA	NA	NA	Poor annotations	Chr3B_10493678	0	2.38	0	32.6012	42.2188	48.9963	41.0874	18.9206	0	0.772396	0.689111
Ta.145160	JV984593	gnl|UG|Ta#S61711734	CGCTTCTCAGCCCCAACAAATCGGAATCGTCAtcccctgccccgactgcgccccgtctcccttcccaccgccgtgctcccctctccccATGGACGTCCTTCCCGCCTTCGCTGCCGCCGATGCCCCACGCGACGGACCCCTCTTTCCCTCTTCTCCTCGACGGCCACGCCGCGTCGCTGGCCGAGCCCCGCTACGGTTGCTGTGAGCCGCCGCCCGCCCCATAGCCCCATGCCCGAAGCTGCAGC	245		Yes	No	Down	Down	NA	Down	Down	NA	Down	Down	NA	NA	NA	NA	NA	NA	NA	NA	NA	NA	D	.	.	.	.	.	NA	NA	NA	NA	NA	No annotation	Chr6AL_5829799	9.4895	9.52	14.4872	0	0	0	0	0	13.9099	15.4479	19.2951
Ta.14588	JV887206	gnl|UG|Ta#S61780428	GCCTCACGCCCTTTTAATACCGCCACCTCCAGAGCTCAGCTCAGCTCATCACTCCCACACTCAACACTTCCGCCACCTTGGCCTCCTCCTCCACAGCTAGCTAGCAAAGCTGAGCTAGTAGAAGGTAGCCACCCACAACCGCAGGGCGACGATGGCGTCGACCGCCGCCTTCCTCCCGCTGCTGGCGCTCCTGCTGGTGGCGACGGCGCATTGCTCGCCGCTGCTGCCCCAGCGGTGCCCGCAGGCCGACCGGCAGGCGCTGCTCCGGGTGAAGCAGGCGCTGGGCAGCCCGGCGACGCTGAAGACGTGGTCGCCGGCGTCGGCGGACTGCTGCGCGTGGGACCACCTCACGTGCAACGAGGCCGGGCGCGTGAACAACGTCTTCATCGACGGCGCCGA…	1501		Yes	Yes	NA	NA	NA	NA	NA	NA	Down	Down	NA	NA	NA	NA	NA	NA	NA	NA	Down	NA	.	.	D	.	.	.	polygalacturonase inhibitor 1 precursor; putative; expressed	NA	PREDICTED: polygalacturonase inhibitor 1-like [Brachypodium distachyon]	Os07g0568700 [Oryza sativa Japonica Group]	PREDICTED: polygalacturonase inhibitor 1-like [Setaria italica]	polygalacturonase inhibitor	Chr2AS_5222718	5.93094	11.9	5.79489	6.03727	8.44375	9.79925	11.0234	10.3203	23.1832	14.6755	11.7149
Ta.14684	CD931252	gnl|UG|Ta#S16259384	GCATACCAGCAGCAGGCCAGCAGCGCACTCGAGTACCTTCTAGGCTCTCCGCCGCTGACCGCCGCCGGCTGCGCGACAGGCCGTCGCCCGCGCCTCCCACCGCAGCACGCCACAATGGAGGCCGAGCGCCCATGGCGTCACCCGAGGACACCTTCCAGCCGCCGTTCTCCTTCAAATTCGTCGGGATCCGGACGGATCCGGATGCCGGCGGCCCATTCCCGACCTCCCTGCCTCGCCTGGTTTGTCGGCCACTCCGATGTCGTCATCTTCGTCACGGGATCCAGCGCTACCGATGGCTGGCCTCCTCCTCGCCTGGATGTGAccccccccACGCTGGCGCCTCCAATCCGAGCAGCGGCAGCGAACACCTCGACAAGGGCAGTTTGCCAGATCAGTGGC…	639		Yes	Yes	Down	Down	NA	Down	Down	NA	Down	Down	NA	Up	NA	NA	Up	NA	NA	NA	NA	NA	.	D0s	D0s	.	.	.	NA	NA	NA	NA	NA	No annotation	Chr3AS_3413938	136.412	119	89.8208	39.846	27.02	33.3175	29.0618	17.2006	253.69	261.842	233.609
Ta.14726	CA681048	gnl|UG|Ta#S13206958	tttttttttttttttGTCTTGTTGGAAGCCTTGCNATNATCCATGATTAACAAAATTGGNAGTTATATCTTTCCCAAGTNCACCCGGCANAGACCATGCATACGANACAACACTCTTTTCNTTCTGACACATTCTANCAGCAANGCAAAAAGGAATCCACTGAGGATCTNATTCGANCNCNACCCCTTCAGTAAAGTTTGGCNTTANNTTTCGATNCGTTTGGACCGAGGGCCTTG	236		No	Yes	Up	Up	NA	Up	Up	NA	Up	Up	NA	NA	NA	NA	NA	NA	NA	NA	NA	NA	U	.	.	.	.	.	NA	NA	NA	NA	NA	No annotation	NA	0	0	0	9.65963	8.44375	17.6387	5.01066	10.3203	0	0	0
Ta.14773	CJ830774	gnl|UG|Ta#S37767461	CTTCCACCATGCGCGCCCTTCCCGGAAATCTTGCTGCCGCGCGCGCCTTCCCTGGATCCCCCGCCTAGCCGGATCCCGCTTCAGCCGTCGCAAGCCTCCACGGATCCCGTCGGCGCCCTCCCTTCGGCGTGCCCCTGGATCCCGCCGTCACATCCTGCCGGCATGCCCCTGTCCCCCCACTGCTGCTAGCCACCGCGGCGCACACCAGATTCGTCCGCCGCCATGGACAGCCACCTGCTAGGCGAATCACCAGCATCTTCGTACTAGGAAAAAAACTCTAGCAGTGTTCAGTTATTCTGATTTCTTTCAGCAGTTCAATGTATGTTACACAAGAAGAAGAAACTAACAGTCAAACAGAGTTCTCGTGGTAGGTCAAACAAAGATGTCTGTGGAGCCGTC…	541		No	Yes	Up	Up	NA	Up	Up	NA	Up	Up	NA	NA	NA	NA	NA	NA	NA	NA	NA	NA	U	.	.	.	.	.	NA	NA	NA	NA	NA	No annotation	Chr6AL_5761798	0	0	0	25.3565	30.3975	21.5584	14.0298	19.7806	0	0	0
Ta.14904	CV772887	gnl|UG|Ta#S22381384	agcttgacattaggcctatttaggtgactctatagaacaagtttgtacaaaaaagcaggctggtaccggtccggaattcccgggatatcgtcgacCCACGCGTCCGACAGAATTTAGGCGAACCAGCGTAATGAGAGCCTTGATCAATGAACAGAAGAAAAGAATTGCACGTGGCGAGGCAAGGGTGTCCTATCTGGATTTCTTAGTGGCAGAAAACGCGCTGACAGACGACCAATTGATGATGCTGGTATGGGAGGCGGTCATCGAGAATGCAGATACTACTTTGGTGACCACCGAGTGGGCTATGTATGAGCTTGCCAAAAACCCAGAAAAACAGGAACGGCTCTACCAGGAGATCAAGGATGTGTGCGCGGGCGAGACGGTCACTGAGGACCACCT…	845		Yes	Yes	NA	NA	NA	NA	NA	NA	Up	Up	NA	Up	Up	NA	Up	Up	Up	NA	Up	Up	.	.	U	.	.	.	cytochrome P450; putative; expressed	GA requiring 3	PREDICTED: ent-kaurene oxidase, chloroplastic-like [Brachypodium distachyon]	PREDICTED: ent-kaurene oxidase, chloroplastic-like [Setaria italica]	Os06g0570100 [Oryza sativa Japonica Group]	CYP	Chr2BL_7972702	18.979	8.33	0	26.564	21.9538	27.4379	16.0341	61.922	49.0159	88.8256	88.8954
Ta.149851	JV970013	gnl|UG|Ta#S61719024	CTGGTGGAAGAACTCGACGCAGTCGGAGATGGCCTTGTCGTAGTGCGTGTTGTTCACCGACTACAAGTTGGAGCTGCCGCACGATGGCCTCTTGGGCGCCACAGCCATGACGTCCTGGCCATCGCCCTTGGAGTTGGCGGAGAAGGTGACCTTGGGCGGTCGCGACGGGAAGGCGAACAGGCCCACCAACAAACCCGTCCATGACCCTGGAAGGCCACCTTGGTGCCGGTCTCCCGCCATGGACGTAGTGCGCCTTGCTG	260		Yes	No	Down	Down	NA	Down	Down	NA	Down	Down	NA	Down	NA	NA	Down	NA	NA	NA	NA	NA	.	D0s	D0s	.	.	.	expressed protein	NA	hypothetical protein SORBIDRAFT_06g000990 [Sorghum bicolor]	NA	NA	Poor annotations	Chr6AS_4358261	54.5646	52.36	70.9874	0	0	0	0	0	24.508	26.2615	17.9169
Ta.152932	JV959427	gnl|UG|Ta#S61724317	TTTGCATCTATGTAGACCTTAAAGAGTTAAGGAGGCAAAGGGACAGGGAGCGGTATGCACAGAACAGGGATGAAATATTAAGAAGAAAACGCCAATCCCGTGAACAGGCAAAGACATCTATTGCCACCGTTAACAATGTTGACAATGTGTCACACACACCAGCTACAGGACAATCGAGTGTCAGCCAGCTACAAACAATATCATTTGCAGGTTGTGTGCTACCATAAAATAGTCATTGCCTTTTATTATCTCGCATATTATTAAGAGATACTCCCTCCGTCCCAACATAAGTGTCTCAACGTAAGTAAACTTT	313		Yes	Yes	NA	Down	NA	Down	NA	NA	Down	Down	NA	NA	NA	NA	NA	NA	NA	NA	NA	NA	.	.	.	.	x	.	NA	NA	NA	NA	NA	No annotation	Chr2BS_5199047	22.5376	17.85	13.0385	3.62236	1.68875	1.95985	5.01066	0.860028	16.5594	16.9927	15.1605
Ta.153968	JV955513	gnl|UG|Ta#S61726274	CTCGTCTCAGCTCTACCCAAAATAGCCAGACCAAGCCCTCTTCTTCCCAGCAACACTAGCATTCCCCTGTCCAAAACCAACAAAGATCCAAGAACAATAAGTGAAGATGGTGACATGAGAAATCATCAGTAGACTGAAGGGGACAGGCTAGAGCAAGAAGCTAGCCTACTGGACTGGGGTCTGGAGCGTAGGAGCAACAAGAGTAGGGCCAACAGAGAGAACAAAAGAAGAAAGGAAGCGAGTACAGTCAGGAGAAGGAGGCGCTACAGAAGCAAACTGAGTTCGGGTCTGAGTACGAGAACTCAGAGCAAAGCTTGTATG	321		No	Yes	NA	NA	NA	Up	Up	NA	Up	NA	NA	NA	NA	NA	NA	NA	NA	NA	NA	NA	.	U	.	.	.	.	NA	NA	NA	NA	NA	No annotation	Chr6DL_3228697	4.74475	0	0	2.41491	6.755	5.87955	3.00639	7.74025	0	0	0.689111
Ta.154091	JV955021	gnl|UG|Ta#S61726520	GCTGTGGAGGTCCCAGCTGGGCAGGCGCCGCAGGTGCAGTGGGGGCACTCCACTATCGTCCTGCTGTAGAACGTGGGCAAAGAGACGCAGCACGCCCGGAACGGGCCCACCGCTGTCTGCGAGTAGAAGCAGGTGGCCTGCCACGTCACACTTGCAGGGATTCCGAATTTCAGATGGATTGGAGAAGGAGTTGCCTCCCAGTCCCCGCCGTCCACTACTGTCGCCGTTGCCGGTTTTGCTCTCGGCTCATCGGCTGACTGGCTAACTCGCTGGTGGGCCGTCTAGACGAGGGGTGGGAGGGACCCAGGGAGGCACTGATTTG	322		Yes	No	NA	Down	NA	Down	NA	NA	Down	Down	NA	NA	NA	NA	NA	NA	NA	NA	NA	NA	.	.	.	.	x	.	NA	NA	PREDICTED: COBRA-like protein 7-like [Brachypodium distachyon]	predicted protein, partial [Populus trichocarpa]	PREDICTED: COBRA-like protein 2-like [Setaria italica]	COBRA-like	Chr6AL_5832586	11.8619	4.76	11.5898	0	0	0	0	0	8.6109	10.0412	8.95845
Ta.154120	JV954927	gnl|UG|Ta#S61726567	CCAAGAAACGTCCTGCCAGCTAGTGCCATGGTTCCCCCACGGAAGGAGCAGGTGAATTACTTGCTATTACTTAGAACTTCTTTCTCCTTTCTTCATTCTCCTATTACAGAAGCTACACCATATGGTTGTTTGATGATCTGTTAATTCTTCATAGCAATGTGGTTCGTCAATAGCCATTAGTGGTACATGCACGTGTGTTGAGTTTAATTTCAGTTATAGTTTGACTTAGTGGTCACTTGCTTTGTCGGTCTTTGCCCATGGAGTTTGGAATGCTCATATGATTTCTATTCAAAAAGTTTCCGAAATAGGAGGAACTTGGCAG	322		Yes	Yes	Up	Up	NA	Up	Up	NA	Up	Up	NA	NA	NA	NA	NA	NA	NA	NA	NA	NA	U	.	.	.	.	.	arginyl-tRNA synthetase; putative; expressed	NA	NA	NA	NA	Poor annotations	Chr7AS_4175519	1.18619	7.14	2.89745	21.7342	18.5763	23.5182	25.0533	11.1804	1.32475	0.772396	0.689111
Ta.154160	JV954777	gnl|UG|Ta#S61726642	GAACGACTGAACGAGCTAGGGATTTGATGGTgggagggggaggggaagaggggaagagggataggggagggTGTAACTGCAAAAATCGCATGCCAGCTGTGCAAATACGTACGTTTCGGGCGCAAGTGACCGTATGGTGAGCAAGCAACGTTAGCATAATGACCGTAATTTGCAGTTGCCAGAGTACAGTGTTCAAAGTGATTTTATACGGAGAGTACAGGTACTGTGGGTGTATTTCACTCTATCCTTTTGCATAGGAAAAATGATGATTAGGGTACAAAAATACAGAAACAAACAATAACTACTGCTGAAGATTTTGTGCA	323		No	Yes	NA	NA	NA	Up	Up	NA	Up	Up	NA	NA	NA	NA	NA	NA	NA	NA	NA	NA	.	U	U	.	.	U.	NA	NA	NA	NA	NA	No annotation	Chr7AL_4426193	0	0	0	3.62236	8.44375	9.79925	6.01279	4.30014	0	0	0
Ta.155345	JV948726	gnl|UG|Ta#S61729668	GGGCGTTGTGGTGATCTCCTTTGCTAAATTACGGCGCCTCCGCCTGGATGTTGGGGCTTGATAGCTCATTGCTAATATACCAATCCATACTTTCCAACCCTTGAAGCATATCAATAATTTTCTTCATTGTAGGTCTTTTGGTACGCTCAGGATTCACGCAGATTAGACCTATCTGAATGCATCTTGTTATTCGTTGGCAATCCATTTCAAGTGATGTATACCTTGGTTCTTTTTGCAGTGCATTTGTCCATTTTTGAAGTTCACACTCGATGAATTCCGTGGAAGATTTTCTAATATCATATGGGTAGTCCCTGTGTCCCGTTATTACCTCCATGATAATTACACCCAAACCAAATATGTCTGACATAGGTGTGATTATACCTCGTAGGTATTCCAGCG…	523		No	Yes	Up	Up	NA	Up	Up	NA	Up	Up	NA	NA	NA	NA	NA	NA	NA	NA	NA	NA	U	.	.	.	.	.	cysteine-rich receptor-like protein kinase 12 precursor; putative; expressed	Protein kinase family protein	PREDICTED: cysteine-rich receptor-like protein kinase 40-like isoform X1 [Setaria italica]	hypothetical protein SORBIDRAFT_08g014920 [Sorghum bicolor]	PREDICTED: G-type lectin S-receptor-like serine/threonine-protein kinase At1g67520-like [Setaria italica]	CRK	Chr5DL_4595698	3.55856	0	0	28.9789	45.5963	35.2773	40.0853	28.3809	0	0	2.75645
Ta.155367	JV948620	gnl|UG|Ta#S61729721	CTCGGTCTCTCCTATCTCTTTCTCTCCCTTGCTCCTACCGCTCATCCTCCTCAATTGGGAGTGGAGCTCCAGATCCAGAGCACACCGGCGCCGGTGCCTCGACTTCGACCGTCAGCCGCTgccccttccccttcgcccccggcccccggccttgctcccgcaccctggcgcccctgcaggcctctgccggccACGGTCCCCGCGCCCCCGCAGCCATTCACTGGCCTCGGCGCCAGTCGCTCGTCGTCCCCGCAGTCCTCCGCCGGTCCCGGCCTCGTCCCCCTCGCCGGCCCTGTCACCCGTCGCCATGGGCTCCAGTCCCATCACCTCGTCCCCCTCCGCCCGCGCCACCGGGCGCCTTCCGCCTCCGTCCACACGCGCCCGCCACCGCGTGCCTCC…	524		No	Yes	Up	Up	NA	Up	Up	NA	Up	Up	NA	NA	NA	NA	NA	NA	NA	NA	NA	NA	U	.	.	.	.	.	NA	NA	NA	NA	NA	No annotation	Chr4AS_5977446	0	0	0	68.8248	45.5963	74.4743	68.1449	37.8412	0	0	0
Ta.155865	JV945316	gnl|UG|Ta#S61731373	CTGCTAGCAGCCACCAGCAGGACAGCCACGCTCGCGcctctccttcctttccctttcttctcctgttgcctttccctctcatgctctctctccCAGGTACGCCCGTGCAGGAGCCGCAAGGAGGAAGCCGCCATCGCCAAACTCTTGCCGTGCGCGCCTGGATCCGCCATCCCCGGCTCCTCCGCGCTCGATTCCCGTAGCTGCGCCAAGTCCTCGTCCCGCTCGTCTCCGACACCAGCGCCATCCGCCCCGGCAACCTCGACGTCGAGCTCAAGTAGGAACTGCTTCGCGCGCCCCTGTCCCCGCGAGCGTCTGAGGCTGCGCCCTCCTCCTCGTCCATCCCCTCCCCGTCGCCTGCATCTCCTCCGGCAGCGCCGCCGTGCCCGCACGTCTATGGCG…	542		Yes	Yes	NA	NA	NA	Down	NA	NA	Down	Down	NA	NA	NA	NA	NA	NA	NA	NA	Up	NA	.	.	D	.	.	.	NA	NA	NA	NA	NA	No annotation	Chr5DL_4577907	96.0812	69.02	65.1925	32.6012	35.4638	58.7955	34.0725	32.681	78.1605	82.6464	59.9527
Ta.156372	JV891670	gnl|UG|Ta#S61778196	TCTGTATGCTTATTATATGCTCATGGTATCTTGGATGAGGGTTACAAATTCAACATGTCAGTTGAGGATGCTGTTGAGTTAGCATGGCGGGCGCGGGCTTTTATCACGCAACATTTCGTGATGGAGCCAGTGGTTGTATTCATATTGGTTTGGGTTCAGATAGAAGAGCTCCATGCTTACAAACTTTTGGGATAACCGAGTTTATCAATGCCAAAAAAATAATCATCGGGTTTTCAAGTGTAGGCATCATGTGAAAGCCCAGCATAATTTCTAAGTTGTATGGCATCCATCCCGATAATTTGTTCTGCACCATGCTGCCTCATGTAGGATTTTGGTGCTCGTGATCTACTTTGCTTAGGAGCGCGGCGCTTTGCTGACCAAGAAGATTGAGAGGGGGAG…	1350		Yes	Yes	Up	NA	Down	Up	Up	NA	Up	NA	Down	NA	NA	Up	NA	NA	NA	NA	NA	Down	.	.	.	.	x	.	NA	NA	PREDICTED: proteasome subunit beta type-5-A-like [Brachypodium distachyon]	hypothetical protein SELMODRAFT_270977 [Selaginella moellendorffii]	NA	Poor annotations	Chr3AL_4393196	4.74475	7.14	8.69234	30.1863	42.2188	3.9197	9.01918	6.88022	6.62377	7.72396	4.13467
Ta.156642	JV934962	gnl|UG|Ta#S61736550	CCCGCCGTCGACCTTCCTCCGCCGCTCTCCCATCGACAGCTCCCGGTTCTTCGCCTCGGGTGGAGCTGTGAGGGTCGAACCCGCAAAGGAGCTACAGCTTTAGGGAATTTCGGTTTGTGGCAAGCCTGACCACAACAGGAAGGGCCACTACAAGTACCAGGAGGCCCTACTTGGAGGAGGATATGAAATAGATGAAAATTATGATGACCCTTCTTTTCTTCAGATCCCTCACGGCAGCCACAATCAATGGTCTTCAACATGGCACAAAGAGAGAGATCATTCAGAGCTCCTCATAGAGAGCATGGACCATTGCCTCAGCAATCCTCTTTTGTTGCAGCTGCAGGTGATTCCATTCCACAACCTAGAGTTATTACAACCGAAATGAACATAGGCAGGAGT…	897		No	Yes	Up	Up	NA	Up	Up	NA	Up	Up	NA	NA	NA	NA	NA	NA	NA	NA	NA	NA	U	.	.	.	.	.	NA	NA	NA	NA	NA	No annotation	Chr6AL_5832500	0	0	0	13.282	23.6425	29.3978	31.0661	35.2611	0	0	0
Ta.156666	JV934982	gnl|UG|Ta#S61736540	GACGGATGATGAGTTATTAAATGCACGAACATGGAGGGTTTTTCTGCAAATCTGTAAAACACTGGATAAAAGCTAAATTCGTCCCGAGAGAAAAAAATACTACATGGGCCGAATCCTGTTGGCCCAACAGGAAGAGGGGATCTGGAGGGCGTCTAACATTGGCCTTGAGGCCAGATCCGGCTGGCGCTACGGAATTGGGCCGGGGCGAACTGGGCCTTGGGCAGGTGGTCAACAGCAGTAGAAGGCCGGCTCGGGCGGTCGAGGTCAACGAAGCAGGAGCGTTGCACTCGTCTCGTTCGTGAAGCAGGGGACGGCGCTGCGGCTCCAGAGAAGCAGGACGCCGGCGGACGGCGGGGAAGGGGCGGATCCGGCAGGTGGGGCGATAAGGCGGCGAGGTAC…	897		Yes	No	NA	NA	NA	Down	Down	NA	Down	NA	NA	Up	NA	NA	NA	NA	NA	NA	NA	NA	.	Ds	.	.	.	.	NA	NA	NA	NA	NA	No annotation	Chr1AS_3306263	8.30331	3.57	2.89745	0	0	0	1.00213	0	24.508	20.0823	15.8496
Ta.158300	JV927310	gnl|UG|Ta#S61740376	CTTGTGCTTTCGCTCGCCGGACAGCCGCTCTGCGGTCTGTGGCTGAGAGTGGGCCGTGAAGCGGAGTGTACAGTACTCAGAATTTGGGAGCAGATTTAACCGAGCAGATACTCATAAATGAAACGGTCGGGTCGCCCGAAGTGTTTTTCTTCCCGGACGTTTTTCGCGTGGGTGGCCTCCAGCGTTCACCCTTGCTAGCCGGACAGCCGCTCTGCGGTCTGTGACTAAGAGTGAGCCTTTGGTACTGCGCACGCTACTAAGCCGTCTGCGGGAACTAACGTCTCAGGCCAAGCGGC	296		Yes	Yes	NA	NA	NA	Up	Up	NA	NA	NA	NA	NA	NA	NA	NA	NA	NA	NA	NA	NA	.	U	.	.	.	.	NA	NA	NA	NA	NA	Repetitive/Transposable element	Chr1AS_3282126	35.5856	35.7	53.6028	36.2236	50.6625	72.5145	33.0703	51.6017	26.4951	27.0339	26.1862
Ta.158307	JV927282	gnl|UG|Ta#S61740390	GGGATGTGGTTCTGCGAGGAGGAGAAACGCGAAGGGGAGTTGGGCTCGATGTGGGGAGGGATGTGCACTGCGGTAGGGGTGCGGGCGAGGAGGAAGGAGAGGTGCAGTGGCTCTGGCGACGAGGAGGAACTCTCCCACCCGCATCCGGCGCCCGGCTGCTTCCGCCTACCTGCGCCAGGCTCGCCTCGATCCGGCCGTCGCCATGGAGCCTAAACAACGGGATGTGGTTCTGGGAGTAGGAGAAACGTGAAGGGAGTTGGGCTCGATGATGGGAGGGATGTGCACCGCGACAGGGG	296		Yes	No	Down	Down	NA	Down	Down	NA	Down	Down	NA	Down	NA	NA	NA	NA	NA	Up	NA	NA	.	D0s	.	.	.	.	NA	NA	NA	NA	NA	No annotation	Chr6AL_5483358	66.4265	63.07	62.2951	2.41491	0	0	0	0	15.2347	17.7651	21.3625
Ta.158710	JV925714	gnl|UG|Ta#S61741174	GCGGCCTCGACATTCAAAGTCCTAGTGGACATAACAAGGGGATGGCGACTAGCAGAAACAACTCCACGGGCATCTTTGTTCGACCTGCCACGAGAACTCTATTTGACCTGTCAATGTGTACAATCCCGATGACCCAAGAAGATCAACAGAAGCAAAGAGAACTCTGTTTGACTTGCCCACATCTAAACTGTTGGATGTCTACGACAATCACAAAAGAGAACATCTGCACCATACTGTTAGTTTCTTCTTCTTGTGTAATATATATTGAGCTCCAGCTTGGATCTTGGCGTGGCACCAGC	299		Yes	No	Down	Down	NA	Down	Down	NA	Down	Down	NA	Down	NA	NA	Down	NA	NA	NA	NA	NA	.	D0s	D0s	.	.	.	NA	NA	NA	NA	NA	No annotation	Chr6AS_4358261	30.8409	30.94	44.9104	1.20745	0	1.95985	1.00213	0	17.8842	13.1307	6.89111
Ta.160114	JV918324	gnl|UG|Ta#S61744869	GTAGTTTCATGTTTTATCTATTAGGTATCGTAGATGTTGTTATTTTATTCTATAATCTTGGTCAAACATCCAAATGGTTGACTTGCACGGAAATCAATACACCTTATATTCTGGAACGGATGGAGTATATGCTATGGGATTAGGCAAGCAATACAATCACGCGAACACAATCGCACGAACCGTTCAATACGAAAAACCACACGATGGATCAACGCTCTCAGTTACATGTGAACTTGAGTCATTTTTTTGCAGAACACCCCTATGAATCTCCTGACACTGTGTGTTGGACTCTTCATCCTCAATCGTCCCCAAACCTGCCCTCTCTTCTTCCTCTAGAAATTCCTTTTAGGGCTGCATTGCTGTAGGCCAACAATGGAATATGAGATTCCTCTACCCACT…	586		Yes	Yes	Up	Up	NA	NA	Up	NA	Up	Up	NA	NA	NA	NA	NA	Down	Down	NA	NA	NA	.	.	U0r	.	.	U	NA	NA	NA	NA	NA	No annotation	Chr7AL_4521281	1.18619	2.38	1.44872	22.9416	28.7088	41.1569	44.0938	22.3607	3.31189	4.63438	1.37822
Ta.160206	JV917514	gnl|UG|Ta#S61745274	GCCGGATGAATTGGGAAGAACATTCAATACGAGGGGGCAATTTCTACAACCGATTTGTAGTAGTACAAGTATATGTCAAGCAGGGTAGTAAGTAGCACTTTGCACTGGAGAGCATAAACAACTTCGTAGTTTGTAACCATTCATAAAGCTCTTTCCGTTCTGAGGCAACCCAATACTAAAATCACATCCTAATTAGGCTGCATTCAGATGGGCACACCACCTAATTTTGTACATTCCTGTCCCTGTTTTCCCATCGAAAGAAAACAAGATGGCTTGAGGAAACATAAACTACCAAAAATCAGCTCTCAGGAGCAGCTCCACCACCTCTGTTGCTACCGAGCAGGCCCCGCCTGACTGAAGCGGGCCACAATTGCACGCAACTCCTCGGCTGCCTCTTCA…	591		No	Yes	Up	Up	NA	Up	Up	NA	Up	Up	NA	NA	NA	NA	NA	NA	NA	NA	NA	NA	U	.	.	.	.	.	transportin-2; putative; expressed	NA	NA	NA	NA	Poor annotations	Chr2BL_7936775	0	0	0	36.2236	37.1525	21.5584	28.0597	15.4805	0	0	0
Ta.160425	JV915878	gnl|UG|Ta#S61746092	CTCCCAAGCACACCCCAACTCTCTTAATCATTACAGACCCGGAACAGAAGGGACAACTACGGAGAACTAACACCCTGGCATAATCCCAGCCATCTGGACGTCTGCGCTCATCTCCAGGCAATCCGCATCAGCTCCCCGCGCTTTTTGTCCAGCAGAAGAATACATCTTTGTAGCAGCACTGCTTGATTGTCGTCGCAGAGCACTTTCCATTGCTGTAGATGAGACCTTAGTTTCACAAGAACACATGCGGCATTTCTCCAAGTGCGGCCCTTTGAAGGAAGTGGGAATCTCCAGGTTTTTCTTCAGAAGATAGGCTTGGGCCTTGCCATGATCTTAACATTTCCATGATCTCTGGTTTTTGGTCTGTTTATCGGGACGGGGCCCCATGCGGTATTTCTC…	602		No	Yes	NA	NA	NA	Up	Up	NA	Up	Up	NA	NA	NA	NA	NA	NA	NA	NA	NA	NA	.	U	U	.	.	U.	NA	NA	NA	NA	NA	No annotation	Chr7DL_3389240	0	0	0	4.82981	8.44375	5.87955	11.0234	0.860028	0	0	0
Ta.161934	JV946937	gnl|UG|Ta#S61750563	CTTGCGCCATTATTTGGCAACCTACTGCTGCAGTCTCCAGAGATGACACCATTAGTATGGGTCAGTTGCATTGGTGACGCTGAGCACAAAGCTGTGAATCCACTGCCTTTTGCTCTATATTGTGTTTGGTTGTGGCGTCAACTGGCTATCTCGACAACATTGATGCTGAAGTTAGCGACCCTCCAAAGAATGGGATGTTAGATGTCATAGAACTTGTCTGTCATGTTATCAAGCATTCACAGAATCCAAATGTCATAGTTTCTAGAAATGGGCATGAGCTATTGGAATCTCCCATGTGTTTAGATCCCATGTATCCTCCAATTCATCAGGTTTTTGGCTTTCTATGTGTATGCCGATATATGAGAATACCCAGTTGCAAAAGAACATGACATTGCCAAC…	533		Yes	Yes	Up	Up	NA	NA	NA	NA	NA	NA	NA	NA	NA	Down	NA	NA	NA	NA	NA	NA	.	.	.	.	0-25	.	seven in absentia protein family domain containing protein; expressed	Protein with RING/U-box and TRAF-like domains	PREDICTED: E3 ubiquitin-protein ligase SINAT5-like [Brachypodium distachyon]	Os07g0659800 [Oryza sativa Japonica Group]	PREDICTED: E3 ubiquitin-protein ligase SINAT3-like [Setaria italica]	E3 ubiquitin-protein ligase	Chr2BL_7965110	0	4.76	1.44872	13.282	20.265	13.719	12.0256	25.8008	2.64951	2.31719	2.06733
Ta.163375	JV931417	gnl|UG|Ta#S61758323	CCACACACACTCCAACAAGGGCATCATCGAGACAGTACGCGAGCGTCATCGTCATCACTTCTCCCCTAGTGGCCTCATCGCCAACCCTTAAACACCGAGCAAACGACTCCAACTTTGCCGTAGACGATCATCGACCCAACCCATACTGAAGAGGCCATGAGGAGCTACATGAAGACCCATGCCAGAACTCAGCCACCTGCGGCAAGACAACGCAACTCCAACTTTGATGAAGAACTACGAAGGAGAACTAGGCAAGGTTGGCGCCATGGAGGATCACCGAACGGACCAC	289		Yes	No	Down	Down	NA	Down	Down	NA	Down	Down	NA	NA	NA	NA	NA	NA	NA	NA	NA	NA	D	.	.	.	.	.	NA	NA	NA	NA	NA	No annotation	Chr7BS_3140010	11.8619	11.9	13.0385	0	0	0	0	0	11.9228	10.0412	16.5387
Ta.163447	JV931163	gnl|UG|Ta#S61758450	CCGGAACAACGTCTACGTGGGTGGAGTAGTCGGGCGCCGCAGCGGGTAAATGGAATCGAGGAGGGCGGCCGAATTTGACCAAGGCGATATGCTTTCAATGGAGGATTCAAGGAGGGAAGTCCAGAAGCAGGTCGACCCTGACTCGGACTCCTCTTTAGATTCAGACTACTACTGGTAGTGTAGGTTTCTATGTTGTATCCTGATAATAACTGGACCCAGACTTGATCTCTGCATACCTTCTTATAAACCTGGTATCTGATGATTCGCCGCTTCGCTTGCATCGTCCGCCC	290		Yes	Yes	NA	Down	NA	Down	Down	NA	NA	NA	NA	NA	NA	NA	NA	NA	NA	NA	NA	NA	.	.	.	.	x	.	NA	NA	NA	NA	NA	No annotation	Chr6AL_5696310	39.1442	46.41	65.1925	15.6969	15.1988	17.6387	3.00639	10.3203	37.0931	30.8959	35.1447
Ta.166109	JV919149	gnl|UG|Ta#S61764456	CTTGGAGCATGGTAAGGTGGCCTCCCTTACCCGAGCACGCACAGACGATGTCCGCCTTCTCATCCTCCACCGCGGCTGTAGCCGTCTCCACCACTGACAGTTGTGCCACCCCTCACCTTCTCGTCCTCCGCCATGCTGCCCGACCACTCCTAACCCCACCCTAGATCGGAGCCTCATTCCTCGCCCAGCCTCCCACGGCTCCTCCCCTCGATGTCGGCCTCCATGGCCCCTGCCCCGCCTTGCTCCATCCACCTCCAGAACCACTACCTCTAGCTCCCCGCCGGCCACCGGAGCCCCGCTGAACCTCATTCCGGAGCTCCCTCGTGTCTCGCAGCTCTGGATCCAGTGAACCGATCTGATCAGCCACTCGTCATCCATCCAGGGCATGGCCATCAGGGT…	580		No	Yes	Up	Up	NA	Up	Up	NA	Up	Up	NA	NA	NA	NA	NA	NA	NA	NA	NA	NA	U	.	.	.	.	.	NA	NA	NA	NA	NA	No annotation	Chr6AL_5761515	0	1.19	0	8.45217	10.1325	11.7591	11.0234	12.9004	0	0	0
Ta.166219	JV918129	gnl|UG|Ta#S61764966	AGCATCCTATCGTAACGACAGCATCTACCTTTTCGAGAGAGAGCATGGGTTGTACTTCAACGATTTTGACGAATTTCACAGTGAGAAGTTACCTGTACCTCGGAGCTTCAAGGGACACCTGAACATGCAAGTTCTTAAAGGTGTTAGCTTCCTTGGTCCCAACTGTGAGTATGTTTCCTCTGGATCAGACTGTGGCCATGTATTTATTTGGAGAAAGAAGGATGGGGAGCTTATCCGAATGTTGAAAGGAGATACACGGAGTGTGAACTGCGTTGAACAACACCCTCATGAGATTGTTATTGCAAGTTGTGGCACCAATACAGACATCAAGATTTGGGCACCTGGTGATAGTGAGAACCCCTCCACTGCTCCCCTTGATGAGGACTTTGTTGACGAAGG…	587		Yes	Yes	NA	NA	NA	NA	NA	NA	Down	Down	NA	NA	NA	NA	NA	NA	NA	NA	NA	NA	.	.	D	.	.	.	WD domain; G-beta repeat domain containing protein; expressed	Transducin/WD40 repeat-like superfamily protein	PREDICTED: DDB1- and CUL4-associated factor 8-like isoform 1 [Brachypodium distachyon]	PREDICTED: DDB1- and CUL4-associated factor 8-like isoform 2 [Brachypodium distachyon]	Os06g0724500 [Oryza sativa Japonica Group]	Transducin	Chr7DL_3382567	10.6757	8.33	13.0385	3.62236	0	3.9197	1.00213	1.72006	9.27328	11.5859	7.58023
Ta.167905	JV898484	gnl|UG|Ta#S61774789	GTGCAAACTTGTCTCCAGTTAACCAAGCTTTTTCCCCCAATGTTTCCATCGTCCGCATCCCAAAGGAAATTCTTCCTAAGTTTGTCCACTTTCTTGATCAGCCACTTGTCCGGAGCCGTTAGGTAATATGTAGCCGTGGCTGTGACCACCGAGTTAATGTACACCAGCCTTCCCATACGGTTCATCATCCTCCCCCTTCTGTTAGATAGTCTTCCAGCAATCTTATCAATCAATGGCTGCAGCTCAACCCTCCTTGGCTTCCGGGTCCCGAGTGGGAGTCCTAGGTACTGACATGGGAAGGCTCCTGGCTCCCCTCCAAAAATGACGAACAATGGCTGCATATCTATGTTTGCACAAGCTATTGGGTAGGCCACTGATTTGGTCACGTTTGTTCTTAAT…	432		No	Yes	NA	NA	NA	Up	Up	NA	Up	Up	NA	NA	NA	NA	NA	NA	NA	NA	NA	NA	.	U	U	.	.	.	retrotransposon protein; putative; LINE subclass; expressed	NA	PREDICTED: uncharacterized protein LOC100844438 [Brachypodium distachyon]	PREDICTED: uncharacterized protein LOC100824808 [Brachypodium distachyon]	PREDICTED: uncharacterized protein LOC100840464 [Brachypodium distachyon]	Repetitive/Transposable element	Chr2DS_5332537	0	0	0	8.45217	3.3775	7.8394	5.01066	5.16017	0	0	0
Ta.167983	JV898118	gnl|UG|Ta#S61774972	GAAGACACGGCCCAACGCACCGCGTGCACCTCATGGCCATCGGGCGTGGGAGGACCGTCCATGAGGCGGAGCCACGCGGTGGGGCGACGAAGGGGACTGAGATGAGCCGTCGGAGGCCGCCAGAGCCTCGCCGGCGACGAAGGGGACGCTGCGTCGAAACCCTAGCTATGGCTGAGGGTCGGGAGCGAGCGCGGAAAACCTCTCGTGACGGATTTGGACGGATGGGAGGAAGGAGCGGTGAGAGGGGTGGTCTTTGGTGTGCCACCCGCCGCCGGGACTCACCGGAATCGGCCGGCATGGGTGGTGGCGGCGGCGGCGAGGGGTTGCAagaggagagagagctagcgagacaggagacgagagGGCTTGCGTTTTTAACTTTTCTCTTCGACACAGTAA…	434		Yes	Yes	Up	Up	NA	Up	Up	NA	Up	Up	NA	NA	NA	NA	NA	NA	NA	NA	NA	NA	U	.	.	.	.	.	NA	NA	NA	NA	NA	No annotation	Chr5DL_4603468	11.8619	9.52	13.0385	48.2981	38.8413	23.5182	59.1257	42.1414	15.2347	13.9031	15.8496
Ta.169085	JV882898	gnl|UG|Ta#S61782582	CACCATCACGCTCGGTAGCGCCGCCCTCCTCCTTCTCTCTGCAGTCCATGGCCGGCACCGCAGCCTCGTCCCCACAGCTGCTCCGCAGCGCCTCCGACGACCGCGCCCGGAGCGCGACAGTGGCATCATTCCGAGCACATGACGCCACGCTCCGCCGGGGCTCCTTCACCGTCCGCGGCTCCTCCAGGCTCTGCACCTTGCCGACTCCCCCTTCGTCACGGCCTCTCGTCCATGCTAGAGGCAGCCACGTCCTCGATGGTTGCTGCTGGATTCTACCCCTCCAAGTTGCTCGGACGCCTCCCCAACTCTCCATCCTCCCCAACAAGGTCGCTGCCATCACCAAAAGCCAGGATGAAGGCCAGGAAGCCCTACACCATCACGCCCGGGAGATCTGGACCG…	455		Yes	Yes	Down	Down	NA	Down	Down	NA	Down	Down	NA	NA	NA	NA	NA	NA	NA	NA	NA	NA	D	.	.	.	.	.	myb-like DNA-binding domain containing protein; expressed	Homeodomain-like superfamily protein	predicted protein, partial [Populus trichocarpa]	PREDICTED: transcription factor ASG4-like isoform X1 [Cicer arietinum]	PREDICTED: transcription factor ASG4-like [Cucumis sativus]	Transcription factor	Chr6AS_4349293	55.7508	39.27	47.8079	12.0745	10.1325	11.7591	6.01279	12.9004	71.5367	55.6125	50.3051
Ta.169339	JV881552	gnl|UG|Ta#S61783255	GAAGGATAGAACAAGCGCCGGGCAGAGCACTTATCCTAAGAGACCAAGAGAGGATGTTTCAAGGGCTGATCGTGGGAAGGAGGCTGCAAAAGATGATGCACAACTGCTTAATAACATAGATGGTGTTGCAAACGACATCGCCGGCTACAGTGATATTGGTGTTAATGCTTCTCCAAAGAGAAAACGTGCTAATATTCAATCAGAGCCTGGTGGCAAGGAGCTTATAGTTTACACAGCAACAAGATGTAGACATGCTAGATTAGAACCGAACTACTTGATGAGGGAAAGACATGTCCACTCAGATTTGCCTCCAGCGGAAAACCCTTTCCACCACAACAAAAGGATAGAGTTCCCTACGCACAGGACAGCAAAATAATTGTATGATAGATTGTTGTTCTC…	461		No	Yes	Up	Up	NA	Up	Up	NA	Up	Up	NA	NA	NA	NA	NA	NA	NA	NA	NA	NA	U	.	.	.	.	.	NA	NA	NA	NA	NA	No annotation	Chr7DS_3859638	0	0	0	19.3193	25.3313	29.3978	26.0554	16.3405	0	0	0
Ta.170318	JV875970	gnl|UG|Ta#S61786046	CAAAGGCCCGTCGCAGGAATCTGAAGGAGAAGGGCCGTTGTGCGGCGCACTTGGCGAGCGTGGCGTCGAGTCTCCCTGTTGGGGTGGCAGTACCGGAGACGGACAAGGTGCGGGGCCGCGAGGGGTAGCCGAAGTGGCAGAAGCCGCCTTCTTCGGTACGATGACTGGCCGATGCTTGGGGCGGTGTGATGCGCGTGGTCGCGTAGAGGATCTAGGCTTGGTCGGCGCAGCGACTGGAGTGCCATCCCAGAGAAGCCACGGTCTCGAGATTGGCTCCCGCTTAGACCTCCCCATGGTAAGAAGCGAGTTCTTTACCTCTGCCTCCGGATCAAGGAGAAAGGTCCGCGTTGCCCCGACGTGAGCCAAACCGACGCCTGTAGGTATCCTGGGGAATGCGGT…	487		Yes	Yes	Up	Up	NA	Up	NA	NA	Up	NA	Down	Up	NA	NA	Up	NA	NA	NA	NA	NA	.	.	.	.	x	.	NA	NA	NA	NA	NA	No annotation	Chr3B_10445181	1.18619	1.19	0	20.5267	30.3975	9.79925	13.0277	4.30014	5.29902	9.26876	3.44556
Ta.171002	JV902337	gnl|UG|Ta#S61792863	CTCTGGTTTATGAATCCGAGTGAAGAATTGTGCCTCGTAGGCAGAGGTACACGAATATACTCCGTTTGCCGTCAGGTTCCATACAACTTTGTCCTTCCTCGGCTCCAGTGTGACCACCTGCACCTTGTCCCATATCTGAAAGAATTTTGTCAACTGCTCCTCACTGTTCATGCTATGCAGCCCTGTCATCCATTTGTTGTTATGCAACCCCTGTTTGACCGTCAGTTTTTTAAACCTTGCCAACTTGAAGAGCTCAGGGGTAGAGACAGAGAATGCCTCGCCATTAAGCCATCTGTCTGTCCAAAAGAATGCCGTGTTTCCATCCCCCAGCTGAATTCTGGTGCAGCTGGCAAAGAGTTGCTTATCCGTGGAATTGCAAGGCGTGTCCGAGCCCTTCCA…	417		No	Yes	NA	NA	NA	Up	Up	NA	Up	Up	NA	NA	NA	NA	NA	NA	NA	NA	NA	NA	.	U	U	.	.	.	transposon protein; putative; unclassified; expressed	NA	PREDICTED: uncharacterized protein LOC100844438 [Brachypodium distachyon]	PREDICTED: uncharacterized protein LOC100840464 [Brachypodium distachyon]	PREDICTED: uncharacterized protein LOC100824808 [Brachypodium distachyon]	Repetitive/Transposable element	Chr2DS_5332537	0	0	0	6.03727	5.06625	3.9197	4.00853	6.88022	0	0	0
Ta.171375	JV900509	gnl|UG|Ta#S61793777	AACTCATCAGTTCAAAATGCTAATGCTGTAGAGATCTTGTGAATTCTGTAGAGGGAGTAACCTAAAAAAATGAAATACATTAGCGTGAACAGCCAGCGGTTCATCTTCCAAAATGGATTTATATTATGTTAATCACCGGTGTGCTCTTGTTGTCAGTTCGTGTGTGCTCTTGTCATCAGGTCATGTGCCAATTTGTTATCAGTTTTGTGTGTATGTGAGTTGGTAAACCATGTGTGGCTGCTGTAGAAAAAAGGCACGGGGATGTGCTGCCCTCAGTTCTCTCTCGATAAATCTAGCAGTGCAGGTTCTCCGGTGCGCCAAGTATTGCCAGCGGTGATGCCTGCATCATGGCCCATTCGAGAGATGCTACTTTTGTGTATGCATATTTATCTTTATTAG…	424		Yes	No	Down	Down	NA	Down	Down	NA	Down	Down	NA	NA	NA	NA	NA	NA	NA	NA	NA	NA	D	.	.	.	.	.	NA	NA	NA	NA	NA	No annotation	Chr6AL_5715866	28.4685	26.18	26.077	0	0	0	0	1.72006	17.2218	14.6755	16.5387
Ta.172415	JV894883	gnl|UG|Ta#S61796590	GGCCGGAAGTGGATGCTTGTGTATGCTGGAGTAGGTCGACGACAAGCCCAGACCTCCGAGAGGCCGTGGGGCTGCCTGTAGAGTCAGAGATCCCGTCAACCTTTCCTCTGGGGTGGTGATTGGTGGGGCACAATGTTGGGCACACCGGGTGAGTCCAGCACGGCCGCACCACAACTTCACAGGCGTTCCTAGCTTGCCTCTTCGAACCAGGCATGGCGAATCCTACAAGAACCACTGAGTCTAAGTGCACGAGTTCTAAAGGCTGTCTGTTTTCCATCTTCTCGCTTTCTTCACATGATGCCTGATAGTTTTGTTTCTGGACGGCACTTCACGTATTAGTGTGCGCGTCGATAAAATGGCCGTTACTGATAATATTTCTAGGGATGTTTCCACATCGTG…	447		No	Yes	Up	Up	NA	Up	Up	NA	Up	Up	NA	NA	NA	NA	NA	NA	NA	NA	NA	NA	U	.	.	.	.	.	NA	NA	NA	NA	NA	No annotation	Chr5BL_10790495	0	0	0	21.7342	50.6625	37.2372	55.1172	30.961	0	0	0
Ta.172476	JV894589	gnl|UG|Ta#S61796737	GGCATCCTTGTCAGTACGACTCTTTAGTACTAGTGCTCTTTTTTAAAAAGAAGTGTTAGAATAGAAGCATTTTTCCTATATGGATGTTACTTTTAATGTGAACCTTTCTTACCATGGGAAATAATGTAACAATAAGCAATGAGAGATACCTTCACAGGTGAACATACAGTTGCGAGATCACGAGGTAACGTGAAGTAAAATTTTCACTAAAATTTTGTGAACAATACATAAGAAACTTAGTGCAGAAACAAAAATGTAAGATAATGGTGCCGGCCACGCGACCAGAGATGTCGCGTGCACCTGGAAATTAAAATAATGGCCCATCGCTGCACTCATTAGTTCAGGGTTAATTTGCACGAGGCGTTTGGCCTCGACAGCAAATTATTTTTGGGCAGTGAC…	448		Yes	No	Down	Down	NA	Down	Down	NA	Down	Down	NA	NA	NA	NA	NA	NA	NA	NA	NA	NA	D	.	.	.	.	.	NA	NA	NA	NA	NA	No annotation	Chr6AL_5715866	15.4204	28.56	10.1411	0	0	0	2.00426	0	25.1703	21.6271	11.7149
Ta.172809	JV890401	gnl|UG|Ta#S61798831	TAGAGTACTGCTGCTTGGAGGATGTTGCTGGTcttctttccctttctctgcttggaaggtgctgctgctcctctttctctttctctgcttcaaaggtgctgctgctgctgcctcgaggtctgctgctgctATAAGTGCTAAGGTTTGCTCAACTAGCTCAACGTTTAAAGAGAGAGCGATAGGAAGCCTTCCTTCTTGCTGCCGGCGCTCTTTTTGCATGTGAGGAATCTTGTAGCCTATCCCTCCTTTTTCTCTCATAATCTCTCTCATGCATGATTGCAGTGTCACGAAGCTTCGAGCTAACGTGTTGACATCATAGTTTTGATATTCTTCCTCCACGCCTTCTATCAATTCCCTTATGCTTTGAGGTGCTCTGCAATCGGTATGCGACTGGAGAGA…	1390		Yes	Yes	Up	Up	NA	Up	Up	NA	Up	Up	NA	NA	NA	NA	NA	NA	NA	NA	NA	NA	U	.	.	.	.	.	transposon protein; putative; Mariner sub-class; expressed	transposable element gene	PREDICTED: uncharacterized protein LOC100821100 [Brachypodium distachyon]	PREDICTED: uncharacterized protein LOC100834679 [Brachypodium distachyon]	PREDICTED: uncharacterized protein LOC100792643 [Glycine max]	Repetitive/Transposable element	Chr2BS_5236995	27.2823	20.23	31.8719	127.99	133.411	68.5948	139.296	73.9624	45.0417	39.3922	29.6318
Ta.172860	JV883381	gnl|UG|Ta#S61802341	TGTAGATCTTCTAGAAGATCAAATAGAAGAGGTGGTAATAGATGTAAAAGGAAAGAAAGCTGCAGATATTGGAGCTTCTTCTGATGAGGAAGATCTTCAGATGCCAGATTCTGATGAGGATGAGCTGAAGCACAACTTCAATACATTCAGGCCAGAAGATATGCATGATCCTATGTTCAAAGTTGGACAGTTATTCCAGTCACCAGAGATGTTAAGGAAAGCCATTAGGGAATATTTAAATTGTTAGTGAGCTCATATGTGTAGTTATGCAATGCAGGTACATTTTAGAAGCAAGAGAGTTGCCAATCCTCTCTATGATAGACAGGATTAAGGCACAACTAACTACTAGGATGGTTACAAAAAATGAAGAGATGTTGAGCTGGACATCTCCAATTTGCC…	1676		Yes	Yes	Up	Up	NA	Up	Up	NA	Up	Up	NA	NA	NA	NA	NA	NA	NA	NA	NA	NA	U	.	.	.	.	U	transposon protein; putative; unclassified; expressed	RmlC-like cupins superfamily protein	hypothetical protein SORBIDRAFT_07g023090 [Sorghum bicolor]	hypothetical protein SORBIDRAFT_01g016800 [Sorghum bicolor]	Os03g0648200 [Oryza sativa Japonica Group]	Repetitive/Transposable element	Chr7AL_4426193	14.2343	8.33	7.24361	112.293	94.5701	146.989	109.232	102.343	9.93566	13.9031	12.404
Ta.172908	JV882675	gnl|UG|Ta#S61802694	GCAGGGCTAGCCAGGCAAGGCAGGAGCATCAGGGGAGCTTTATAGTCACGTACGACGGTGGAGCGGTGGCGTCGGAGTCATGCGCTCTGGAACCAACGATCAAAACGGCACCAAGAAGAACACGTACGCAAGGAAAACTCGAGAGAACACATGGTTAGCGCCAGCGATTAAAAGAAACAGTACCAAGCGACAAGAACAACCAGGAGATGCGATCAACACGGCGCCGCTGTCCAcgaaacataaacaaagcaaaaaaacgctaaacttacaccaaacttaccaaaaTAAACTGTACGCTAGTTCAAAAAATTTGAGAAAAAACACCGAATCCACAACGCATTTCTACACCCCCAGGTCCCAAACTAATACCACGCGTCACAAAAATTATACAACATACAT…	456		No	Yes	Up	Up	NA	Up	Up	NA	Up	Up	NA	NA	NA	NA	NA	Up	NA	NA	NA	NA	.	.	.	.	U	.	NA	NA	NA	NA	NA	No annotation	Chr5BL_10790495	0	0	0	32.6012	38.8413	39.197	59.1257	50.7416	0	0	0
Ta.173022	JV881985	gnl|UG|Ta#S61803039	GGCTCCTTGGCTCCTTCCGAACCAGCCTGTGTGACATGGTGCAGACCTACAAGGCGTCATCACAATGATTAATTTCCCTGGACAGAAGCTCGATGAACAGGAAACACTGCATCTGGAGGCAACCGTTGTGTGCCATCAAGATAGCAACGTTGATGTAGTTCTTAATGGCAATGCTTGTCGAGCCATGATTATCATATTCCTTCAGACTCAGCAGTGCCCGTCATGTACCAGAGTTGATGCAATTTCCGCTAGTAATTCTTGTTGATCCTGTCATGTTATTGAAACCTGATATGAATGCCTTCTTGTGTTATGCCTGGGATGTTCTAGTTTGACATGTACCCAAAAAATGTGGCGGGGATAGTCCAGTTTGACATGCAGTCAAGCATTTGTGCCTAGAAT…	459		Yes	Yes	Down	Down	NA	Down	NA	NA	Down	Down	NA	NA	NA	NA	NA	NA	NA	NA	NA	NA	D.	.	.	.	.	.	NA	NA	NA	NA	NA	No annotation	Chr5DL_4593639	28.4685	16.66	14.4872	2.41491	0	1.95985	3.00639	0	13.2475	13.1307	16.5387
Ta.173285	JV880421	gnl|UG|Ta#S61803821	CTGGTCCATTAGGCCCATCACCCCTCCCAAACCCTACCACCAGCGAGTTCCCCCCTCCCGCCGCTACAGCCGTCGACCGACGACCCCGTACTATCATCTCCAGCCCCCGGATCCACCCCGTCGACTCCTCCTCCTCCAGCTCCGGCCGACGCTGATCATCTCCAGCCCCCGGATCCACCCCGTCGACGACTCCTCCTCCAGTTCCGGCCGACGCTGATCATCTCCAGCCTCCGGATCCACCCCGTCGACGACGACTACGTTCCCCGCACGGCCGGCGACGAAGATTCCGACCTCGGACGACGTGTCCCTCCCCATCACGACAATGGCACCAAAACGAGGTGGGAAGTTAACAGAGTCTGGTCAAGATGAGACCGAGGACCAACCTATGACTCATGATGA…	466		No	Yes	Up	Up	NA	Up	Up	NA	Up	Up	NA	NA	NA	NA	NA	NA	NA	NA	NA	NA	U	.	.	.	.	.	NA	NA	NA	NA	NA	No annotation	Chr5BL_10815510	0	0	0	7.24472	5.06625	13.719	15.032	8.60028	0	0	0
Ta.174032	JV875861	gnl|UG|Ta#S61806101	AACAACTAAACAGTCTCCATGTCTATTAGTAATCTGTTTTTTGGGCAGCTGGAAGAAATCAGTTTACCAATTACCAAAGATGTTTGTGAAATAGTTAGTTAGGCATCACAATGAAGCTTGGCGAATGGACATATTGTGAGGCCTGCAAGGCTGGATGCACTGTATCAAAGTGGTACCATCCGATAGCCCATTTGTCAACTAATACATGACCATATTAGAGAAGTGCGCATTCACAAGGGCCCTAACATGTTCTAAATGTGTACATGGACGATCTTTAAATATCCGGATGATTATTCTGCATAAACAAAGCCATATTGCCATTTTAACATAAGAAGCAAGAAGTGTCCCATGACACAAATAGCTGATGTTTATGCTGAGTAGCGAATTCAGTAGTTATGG…	487		Yes	Yes	NA	Up	NA	Up	Up	NA	Up	Up	NA	Down	NA	NA	NA	NA	NA	Up	NA	NA	.	U0s	.	.	.	.	NA	NA	NA	NA	NA	No annotation	Chr5BL_10790495	17.7928	16.66	23.1796	35.0161	48.9738	58.7955	66.1407	48.1615	5.9614	8.49636	5.51289
Ta.174313	JV874070	gnl|UG|Ta#S61806997	GAAGTGCTTGGATCCTTACTGTTAAGCTACAACTTCATGTCTCCATCCTTGAAGTTATGTTTTGCTTATTGTGCAATCTTTCCAAAGGGTCACATCATGATTAAAGCTGATCTAATTCATCAATGGATTGCTCTTGGATTCTCTAATTGGCAACTCGGTGAGAGTTACCTTATGCAGCTTCTGGAAATGTCATTTCTTCAACTTCCAGAGACCGACGCCAAAGCACTGTACGACAGTAGCACTAGTATCACATGGTTCACTATGCATGATCTGGTGCATGACCTTGCAAGGTCGGTCATGGCTGATGAATTTAACTTGGCGGGCCCCAACTGCCGCTATGCACAGCTCACAGATTCTACCAAGTCATTAAAGTCATCCATGACTTCACCTGAAAAACTA…	496		Yes	No	Down	Down	NA	Down	Down	NA	Down	Down	NA	NA	NA	NA	NA	NA	NA	NA	NA	NA	D	.	.	.	.	.	NBS-LRR disease resistance protein; putative; expressed	NA	PREDICTED: putative disease resistance protein RGA1-like [Brachypodium distachyon]	Os11g0211300 [Oryza sativa Japonica Group]	PREDICTED: putative disease resistance protein RGA4-like [Setaria italica]	NBS-LRR disease resistance	Chr5BL_7656165	134.039	163.03	202.821	0	0	0	0	1.72006	157.646	197.733	159.185
Ta.175384	JV860420	gnl|UG|Ta#S61813822	AAGAAACATAGATGCGTATGGGAGCTAATTGCCTGGATTATATATATATGTATACTCCTATAGTTCTACTTGTGAGCTTGGTCGGATTGGATTATAGGAGTGGTACATTATACTCTATTCCCTGGATCTCTGATCTGAAGCTAAAGCAAGATTCCTACACGTGCTAGGGATTAACTAAATAAAAGCTTTTGATATAAGTACGGCCAATTAATAACTGTT	219		No	Yes	Up	Up	NA	Up	Up	NA	Up	Up	NA	NA	NA	NA	NA	NA	NA	NA	NA	NA	U	.	.	.	.	.	NA	NA	NA	NA	NA	No annotation	Chr5BL_10790495	0	0	0	9.65963	13.51	15.6788	10.0213	12.9004	0	0	0
Ta.177907	JV852868	gnl|UG|Ta#S61817598	CGTCGAGATGCCCGCCGGCGAGGGCAAGGATCCAGGGTCGTCACGCGCAGAGGAGCAGGATATTAAAGGAGATGATGAAGAGAATAAGGGAGGCATTGATCAACCCGAGGGCCCAACAGTTGATAAAGAGAAGAATGACACAACTGCAAGTCAGATCTTGAAGATTGACGAAGATACAGTGGATGTCGAAAGCGAACAGTACCACGGGAATGATGACCTAACTGAAACCGATGTGTCCAACGACCTACTTTGTGCTGGAGTAAAAAATTTGATTGTGAAGAGCTTTAAAAGGAAGCAAAGACGGACCATTGTACGAAAGGGGAGCATAAAGTTCCCCCTTTTGATGTACACAGAGACCAAGACTAACTGAAGCGACTTCACATGATGATTTTGGCGATG…	623		Yes	Yes	Down	Down	NA	Down	Down	NA	Down	Down	NA	NA	NA	NA	NA	NA	NA	NA	NA	NA	D	.	.	.	.	.	NA	NA	hypothetical protein SORBIDRAFT_01g032035, partial [Sorghum bicolor]	hypothetical protein SORBIDRAFT_03g013915, partial [Sorghum bicolor]	hypothetical protein SORBIDRAFT_06g022205, partial [Sorghum bicolor]	Poor annotations	Chr2DL_9889816	54.5646	40.46	59.3976	7.24472	5.06625	0	9.01918	9.4603	23.8456	34.7578	25.4971
Ta.179050	JV841704	gnl|UG|Ta#S61823180	CTCCTCATTCCGCCGCCACCACTCCTCTTGTCTCCCCTTCCTTGGGATCCCCTCCTGATCCAAAAATCCTCCCACTCCCGTTTTCCCCAGCGAGCCAACCACCACAGCCCCGCCTGACCAACCCCTCGTCCCCGTTCGCCGTCCTCCTCGTGCCCGATCTGGACGCCCGCAGCTCCCGTGCGCTCCCCTGCCCGAGCCGCCTCCACGCCGACCCCATCGCCCTCCTCCCGTGCTTCCGTGTGCTGCCGCAAGCAGCAGTACCAGGGACCGAAAGGAGCCAGCCTTGGCCTCGACCAGCGCCACCGCAGAAGCTCGCCACCTGCCCCGCTCGCCTGGTTCCCCTCACTCCTCGCTCCGCCTGACTCCGCCTCCGAGCACGCTGCCC	385		Yes	No	NA	Down	NA	Down	Down	NA	Down	Down	NA	NA	NA	NA	NA	NA	NA	NA	NA	NA	D.	.	.	.	.	.	NA	NA	NA	NA	NA	No annotation	Chr6AL_5779990	5.93094	4.76	13.0385	1.20745	0	0	0	0	19.2089	18.5375	16.5387
Ta.180092	JV836658	gnl|UG|Ta#S61825703	ATCGAAGTAACACTGCGGCATGTTGTCCAAATCCAAATGGCATAAGTAACACTATGGAGACGGCGTCCTTCTTGAGGTCTATGACGAAGATCTCTTCGCCGACGCAACTGAAAACAGACACAAATCACCTCAAGCCATCTTCTTATATGTACATGCAGACCCATACTCCTCCTTGTGTTCTGCTCATCAAATAGAGGCCACACCTTTGATTTCAGCATCTTATCAAATTGTTGCAAAGAATTAACCATGAAAGATGAACTGAACACTTTCTGCTCGAACCGCTACAGCCTTCCCAACACCATTGCTTCCTTTGGCATCATCACCAAATCCGGCAAGGAGTAGGCGCTAAGCAACCAACCCTGTATAGCAGGATATAGCGTTCCATCATTCTAACTTCTA…	402		Yes	No	Down	Down	NA	Down	Down	NA	Down	Down	NA	NA	NA	NA	NA	NA	NA	NA	NA	NA	D	.	.	.	.	.	expressed protein	NA	NA	NA	NA	Poor annotations	Chr1DL_2274012	16.6066	28.56	14.4872	1.20745	0	0	0	0	10.598	4.63438	6.89111
Ta.180516	JV834682	gnl|UG|Ta#S61826691	ATCATTTTTGTGGTACTCATATTTGTATTGTTGAATTCTGTGTTTGTTTTTCCGCGAAGGTTGTATCACCTATAGCATAGCTTACAAGTTATTCACCTATAGCATAGCCTACAAGTTATTCATCTCATGTCGTAGATCATCTGCTTGTAAGAGGTCATGAGGTTTCAAAATTTATTGAGCCTTGAATATTTTATAAATGGCACCTGCAGAACGTCTAAACGAATTTGCAAGTGTGTACATTGGAGGTTGATTTTGGAATGGGTATATGTTTTGCCTTGCATGTTTCCCTTTTGATTAGTTACTTTCATTGCCTCCTTAACAATCGTTTCCGCTTTTCTTTACTTAAAACTGTTTCTCCACTCTAGGTGGAAGGATCTGTGGTAGGTGTACATAGTTTAG…	409		Yes	Yes	NA	NA	NA	NA	NA	NA	Up	Up	NA	NA	NA	NA	NA	NA	NA	NA	NA	NA	.	.	U	.	.	.	NA	NA	NA	NA	NA	No annotation	Chr6DS_2127485	4.74475	2.38	2.89745	9.65963	3.3775	15.6788	17.0362	12.9004	1.32475	1.54479	4.13467
Ta.180576	JV851085	gnl|UG|Ta#S61838490	AAgggcctcgagggctcgaatacataagctcaaaaacaccagagtaagcagaggcaacaatatctgagtacagacataagttaaacaagtttgccttaagaaggctagcacaaaagcaacaacaatcgaaaaggcaaggcctcctgcctaggagcctcctaactactccaagtcctcagcggtcgtcatgtagtagtaggcaccctcggggtagccttagtcttcagtggtgtcgtctggctcctgggatctgtcatcGTGTGGACGCACGGAGGTCCCTCGGGGGCTTAGTAGCGCAGGGGGGAGCAAATCGGCCGCGGCGAATCGGCGAGGTCCGATGATGCCGAGGAAGAAGACGCACAGGCGGCGCCGATTTAGCTCCGTAGACTCGATCCAGCG…	636		Yes	Yes	Down	Down	NA	Down	Down	NA	Down	Down	NA	NA	NA	NA	NA	NA	NA	NA	NA	NA	D	.	.	.	.	.	NA	NA	NA	NA	NA	Repetitive/Transposable element	Chr6AL_5788419	103.198	83.3	66.6413	31.3938	27.02	39.197	23.049	27.5209	91.4081	77.2396	65.4656
Ta.180798	JV871933	gnl|UG|Ta#S61828066	GACGATTGATGTTTCTTAGTTTCTTCTCCCGGCCTCCCCCCGTGCTGGGGTAAGTGAACTATTGGTTACCAGGAGAGTTTCATCCTTGTTTGACCAAAATTATTCATGCCATATAATGCACCAGAAAGAAAGCATTTGATTGTCTATTCTTGTGAGTCTATGACTTCACTGCTCGTCTGTCTGTCCTATATATGACTTACAAAGCTATGTCTATTTAATTTTTGTTCAGCACAAATAATCGTTTATTTTATAGTTGATTCCTGGATAAGTAAAATAAACATCCCGTAACAAGTCATTTTTTCCAACTGATTTTAATACCACAATGTAAACAATAGTCGTGTTATGTATATATATTACAGAAAAACAAGGAACATAGATGTAGCTTGTTGTACTAATCAT…	1756		Yes	Yes	NA	Up	NA	Up	NA	NA	Up	Up	NA	Up	Up	NA	Up	Up	NA	NA	NA	NA	.	.	.	.	x	.	coatomer subunit beta; putative; expressed	Coatomer; beta' subunit	hypothetical protein SORBIDRAFT_10g023020 [Sorghum bicolor]	PREDICTED: coatomer subunit beta'-2-like isoform X3 [Setaria italica]	PREDICTED: coatomer subunit beta'-2-like isoform X1 [Setaria italica]	coatomer subunit beta	Chr7BL_6632897	26.0961	19.04	15.936	42.2609	50.6625	56.8357	59.1257	73.1023	72.1991	49.4334	39.9685
Ta.184409	JV850105	gnl|UG|Ta#S61838980	GGTGCGCGGAGCACACCAGTGGGCTTCAACGTCAGGGTACAGTGGCGAGCTAAATCCTGAGTCCAGCTAGGCTTTTTTTGGTTCAGGTTTTGTTACTGTTTTCCATTCGGGATTTTGTGGTTGCCAAACCTAGCATTTGCAGTTGTTTGTTTCAGAAATTCATGTCCCAACATCAAATTTTGATAAGGAAATCCTGCCAACAAATCGATGTTATGGGCTTACTAGTCAGATGAATACTTTCTATTTTATTCAGGGATACATTCAGCATGCTTGTGAGGTACACATTTTTCACGTCCAGTTAGAAGTGTTTGCTTGATTTGTCGCCCAAGTTTCCTATTCTAATCATGCTCCTTCACTTCAATACAACGCTGGCATGTAGGATGAATAGCTATGCAAATT…	644		No	Yes	Up	Up	NA	Up	Up	NA	Up	Up	NA	NA	NA	NA	NA	NA	NA	NA	NA	NA	U	.	.	.	.	.	NA	NA	NA	NA	NA	No annotation	Chr6AL_5779628	0	0	0	12.0745	11.8213	13.719	15.032	13.7604	0	0.772396	0.689111
Ta.184429	JV849907	gnl|UG|Ta#S61839079	CACGGAGGTTGCGGCTGATGGTGAACTCCACCGCAAAATCGCCCACCCCGCCGCTAGCCATATCGGCCTCTCACGCCAAATCCCGCTTGAATCCGCCGTTTTTCCTCTTCCCAAAGGGGTGGATCTGCTCGCGAGCGTGACGGGTGAGGCCGACAGCTCCAGTCGGTTCACCGTCGAGCCATGGCGGTCAAAGCAGGCCCGTGACCACGGCCGGCGGAGCCCGTGGGCCTGCTTTGACGAGCTCTGCGACGCCCTTTTCCCGCACACCGCGAGGTGCCGGGAGGAGAATCTGGAGCTCCTCGCTGCGGAACGCACGGTGATAGCCGGAAAAGAAGGCACCGCCGACCGCCTCGCCGCCACAAAGGAGGACCGCACCTACACCCACGCGTGCCGCAAGTT…	645		Yes	No	Down	Down	NA	Down	Down	NA	Down	Down	NA	NA	NA	NA	NA	NA	NA	NA	NA	NA	D	.	.	.	.	.	NA	NA	NA	NA	NA	No annotation	Chr6AL_5834727	15.4204	14.28	5.79489	0	0	0	0	0	15.8971	22.3995	22.7407
Ta.18520	JV863774	gnl|UG|Ta#S61812145	CGGCCGATTCCGGCGAGTACCAGCGGCGGGTGGCAGATCAACGACCTCCCCACGCCCCGCTCCTTCCTCCCATCCCTCCTGATCCGACGGGGGCGGAGGCGGCGCCTCGTCCGACTCCTCCTCCCCGTCCTCATCCTCCTCATTCTCTGCCGCCACCGCCTCCTCCTCCAGCGCCCCTCCAGCGGCCGCAGCAACAGCCCCGCCGGCGGCGGCAGGGAGTACAACTTGTTCGGCGTCGTGCCCGTCAGGCCGGCCGCCGGGTACGGGGACGAGGAGGAAGAGGAGGCGAGAGATTTGTTCGGCTCCGACAACGAGGAGTACTTCAAGACCCCCCGCGTAGCAACTACCTAATTCCAGCGCGGGATGCGACAACTCATCTGGCCGGAGGAGAACATGGCA…	3173		Yes	Yes	Down	Down	NA	Down	Down	NA	Down	Down	NA	NA	NA	NA	NA	NA	NA	NA	NA	NA	D	.	.	.	.	.	glycine-rich protein; putative; expressed		NA	NA	NA	Poor annotations	Chr6AS_4390926	540.902	565.25	734.503	82.1068	67.55	80.3539	92.1961	91.1629	747.162	600.152	565.761
Ta.185422	JV840867	gnl|UG|Ta#S61843599	TGACGACGATGACGGCGTCACCATCGCCGGAGCACGATCACTTCTGTGATGCTCGCACAGGAGCCCGGCGGTGACATTACTTTTGTTAAGGATTAGATAGCCCTGCATAGTTTCAGACAGTGCGTGTTGTGCCTTCTTGCTTTTGGTTTCGGTCTGCTTAGTCTAGATGGCCCGTCTATTCATATAATCATATACTAATCCAACACTACTGGACTTTCACTGATTTGTTTGATTTTCAAAACTAATGAACTTGGACCTGCTTACAACACGTGTTCATTAGTTAACTGCACTTCTTTGGGGTAATTGCACTTTCAAATCTCCATAAGAGGGCAAAAACACTACTCTTCACGAGATGATCTCAATCAGCTGGACACGCTCCACTCTTCCC	388		Yes	Yes	Up	Up	NA	Up	Up	NA	Up	Up	NA	Down	NA	NA	NA	NA	NA	NA	NA	NA	.	U0s	.	.	.	.	NA	NA	NA	NA	NA	No annotation	Chr5BL_10790495	10.6757	4.76	5.79489	22.9416	30.3975	31.3576	39.0831	19.7806	0.662377	2.31719	2.06733
Ta.185590	JV839991	gnl|UG|Ta#S61844037	GGAAGAGTATAGGACAAGGTGAtctctctctctctctctctcATCTGCCTAGATTGATTTCGTTTCCAGGTTATAATTTTTACGGGGGGCAAATGCTTCAGAAAATCTGTGCTGCATACTGGAATCATGTTGTTCAAGGTAAAACCAGCAAAGTTCTCTTTGATGTTCTTTACATTAGATTAACCTGTTTCTTGCAATATCCCAAttttttttGCCTATTTTAGTGCAATATTTAGAACTGTACTAACCACAGATTCAGTTTGGAATTTGAACTATGTCCCGTCGTTTATGTTTGAGACACTCGAACATCCGGAGGCTAGCCCATAGCCCCATACTACATCACCATATGTTGTCATCTTTTGATCCGAGCAAATGTTGAAGTaaaaaaaaC	391		Yes	Yes	NA	Up	NA	Up	Up	NA	NA	NA	NA	NA	NA	NA	NA	NA	NA	NA	NA	NA	.	.	.	.	x	.	NA	NA	NA	NA	NA	No annotation	Chr2AL_6397527	2.37238	3.57	2.89745	10.8671	13.51	33.3175	29.0618	15.4805	4.63664	1.54479	0.689111
Ta.186863	JV833382	gnl|UG|Ta#S61847342	AAGCATACTTGGCAAATGGGCCTTGCCGTGAGTCGCGGTGCAACAGTGATCTCGATGAGCAGGGCAATGGTCAGATACAAGTCAGCACCAAAGATGACTGGAAGCACTCAAAACAGTTTACCATGCTAGAGCTATGTCAGGTTGTACGAGGGCAGTTAATGAATATACTTGTGACACTTATACTCTCAGGTAAATTACTAATCATTCAAATCACTAATCAGGTAAAGCACAATAATAAGCCCACCAGTCATAGCAGAGGAAAAATAACCACGAAGTGAAAATAGATTGTGAAAATTAGACAGCTCAGACGATGTAAAAGACAGAATCGGACGACCAGCGAGTTTTCAATCTGGGGGAGCTCGGAGTAGCCGAGTTGCCCAGCCAGATTAATTTTTATTG…	414		Yes	Yes	NA	NA	NA	NA	NA	NA	Up	Up	NA	NA	NA	NA	NA	NA	NA	NA	NA	NA	.	.	U	.	.	.	enolase; putative; expressed	NA	NA	NA	NA	Poor annotations	Chr4BS_4948662	2.37238	1.19	0	8.45217	5.06625	11.7591	5.01066	5.16017	2.64951	2.31719	4.13467
Ta.187680	JV830846	gnl|UG|Ta#S61848610	CTGAGTTGTGCTGACTTGCTTTTTCTAAACTGGTAAGCTGGAGTCAGAGTTACATATGAGAGTAGAGATAATTAAGTTCTGCTCCTGACTTGATTAACAAAAGCTATAGAAGAAAGGGACCAAATACCAGACAGCTGAAAATTCAAAGAAAGGTGGAAGTAGGGAACTACACAACTTGATTCAAGGTTACAAATGGACAAAGGGC	205		Yes	Yes	NA	NA	NA	Up	NA	NA	Up	Up	NA	NA	NA	NA	NA	NA	NA	NA	NA	NA	.	.	U	.	.	.	NA	NA	NA	NA	NA	No annotation	Chr5DS_2486849	1.18619	0	0	12.0745	1.68875	5.87955	13.0277	8.60028	0	1.54479	0.689111
Ta.18874	JV883678	gnl|UG|Ta#S61782192	AAAGaaaaaaaaaCTCGACTTTTCGCCGGCTTTGGTTCCGCCTCCGTCGCCGCTGCAGCACATCGGCCAGGGGCCCTCCTCCCGGCGAGGATGCTTCCTCCATCTCCGTCTCCAAATCTATATACTACGGGACTGAATCCCCAACCCGGCCGCAGATCCGCGTTCACGCGGGGAAGAGAGGCACTTGGGTGCTCCCCGTCTCCGGTCAAAGAAAGAGACAACTCCGGCGAATCTTTCTTCCCCTCTCGCGCTCACACTCGACCACATCCAGTCCACACCTCGTCGTCGTCGCCGTCGCGGTCGGCACTTATTAGGACGCGTGCCTGTAACCACTCGATTCAGAGGACCAAAAGAATCTGTCCTCCTTTCTTCATTGTGCCTATCTCTTCTTCACCGGCG…	1661		Yes	Yes	Down	Down	NA	Down	Down	NA	Down	Down	NA	NA	NA	NA	NA	NA	NA	NA	NA	NA	D	.	.	.	.	.	NBS-LRR disease resistance protein; putative; expressed	NA	PREDICTED: putative disease resistance protein RGA1-like [Brachypodium distachyon]	Os11g0213800 [Oryza sativa Japonica Group]	PREDICTED: putative disease resistance protein RGA1-like [Setaria italica]	NBS-LRR disease resistance	Chr4AL_7165169	470.917	593.81	773.618	62.7876	54.04	13.719	23.049	28.3809	486.847	727.597	706.339
Ta.190715	JV821510	gnl|UG|Ta#S61853278	CGGTGTCTTAGTGTCGTGTGGAACCTGGACATTCTAATGGCCAGTGGTGCTTCTCCAAAATGACAAATCTAGTCATATGGTTCACGCGCAAGTAGGATCAGATGGAACAACAGGCATAGGTTTCAGTTTATCCTTTTTTTGCTAGTACCAAGTTGATCATCTATTCAGTGATTCAATCCAAGGAGGCAATGACCAATGGTCCAGATTTAAAGCAATACCTGTCACCCCTTAATGATctttataatttacccattttacattttacagtgctgtttttttacCTACTCGTGCATGCTGTTGCTGTTTGAATGATAGATTAAGTTTAATGGCGCAAACAAAAATATGTTTAAGTTTTA	356		Yes	Yes	Down	Down	NA	Down	Down	NA	Down	Down	NA	NA	NA	NA	NA	NA	NA	NA	NA	NA	D	.	.	.	.	.	NA	NA	NA	NA	NA	No annotation	Chr5BL_10923413	16.6066	30.94	21.7308	1.20745	0	0	0	0.860028	56.9644	36.3026	39.2794
Ta.191390	JV818330	gnl|UG|Ta#S61854868	CTGATAGCCAAAGAAAGCTCCTTCCCCACCGCTGACAGCCAAAACCACTCTTGTGCTCATCAAGGTCCCTTTCACCTCTCTAACCTCTGTGTTAAGTCTGTCTGGTTCTAGGCCGATTCAGgttttttgttttgtttttGCTTCCACTCTGTTTGATTTAAGCGTGGTGGTCAGATCCTCTTCAGATGTCCAGTTGAGACACCTACCCATTTCTTCTCTTTTTATCTCTTCGGAGGAGAGGATAGGATGCTAACTAGCGAAGTACTATACTACTACTACATTTCAAACCATAATAAGGTCCTTCGGTAAAAACAAAACAAGATTTGCAGCGTCACAGTAGCAAAATTCCAGCATCCACTAGCCAC	365		No	Yes	Up	Up	NA	Up	Up	NA	Up	Up	NA	NA	NA	NA	NA	NA	NA	NA	NA	NA	U	.	.	.	.	.	NA	NA	NA	NA	NA	No annotation	Chr3B_10493678	1.18619	1.19	1.44872	16.9043	50.6625	19.5985	42.0895	11.1804	0.662377	0.772396	0
Ta.191476	JV817918	gnl|UG|Ta#S61855074	TTTATTTTAGGATGGAGGGAGTATATAATTATATGCACTGATATGGTGACACCAAATTTCTTGCAGGCTTATCAAACATGCCAACTTCATACCAATCACATGAAGGCATCCCTCCTGACGAGGACAATAAATTAGGAAACATTGATGAATCCAATTGGTTGCATAGGAATGATGCATATCAGATGGTAGAAATTGCAGGGAGACTGAGAGCTATTGTTGTACCTCTTGGTCATGAAACGCAAACAATTTCCAATGTCACAAATGAGAGTAGATGACATCATAGTTAAAGGTCTTCGTCACGAGACTACTCATGCATCATGTTAACCCGCATGGTGAGTGTGTACCGTGTAGTCCCCCTTGGCCTTCC	367		Yes	Yes	Down	Down	NA	NA	NA	NA	Down	NA	NA	NA	NA	NA	NA	NA	NA	NA	NA	NA	.	.	.	.	0-2	.	NA	NA	NA	NA	NA	No annotation	Chr2BS_5199047	26.0961	27.37	13.0385	0	0	0	4.00853	1.72006	10.598	13.1307	11.7149
Ta.19172	JV914875	gnl|UG|Ta#S61766593	CAGGCAGAATCCACACATAGAGTCTTACAAGCCAAATAAAGACAGTCAAACGAGCACATGGCTCAAGATATAGCTAAGGAGATCGCAGCCACAAGTTCGATATCACAAATGCGAAACATCAAGGCTAAAGCTAGCAAAACGAGGAGGTTCATGGTGCAGCCATCATCCCTTGCCGCGCCTTCACCATGGTTGTCTTGATCAGCTCCATAGTCTCTTTCATGCGCTCGATGTCACGCTTCTTCCCCAGCGGTGCCCATACCTGTATGTTCTTCGAGCTCGAGCGCTGCGCACTGTTGAAGGAGCTCGAGTCGACTGGGTTCCGGCCGGTCGGCAGCCTTGCGTCGTCGTTCGAGATTTGGTGAGGCTCCGGGAGAAAGGGGATTCGGCTTGGCTTCGGGG…	609		Yes	Yes	NA	NA	NA	Up	Up	NA	Up	NA	NA	NA	NA	NA	NA	NA	NA	NA	NA	NA	.	U	.	.	.	.	NA	NA	NA	NA	NA	No annotation	Chr1DS_1486156	13.0481	7.14	7.24361	24.1491	18.5763	23.5182	21.0448	20.6407	7.94853	5.40677	5.51289
Ta.192650	JV833863	gnl|UG|Ta#S61857894	ATTCATCAGGTATGTCTTCTTGCCGAACTAATCACATTTAACTATAGCATTTCGGTTGTATCTTACTAGCCTTTCTAGGTTTTTGGCTTTCTATGTGTATGCCAATATATAAGAATACCCAGTTCCAAAAGAATATGACATTGCTGACCAAGGTAGGCAAAGCTAAAATAGGGTTTTGGTTTTGTGACCTTTTTCTATGAATCCCTTTCACACTAATAGGTAGCATCTCTTCCTTTCTGTTAACCACCCGATGCATCAGGCCTACCCCCGACTAGCTCCCTGCAAACATTTTGAACTTACAGATTGCACGCTCTCCTTTTTCATTTTCAATGTTGTCTAGACTATTCCTTGTCAATTGATTCTACAGGGAGGGCTGATATCTCATTATTTAGAATTTAC…	412		Yes	Yes	Up	Up	NA	NA	NA	NA	Up	NA	NA	NA	NA	NA	NA	NA	NA	NA	NA	NA	.	.	.	.	0-2	.	NA	NA	NA	NA	NA	No annotation	Chr1AS_1347610	2.37238	0	2.89745	10.8671	16.8875	5.87955	17.0362	23.2207	1.98713	5.40677	2.06733
Ta.193997	JV829537	gnl|UG|Ta#S61860057	ATGTTCCGTTGTTCAGGTAACATTTTGAGACTCTGAATTATAACTATAATGTATCATAGATGTAGATCCTATGGAGCAAAAGAGGCAACTAGAACGGGAACGGTATTCATAAAATAGGGATGACATATTAAAAAGACAACGTCAAGCCTACAGTTAGAAAAAATTGTCTCAGGCTTCTGCAGGGACCGGTGCCCAAAAAGATGAAAC	207		Yes	Yes	NA	NA	NA	NA	NA	NA	Down	Down	NA	NA	NA	NA	NA	NA	NA	NA	NA	NA	.	.	D	.	.	.	NA	NA	NA	NA	NA	No annotation	Chr2BS_5199047	9.4895	5.95	7.24361	1.20745	0	1.95985	3.00639	1.72006	12.5852	2.31719	4.82378
Ta.195306	JV825673	gnl|UG|Ta#S61861989	GCAACGGCGACGGCAAGCCTTACCGCGTGGTAGGCTTTGTTGTCGTTCTCCTCGCCGCCTTCGTCGTCACGTCGCTCCTGCACTGGGCGTCTCAGGGTGGTGCGGCGTGGGGGAGGTATTGGTGGAGGAGGAAGGGTCTGGGCATTGGCGAGGCCCGTATCCCGGGGCCACGGGGCTTCCCCGTGATCGGCAGCATGGGCCTCATGACCGGC	212		Yes	Yes	NA	NA	NA	NA	NA	NA	Down	Down	NA	NA	NA	NA	Up	NA	Up	Up	NA	NA	.	.	D	.	.	.	cytochrome P450; putative; expressed	NA	cytochrome P450 CYP78A53 [Zea mays]	uncharacterized protein LOC100274430 [Zea mays]	Os08g0547300 [Oryza sativa Japonica Group]	CYP	NA	69.9851	51.17	39.1155	60.3727	59.1063	33.3175	45.0959	49.0216	33.1189	40.1646	45.4814
Ta.196542	JV821551	gnl|UG|Ta#S61864050	GCCATTGTCAACTTCCAGGCATTCTCTATGATGGTTTCACAGTTCTCTTCTTCCACCCAATTTGCTTCAAATCTGAAATGTGGAGTGCCTCTTCTGCTTTTAAAATACCTTCCTTCAGTTTCCACTATGATTGGTCGATGGTCGGAATGTCGGGGATCCCCATTTATTACCTTGAAACCAGGAAAACGGTCACACCACTCCATATTTGCCACAGCTCTATCCAGCCTCTCCTTAATGTATTTTTCTGCCGAATGGCTATGATTTCTCCATGTGAATATATCCCCCTCATAGCCCAGGTCCTGCAAACCACATTCTTCAAGAGTTTCTTTGAATTTGTCCATGTGGGCTTGAATTCT	356		Yes	No	Down	Down	NA	Down	Down	NA	Down	Down	NA	NA	NA	NA	NA	NA	NA	NA	NA	NA	D	.	.	.	.	.	retrotransposon protein; putative; unclassified; expressed	NA	hypothetical protein SORBIDRAFT_09g018525, partial [Sorghum bicolor]	PREDICTED: uncharacterized protein LOC101786154 [Setaria italica]	Os07g0613900 [Oryza sativa Japonica Group]	Repetitive/Transposable element	Chr6AL_5785113	8.30331	14.28	7.24361	0	0	0	0	0.860028	9.27328	16.9927	16.5387
Ta.19761	CA658314	gnl|UG|Ta#S13184224	ttttttttttttttttttttttACTCGTAGAGGAAGAAATCATATATTAGATAGAACTGTTGGNTTACAATAGTGGATATTACAGGAGGAACATCATCCAAATGTGATGCATAATCTGACTATTTTCTTGACAACAAAACTTACATTGAAAGCATCAATCAACTTCTCTACAACTTAACTAAAAATCAACGAGGAACAACATCCAATAGGCGCCATCCCTACAACTTAACTAAAACTGAAAGCATccatcatcatcatgaatctgaacatgaacatcatcatTGCAGTACACTTTCCACACACCATATAGTCATCCATTTTCTTTTGAATAATTGTACCAAGAGCTACGTCCCAAGTTATGATTTTTCAGGCTGTTCAAGAATACTTTAGGTCCTTGGG…	470		No	Yes	NA	NA	NA	Up	Up	NA	Up	Up	NA	NA	NA	NA	NA	NA	NA	NA	NA	NA	.	U	U	.	.	.	NA	NA	NA	NA	NA	No annotation	Chr6AS_4418283	3.55856	1.19	1.44872	9.65963	11.8213	5.87955	5.01066	5.16017	0.662377	0	0.689111
Ta.19767	CA658513	gnl|UG|Ta#S13184423	tttttttttttttATCGCAAGCAGATTTATCTGNAGNTCACTTATTCATTACNCAACGATACTGCTGTGCCAGCAACAGNTTCAACCANCAGATAACACGGGGACTCGATAGNTCANTAAACCAACACAGCAGGACTGNCACNAACGAGAAAACAGTTCAAATGAACGACAGGACNCCAGGGNAATTNCGGGCCACCACACCACGGGGGACGGGGGCACCANGTGNAGGGNGGGGTCAAACGCCAGGGNAATTACTGACCACCACGGAGACNGGGCACCAACGNGAAGGGGNGGGCGCCCTCCCGGANGGTGTNGGCCGCCTAAGGGGGNGACCATCCTC	340		Yes	Yes	Down	Down	NA	NA	NA	NA	Down	Down	NA	Down	Down	NA	Down	Down	NA	NA	NA	NA	.	.	.	.	0-2	.	NA	NA	NA	NA	NA	No annotation	Chr6BS_2995800	142.343	141.61	124.59	57.9578	18.5763	13.719	23.049	12.9004	35.106	33.9854	20.6733
Ta.198038	JV814479	gnl|UG|Ta#S61867586	AAACTTTATATGTAAATGGGGTAGAATTTTGCCTAGTTTAACATGGTGGCATCATCTTGCATGTTTAACAACTCAAAAATAATGTTTAGGGCAGAACAGTACCAAATCTATGATatgctcatgaggtttttccggaattgttggtcgttacttccggcctcatttaaacttgactagataggtagttttactttgcttcaccctcttaccatgctaacaatatttaatcttgttgggtacataaacgagagagaactaaataagtcatgtggtgttttcttcaatatgcaactctgttgcataatgagctccacttaatttgtaggattgtttgtgcactttgccatgccatgcatatttaaaccggacatgcatca	377		Yes	Yes	NA	NA	NA	Down	Down	NA	NA	NA	NA	Up	NA	NA	NA	NA	NA	Down	NA	NA	.	Ds	.	.	.	.	NA	NA	NA	NA	NA	Repetitive/Transposable element	Chr5AL_147423	4.74475	2.38	5.79489	0	1.68875	0	3.00639	7.74025	27.1575	16.9927	15.8496
Ta.21180	HP633225	gnl|UG|Ta#S58888142	ATTTATAAATATATTTCTCTCATATACTTAATATTACATAGTTGTAACTGTTGAGCTTTTCAACTGTTCGAAGAATAAATTACATGAAATTTTTGCATTTTTCGCAAAAGTCAGTAATGAGCAATCACGCAATAGTTACAACAACTGATACAAGAGCACAACTTGTCAATTTTTCTCAGGTGTTATGCACGGTTTGAAACAGAAGCTCGACCAAACAAATGTATAAATGAGGACGACACATGCCATCATATACAATCTACAGCAGAGCAACACTGCTACCTGAAAAGCAGCAGAGATTCATATATCTTAAACGTTACACATTCTATTGCATTGTCCATTTGAGGTTTCTCGAAATTCAGGCATGGGGCATGTCAAAGTTTGTATCGCTTCACTGCTGCA…	687		Yes	No	Down	Down	NA	Down	Down	NA	Down	Down	NA	NA	NA	NA	NA	NA	NA	NA	NA	NA	D	.	.	.	.	.	NA	NA	NA	NA	NA	No annotation	Chr6AL_5744392	142.343	92.82	94.167	0	0	0	0	0.860028	91.4081	98.8667	86.828
Ta.22082	JV888043	gnl|UG|Ta#S61800010	AGGCTACAGCCAAACAACGGCGCAGCATGCCTTATCGTAACAACCACGTTTCTGTTCGAAGCTCTTCGTCATTCATCTTCATCATCCATGCACATGCGACGCTTGATGTAGCCACTTCGAATACACAAGTTGCACACATATGACGCCATCGAATACAATTTCAAATCCTAAACTGATCTCGGCGCCCCCCTGCCGCGCGTATATATCTGCTCCACTCGCCGAGCTCGAGCTGCACACTCCTATCATCCCCGCTTACACACGCGGTGCTCTGCTCACACAAGCACAATGCCCAGTTTGCACAACAGCACCCCGGCGATGGCGCAGTGCTACGACACGCCGGAGGGCGTGGACATCCGCGGCCGTTACGACCCGGAGTTCGCGGCCATCCTGACCCGCGAC…	1469		Yes	Yes	NA	NA	NA	NA	NA	NA	Down	Down	NA	Up	Up	Up	Up	Up	Up	Down	Down	Down	.	.	D	.	.	.	malate synthase; glyoxysomal; putative; expressed	malate synthase	PREDICTED: LOW QUALITY PROTEIN: malate synthase, glyoxysomal-like [Setaria italica]	hypothetical protein SORBIDRAFT_06g020720 [Sorghum bicolor]	malate synthase, glyoxysomal [Zea mays]	malate synthase	Chr2DL_9906757	4.74475	1.19	0	1.20745	6.755	0	0	12.0404	655.091	512.099	702.205
Ta.22245	JV890347	gnl|UG|Ta#S61798858	GGGATCTCTCATGCTGAACGAATTGGTTCTGGCTGCGGTGTCTCCCAGCGAACCCTTCAGTTCGATCTGGGAAGTGCTCGTATCAAACGTCCTTTGTTTTTTACAACGACCCTGGCTGCACACATTTTCAGTTAGCCATCACGACGGGCCTCGAATGCTATCCGGCCCAGGAAACAGAGTGCGCAAAACCAAACCACAAAGCCCACCAGAAACACAACTATACAGCCTCCGACTCCCGCCACAGTTTGTTTTCACACCGCTCCACCATTTTCCTACTGGCCACTGGATAGTGGCTGACCTCTACCTACTGCCTGCACAAAAGAGCCCCGCCCTTGGACTGTTTGATCACACGGCCCAGACAGAACCTGGCTTCTTCCTTGCACTTGCACCCCTTCCTCC…	1391		Yes	Yes	NA	NA	NA	NA	NA	NA	Down	Down	NA	Down	Down	Down	Down	Down	Down	NA	NA	NA	.	.	D	.	.	.	ankyrin; putative; expressed	NA	Os02g0493300 [Oryza sativa Japonica Group]	Os02g0492900 [Oryza sativa Japonica Group]	hypothetical protein SORBIDRAFT_08g002220 [Sorghum bicolor]	Ankyrin repeats motif	Chr3DS_2603454	224.189	270.13	207.167	72.4472	177.319	156.788	200.426	145.345	69.5496	80.3292	94.4083
Ta.22311	CK205290	gnl|UG|Ta#S17984230	TTTGtttttttttttAACCGAAAAAGGGTTNCCCCCCGCTGGAAATTGGAGAGCACCCAGGGCGGAATACATCCGAGCAAACAACaaaaaaaaggaaagggaaaaaCGGCAAAGATACACAATGCTACAGAACGACTAACGGGATTCAAATGCACCAAGCAAAGGCTTGAGCATCGAAGCCCTCAGCAAGCTCCACATCCTGCCATTGATAAGGTGAAGCCAAGGAGACTAGTCACTGTCGGAGGACGACCACACTGTCACCTGCCGTGGGGGATCACTGCAGAACCGCCATCCGCCTCCGCCTCCAAAGAAGGCCCCCTGCCCTCTCGTCCTGGGCCGTAGGACGCCACGCCGTCGGTAGGCAGAGCTGCTCACCCCTGAGCACGCATAGCCGGTCCA…	1082		No	Yes	Up	Up	NA	Up	Up	NA	Up	Up	NA	NA	NA	NA	NA	NA	NA	NA	NA	NA	U	.	.	.	.	.	NA	NA	NA	NA	NA	No annotation	Chr6AS_4346963	1.18619	0	2.89745	373.103	329.306	370.412	298.635	294.989	0	0.772396	0
Ta.22342	HP625566	gnl|UG|Ta#S58895801	AATATTAGATCGGCATCCAAACAAAGGTGCATGTACGGTTCCTAAGGGATACAATTTTGTCCTAATCATCGAGAAAGATGAAATAAGTTGATAGCGCGATCTCGTACTAACACATACTCTCTAAATATTTCAGAACTTGCATGCGGCCTTCAAGCCACAACCGCGGTATGAGTTCTGATCTCAGACTTTGGTTTGGGGGCTGCTGGCCCCTTCGCGTCGACAAGGAAACTGTGGACGACAATGGGTTTAGAATTCGAATAAAACGAAGACCCTATCGAACAAATAGAGGAAAGGGCGGAAAGGGGAAAAAGTAAAGTCTAAGCGACATATGGCACGAAAAGGAAATCCAATTTCGGTAAGACTTGATCTGAATCGTAGTTCAGATTCAAGTTGGTTTAG…	4397		Yes	Yes	NA	Up	NA	NA	NA	NA	Up	Up	NA	NA	NA	NA	Up	Up	NA	NA	Up	Up	.	.	.	.	x	.	mitochondrial ribosomal protein S3; putative; expressed	structural constituent of ribosome;protein binding	rps3 (mitochondrion) [Triticum aestivum]	ribosomal protein S3 (mitochondrion) [Zea luxurians]	ribosomal protein S3 (mitochondrion) [Sorghum bicolor]	mitochondrial ribosomal protein S3	Chr4BL_7040394	37.958	27.37	24.6283	43.4683	47.285	58.7955	59.1257	88.5828	43.0545	25.4891	50.3051
Ta.24619	BF202839	gnl|UG|Ta#S12877388	TCTTCctctctctctctctctAAAAAGAAACGCCTTCGTCTCCTCCACGGGTCCACCTcccgcccccgcgcggccccgcgcgccgccgctcgccggagcccgcctcgctgccccTGTCAAACCCGCCCCCAATCGTCAACTGTGAGCCTGAATTGCTAGCGGACGACAGGGGGCGTTAGTGAGCTTCGGAGGGAACTATTCAGAGCCAGCCAGTCTTCTTCTGTTCCATAGTTGCACTAGGGCGAACTTCCTTCTTTGGGAACCGGTCTCAGTCCCATCCTTCCTCACTACCAGATAGACGGCACTCAGGAGATCTACGCAGGTGGAGTTCCCTGTTTGTCTGCGGTGCACCGTACCCGGCAGTCCTTTGTAGCCATGGTGAGTTACTTGCCATCTCCT…	648		Yes	Yes	Up	Up	NA	NA	Up	NA	NA	NA	NA	NA	NA	NA	NA	NA	NA	NA	NA	NA	.	.	.	.	0-5	U	NA	NA	NA	NA	NA	No annotation	Chr7AL_4542056	14.2343	10.71	8.69234	39.846	33.775	37.2372	38.081	30.101	17.8842	16.2203	14.4713
Ta.25495	JW035246	gnl|UG|Ta#S61646406	GCAGACCAACAGGCAGCAGGCGCGTGGGAGGAGCAGTGCTGCCGAAGCCGGCGCTAGGAACAAGCTGAGGAAGCCGCCGGCTGGAGGAGCTGGAGGTGCAGCGGGGATCCACGGCTCCGCGCCCTGTCCCCAGTCAGTCCCCTCCAAATCTCGCCGCAGCCGCCACAGTGGTTTAGCATGGTGGTGCGAAAGTGTTGCGGCTTGGTTTGTGAGCTACAGACCTTATCAAGCAGCAAAGTCATCTCACATATGCCGACGACGAAGATCCATATTTATTGGCTGAGGGAGCAACAACACAATTCTGATGATTCTGCCAATGTTGCTTGTTTGTTCTATTGTCACTGTTTGTTTGATGCTCTTTTGGCAGCCAGTGTCATAATTGTACTTACGTCTAAATTG…	935		Yes	Yes	Up	NA	NA	Up	Up	NA	Up	NA	NA	NA	NA	NA	NA	NA	NA	Down	Down	Down	.	.	.	.	x	.	deoxyuridine 5-triphosphate nucleotidohydrolase; putative; expressed	NA	PREDICTED: deoxyuridine 5'-triphosphate nucleotidohydrolase-like [Setaria italica]	hypothetical protein SORBIDRAFT_01g012360 [Sorghum bicolor]	PREDICTED: deoxyuridine 5'-triphosphate nucleotidohydrolase-like [Cucumis sativus]	Deoxyuridine 5-triphosphate nucleotidohydrolase	Chr2AL_6332377	4.74475	1.19	14.4872	22.9416	30.3975	13.719	21.0448	7.74025	6.62377	3.86198	9.64756
Ta.25629	JV885079	gnl|UG|Ta#S61801492	TGCCAGCGACTTGATCCAATGCATGTGCTCTGTAGCTCAGATCCGCATCAGCTGCAGCGGTGTGCTCGTCTTATACATGACAGCATCTCGTTGACGCCAGGAAGCCACACTCCCGCAGCTGCAGCGAATTTACACTGCAGGTCGAGGCTAGCTGAGATCCATGGCGTCGAGCAGGGCGATCTTGGCCATGGGCCTCCTTGCCGCCGTGCTGTCCCCCGCCTTGTCAAAGCGGTCGTTTATCTCCATGCCAGCCGACGTGAGTAGTCCTGTGACCCTGGCCAACGGCCTCTCCTACGGTTACCACGCCAACTCCTGCCCGCAGCTGCAAGACATTGTGTGGCCGATCGTGGAGAGCGCGGTCCTGGGTGAGGTGGCCATCGCCGCCGGCCTCCTCCGTAT…	1590		Yes	Yes	Up	Up	NA	NA	NA	NA	NA	NA	NA	Up	NA	NA	NA	NA	NA	Down	NA	NA	.	.	.	.	0-25	.	peroxidase precursor; putative; expressed	Peroxidase superfamily protein	Os04g0688200 [Oryza sativa Japonica Group]	Os04g0689000 [Oryza sativa Japonica Group]	Os04g0688500 [Oryza sativa Japonica Group]	Peroxidase	Chr1AS_3270264	144.715	90.44	114.449	322.39	297.22	325.335	350.746	451.514	304.031	306.641	323.193
Ta.26397	CJ776420	gnl|UG|Ta#S37752310	ACCTTACTTAGCTTTGcacacacacacacacacacacacatacacacGCATCAAGAAGCTATAATGTCGAGGCCGCAAGCGAGGAGCTCGAGCTACCGGAAGAAAGCGGCGGGGGTGGCGTCGTCTCACCACCACAACCACGGCAGCAAGGCGCACTACGTCCATGGCGGGAGACCGGCACCAAGGTGGCCTGCCAGGGTCATGGACGGGTTCAGGAAGATGCTGGTGGGCCTGTTCGCCTTCCCGCCGCGGCCGCCCAAGGTCACCTTCTCGGCCAACGCCAGGGGCGGTGGCGAGGACGCGGTGGCGCCCAAGAGGCCGTCGTGCAGCANCTCCAACCTGCAGCCGGTGAACAACGCGCACTACGACGAGGCCATCTCTGACTGCGTCGAGTTCTTC…	631		Yes	No	Down	Down	NA	Down	Down	NA	Down	Down	NA	NA	NA	NA	NA	NA	NA	NA	NA	NA	D	.	.	.	.	.	expressed protein	NA	hypothetical protein SORBIDRAFT_06g000990 [Sorghum bicolor]	NA	NA	Poor annotations	Chr2AS_5241898	15.4204	20.23	33.3206	0	0	0	0	0	10.598	13.9031	10.3367
Ta.26993	JV863245	gnl|UG|Ta#S61832410	GCTCCTCCCCGCCTTCCTCCAGGTCAGAGGCCTCGTGAAGGAGCACATCGAGTCCTTCAACTACTTCATCACCAAAGGAATGGAGAACATTGTGAAGGCAAATGACCGTATTGAGGCGCTCGAAGACCCATCCATTTGGCTTAGGTACACTGGAATACGTGTCGGCGTGCCCTCGATACGCTCAGACTTTAGCACTGAGGCGCTCACACCGCAAGTTTGCCGCCTTATTGATCGCACTTACTCTGCTCCTGTAACCGTTGGTATTGAATACACCACAAAAGTTCGAGGGACAACATCATATCCACAGCAGGGAAGTGCCATCATTGGGTACATGCCTATTATGCTTAGAAGTCGTGCCTGTGTTTTGAATGGAAAGGATGAAGATGAACTAGCAAGATA…	3838		No	Yes	Up	Up	NA	NA	NA	NA	Up	NA	NA	Up	NA	NA	NA	NA	NA	NA	NA	NA	.	.	.	.	0-2	.	DNA-directed RNA polymerase subunit; putative; expressed	nuclear RNA polymerase C2	PREDICTED: DNA-directed RNA polymerase III subunit RPC2 [Brachypodium distachyon]	Os03g0403100 [Oryza sativa Japonica Group]	PREDICTED: DNA-directed RNA polymerase III subunit rpc2-like isoform X1 [Setaria italica]	DNA-directed RNA polymerase subunit	Chr6BS_2990069	1.18619	3.57	1.44872	26.564	35.4638	3.9197	27.0575	12.9004	9.93566	13.9031	8.26934
Ta.2943	BJ207732	gnl|UG|Ta#S12923835	GCGGCATCGAGNGCTGGGCGCGCGACAGCCGCTACCGCGGCCAGTATCGCCAGTGCCTCCGCCATGGCCACGGCGTCTACCGCTTCTATAGCGGCGACTGCTACGCCAGCGAGTGGGCCGGCGGCCAGAGCCACGGCATCGGCGCGCAGACGATTTCACAGACTACCCGTAAGAGCAGAGCTGATCGATGTTGATTTTATTCCAGAGTTCAGTTCGATCAGACTAGTAGCTAGTATTCCATCCCATCGTTCTAAGTAGCATCGCTGTTAGCTTGAGCTCCATTGTTCTGTTAGTATATGGCTTACGATTGTGCCCTGCTAAGATTGAGGTGAAACTTCTCATGATCAGCAACATTCAGCTTGTTACAGCTTTGCTTTCATTACCTTGCTTGTATTTGGT…	460		Yes	Yes	Up	Up	NA	NA	NA	NA	NA	NA	NA	NA	NA	NA	Up	NA	NA	Up	Up	NA	.	.	.	.	0-25	.	MORN repeat domain containing protein; expressed	NA	hypothetical protein SORBIDRAFT_02g026440 [Sorghum bicolor]	PREDICTED: junctophilin-1-like [Setaria italica]	Os09g0453900 [Oryza sativa Japonica Group]	MORN repeat domain containing protein	Chr6AL_5831283	10.6757	9.52	13.0385	32.6012	35.4638	17.6387	59.1257	46.4415	16.5594	13.9031	10.3367
Ta.30050	JV986470	gnl|UG|Ta#S61690795	AGCGGCGGCCCTGAGCCCCTGACCGTGAAGACTGTCGCCCTGCGCCGCCGCCAACCCCAACCTCCCGTCGGTCGCTCCACCGCCTACGACGCGGCCGTCCGCTGCCGGTGCTCCACCTCCCGACGACCTGCCCACTTTCGGTTCTCCACATCGCAGCTGAAGGTGAGCTACCCCACCTCTTTGTAATCCTGTGAGCGCTCCTGCAGAATGTGTTTTGTAGGCAGTACATGCCCTTGCTTTTTGTGTCAAATGTTAGCACTTGGGGACAACAAATAGAACACTGTATTTGTGCTTGTTTTGTGTCAAATGTTAGCAGCTTCAATACTTTAGTACTGCATACACAGTAATGCATTTGTGTTTGTTTCCTGAAACTAGATATATACATGGTGTACATTTATG…	798		No	Yes	Up	Up	NA	Up	Up	NA	Up	Up	NA	NA	NA	NA	NA	NA	NA	NA	NA	NA	U	.	.	.	.	.	NA	NA	NA	NA	NA	No annotation	Chr6DL_1945735	1.18619	0	0	22.9416	18.5763	37.2372	22.0469	19.7806	3.97426	0	0.689111
Ta.30300	CK200923	gnl|UG|Ta#S17981293	tgaaccgaccttcgttagtggctttcatacgagttgtatagggaccactttgtacaagaaagctgggtacgcctaagcttgggcccctcgagggatactctagagcggccgccCtttttttttttttttttttttttttttttttttACATGCAAGGTCTCATTCAATAACATTAACCAATCAAATACATAAGAACATTCTGCCACAATGCAAAGTACATATGTTTCTAGGAAAAGAAATTGTGCCACACATCCAAAATGAGCATTCCATGGCTTATGTGCCAAAACAACCACCAAAATGAGCAAAGTGAAACTTGCAAAATCTTCAGGCTCAACAAAGAAGGCATATTACATACTCCCTATCTCCCGAATTATTTGTCTAGATACGGATGTACCATAA…	846		Yes	No	Down	Down	NA	Down	Down	NA	Down	Down	NA	NA	NA	NA	NA	NA	NA	NA	NA	NA	D	.	.	.	.	.	serine/arginine repetitive matrix protein 1; putative; expressed	myosin heavy chain-related	NA	NA	NA	Poor annotations	Chr5AL_1318788	13.0481	8.33	11.5898	0	0	1.95985	0	0	13.2475	7.72396	8.95845
Ta.30848	CN010908	gnl|UG|Ta#S19223024	ttttttttttttttttttttttttttGAGCACTCACTCTATATTCTTCTTCTATTAGTTAAATAAAAACTGAAAGATTGTTCTTGTAATACAGTGCAGACACATACAGTACAATATAGTGCAAAGTGGTCTTCTTGCCACCTCTTGGGACATAACATACATATGTTGTGAAACAAATTTCCCCAAAAGAAAAATGTTATGTTCCATCCACTCCAAGGGAGAGTCTCGGAAGGAGGAAATGTATAGAGGAAACTCTGAAGTCTGAATCAATCGAGGGGAGCAGCTCATATAGAGAGAGAGAAGGGGGAAGAGGGGTTCTGACCAGATAATCTTTGTCGTGGGAGGCGAAGAGGAGGGACTGCTTGGTGGCGCCGTGGTCATGGTCCAGCAGTAGCACCTC…	499		No	Yes	Up	Up	NA	Up	Up	NA	Up	Up	NA	NA	NA	NA	NA	NA	NA	NA	NA	NA	U	.	.	.	.	U	NA	NA	NA	NA	NA	No annotation	Chr7DL_3327588	0	0	0	16.9043	3.3775	27.4379	31.0661	18.9206	0	0	0
Ta.31233	CV781767	gnl|UG|Ta#S22390599	ttttttttnnnnnnnnntttnaaaaaaaaatttttataaatataaatttatttAATACCGCGGCTAACAATTAAAGCTATGGACATTAAGCCTATTTAGGTGACTTTCTAGAACAagttcgtacaaaaaagcaggctggtaccggtccggaattcccgggatatcgTCGACCCACGCGTCCGCGTCGCTCCTCCTCCTCTCCTCTTGTCCATCCACCTTACGCCCCAAGTGTTGCTCTCTTGTTCTTGGCCGCTGACCCTAGCTGACAGCGTCGGCGTGCTTTGTGGCTACGGTTGGGGCGGTGGTGGCCTGCTCGTCGGCGCACTGGGGTCGGGGCGGCCTTGCAGTGGTGGTGGAGCACCTCCTCCCGGAGGGTGTCTGGGGGCAACCGGGGTTGCG…	964		Yes	Yes	NA	Down	NA	NA	Down	NA	Down	Down	NA	NA	NA	NA	NA	NA	NA	NA	NA	NA	.	.	.	.	x	.	NA	AGAMOUS-like 31	NA	NA	NA	Poor annotations	Chr7DL_3361142	103.198	65.45	60.8464	44.6758	20.265	27.4379	11.0234	8.60028	61.6011	57.1573	43.414
Ta.31257	CV780985	gnl|UG|Ta#S22389885	ttttttttttttttttttttttttttCTTTTCTTCCCCCTNTTTCCNCTTTCCGCCCCTCNCTTCCCAGCTATGAACGTTAAGCCTATTTAGGTGACTTCCCAGAAAAGNGGTGTACAAAAAAGGAGTCTCCCACCGGTCCGGAATTCCCGGGATATCGTCGACCCACGAGTCCGCTCCTCCTCTACCCCATCATCAGCCTTCAGCAGAGCTACACTAGCTCCAAGCCACCGAGAGAAAAATGGCCGGCTTCTCGTGCACGAGCACGAGCCATGCTGCAGTTGCACTGGTTTCGGTGCTGCTGCTGAGCCTCGCGCACGGCTTGCTGGGGGCTCATGGAGCCAGGAGGCTCATGGAGCTGTACAAGCCGGACCCCAGCGAGCTCCTCTCTTACCCCAAC…	1091		No	Yes	Up	Up	NA	Up	Up	NA	Up	Up	NA	NA	Down	Down	NA	Down	Down	NA	NA	NA	.	U0r	U0r	.	.	.	phosphate-induced protein 1 conserved region domain containing protein; expressed	Protein kinase superfamily protein	Os02g0756800 [Oryza sativa Japonica Group]	PREDICTED: uncharacterized protein LOC100845396 [Brachypodium distachyon]	hypothetical protein SORBIDRAFT_04g027370 [Sorghum bicolor]	Poor annotations	Chr6AL_5833825	1.18619	0	1.44872	223.379	292.154	284.178	528.123	443.774	0.662377	0	0.689111
Ta.31840	DR741213	gnl|UG|Ta#S26028516	GGTATACGGCGACCCACGCGTCCGCTTCGTCCTCCATCTCATCATTTTCCTCCCTCCGCGAATTCTTCGTCTCCTACTCCATGAATGCCTGCGCTCTGAACTCGATGGAGGTGAAGGCGAAGCCGGCGAGGGGCGGGAAGAGGAGCAGAGCGAGCGGCGGCACCACGGTGGTGCTGCTGGAGAAAAAGGAGTCGGAGAAGGAGAGGAGGAAGCGCATGAAAGCCCTCTGTGAGAAGCTCGCATCCCTTATCCCAAGAGAACACTGCTGCTCCAGCACTGATACAATGACCCAACTAGGCAGCCTGGATGTTGGGGCGTCATACATCAAGAAGCTGAAGGAGAGGGTCGATGAGCTACAACATAGGAGGAGCTCTGTGCAGGCCTTGGATACCTTAAAAG…	1073		Yes	Yes	NA	NA	NA	Up	NA	NA	Down	Down	NA	Down	NA	NA	NA	Down	Down	Up	Down	Down	.	.	Dr	.	.	.	helix-loop-helix DNA-binding domain containing protein; expressed	NA	PREDICTED: uncharacterized protein LOC100831116 [Brachypodium distachyon]	PREDICTED: uncharacterized protein LOC100830809 [Brachypodium distachyon]	PREDICTED: uncharacterized protein LOC101783128 isoform X1 [Setaria italica]	basic helix-loop-helix (bHLH) DNA-binding protein	Chr5AL_2786105	61.6818	66.64	66.6413	53.1279	103.014	62.7152	117.249	122.984	27.8198	31.6682	31.6991
Ta.32515	HP625540	gnl|UG|Ta#S58895827	GACCACACACAATCTGTGACCACCGAGACAAGCTGTGTACCCAGCCGGCCACCATGGGCACGGAGGGAGCCAAGCACACGCACATCAGGTTCAGGCTCCAGGTCGACATGCAGTGCCGGTGCATGGGCTGCATCGACAAGATCGACAAGGCCATGGCCGCCATCCGAACCTTCACAGGTACGCGCCTGACCCATCTTGCTTGGTTTACCTGTTTTCTGCTTGACTTTTTGGTCTGACAGGGGTTGAAACGTCGGTGGGAGACGTCGGGACTGGGGTCGTGGCCGTGGCGGGGAAGGTGGACCCGGCCGAGCTCTGCCAGTGGCTCAAGAGGAAGACGAGGAAGGACGTCAAGATCGTCCGCCCTCGTCGACCGTCTGACAATCGCAATAAGCAGAAAAG…	966		Yes	Yes	Down	Down	NA	Down	Down	NA	Down	Down	NA	NA	NA	NA	NA	Up	NA	Up	Up	Up	.	.	.	.	D	.	expressed protein	NA	PREDICTED: uncharacterized protein LOC100826171 [Brachypodium distachyon]	Os09g0549600 [Oryza sativa Japonica Group]	hypothetical protein SORBIDRAFT_02g032000 [Sorghum bicolor]	Poor annotations	Chr5BL_10802401	392.628	376.04	567.899	53.1279	30.3975	52.916	54.1151	148.785	326.552	306.641	251.526
Ta.32568	CJ576659	gnl|UG|Ta#S32522144	AAGTAAGCTTACCAAGCTCANAACCAGGTACAGATTCNAGCAAACACACGCACAAAGTACAACATTGAAATCCCGCGATGCTGATACAACACGGAAGGTAATCAAACGCATGCACAAACTAGAATGCAAGCAAGTTCACTTCANAGCTGAACACTGTATGCTGCTAGATAGAGGTTGAGTTTTCCNTGNCNAGCATACAGATAGAAGGAACTATACTCGACAGACCATTTCTGCATCTCAGCCACCAGAATGGAAATGTAGATACCTAACCGGAAAATCTTCTTATGTGCTGTGCAAGATATCANCTCCATCATGTCCACCACCANTGCTTGTTTCTGCAGTATAGACACTTTCGAATGGTTGATANAAAGAGATTCTGGTTTCCNCGAGCTTCTTGAG…	833		Yes	Yes	NA	NA	NA	Up	Up	NA	Up	NA	NA	NA	NA	NA	NA	NA	NA	NA	NA	NA	.	U	.	.	.	.	OsFBX40 - F-box domain containing protein; expressed	NA	PREDICTED: uncharacterized protein LOC100822646 [Brachypodium distachyon]	PREDICTED: uncharacterized protein LOC100830283 [Brachypodium distachyon]	PREDICTED: uncharacterized protein LOC100846158 [Brachypodium distachyon]	Poor annotations	Chr6AS_4380623	1.18619	1.19	2.89745	4.82981	25.3313	1.95985	6.01279	8.60028	1.98713	0.772396	3.44556
Ta.33173	AK332578	gnl|UG|Ta#S52545592	GATGCACGCACTTGCACTCCTTTGATCCTCCTATCCTACAGGTGCCAGAGCTCAAAGCCATGGCGTCGCCGTTTTCCGCCCCTTCTTTGATCATGGAGGAGGAAGGGCGGTTCGAGGCGGAGGTGGCCGAGGTGGGGGCGTGGTGGAACACGGAGAGGTTCCGGCTCACCAAGCGCCCCTACACCGCCCGCGACGTCGTCCTCCTCCGCGGCACGCTCCGCCAGAGCTACGCCTCCGGCGAAATGGCCAAGAAGCTCTGGCGCACGCTCAAGGCCCACCAGGCCGGCGGCACGGCCTCGCGCACGTTCGGCGCGCTCGACCCCGTGCAGGTGACGATGATGGCCAAGCATCTGGACACCATCTACGTGTCCGGGTGGCAGTGCTCGTCCACGCACACCT…	2090		Yes	Yes	NA	NA	NA	NA	NA	NA	Down	Down	NA	Up	Up	Up	Up	NA	NA	Down	Down	Down	.	.	Ds	.	.	.	isocitrate lyase; putative; expressed	isocitrate lyase	PREDICTED: isocitrate lyase-like [Brachypodium distachyon]	Os07g0529000 [Oryza sativa Japonica Group]	PREDICTED: isocitrate lyase-like [Setaria italica]	isocitrate lyase	Chr2BS_5210878	3.55856	2.38	5.79489	10.8671	25.3313	3.9197	1.00213	16.3405	819.361	841.912	764.225
Ta.33469	JP863335	gnl|UG|Ta#S61592291	AATTTCCAAATTTCTCACACACCATCCCGTCAACATCCGAAAAGAATGATTGAATAATTCATCAGGAGCAGGTAAGCGTATGAAAGAATACAGTTAGCAGCAGCTAGCGCTGCCCTTGTTTTCAACGATAAAAACAAGAAAGAGATATACAGCTGCTAAGCAAAAGAAAACACTTGCAGAATGGAGGCCCAATTCCGTCACGGGCAATGCAGGAGGCATCAAAGAGGAGCCAGCAAGCGGTGACTCAGATGAAGCCTCTAAACAACGTGACGAACAATCGTCTTGTCTTCTAATAACAGTGTGCCTACCCTAGGCCGGCCTCAAATTGGAGGCACAAAGAATGGATTAACCAAGCAATCAATCAGCCCTACCCTCCTCTCCTTTCTAAACCCAGTCAGT…	3163		Yes	Yes	NA	NA	NA	NA	NA	NA	Up	Up	NA	Down	Down	Down	Down	Down	Down	NA	Up	Up	.	.	U	.	.	.	jmjC domain containing protein; expressed	Transcription factor jumonji (jmj) family protein / zinc finger (C5HC2 type) family protein	PREDICTED: lysine-specific demethylase 5D-like [Brachypodium distachyon]	Os10g0577600 [Oryza sativa Japonica Group]	hypothetical protein SORBIDRAFT_01g027940 [Sorghum bicolor]	jumonji class transcription factor	Chr1DL_720554	1437.66	1650.53	1984.75	2220.51	2220.71	1095.56	1873.99	1714.9	109.955	172.244	243.256
Ta.33651	JP899657	gnl|UG|Ta#S61554129	TNtttttttctttttttttttttttttttttttttttttttttttttttttttttKWGGTTTGAGGTAGCTTGCTGATCCGCCCAACCACCCACACAGCAAGTTCCAAATACAGAGTAGCCAAGCCGTTCCTTCCTTCATGTCCACTCCTACCAGAGCCATCTATTTATACGACAGTTACAAGGCCTAGTGGGCCCACTCATGACCTGCAAGCCATTTCGGATGACGACAGTCTCTCATGGGCCTGAACGATACTTCTCCAGTTGGGCCTAGTGCCTCCTCTTGGTTTTCCAGCCCAGTGCCCGCCATGTCGTCAGTAGTAGTTGAAGGAGAGCTGTTGACACCCCCCCGAccttgagaagcggcttgaccccaagccggtgcccggggaaacttttgc…	1390		No	Yes	Up	Up	NA	Up	Up	NA	Up	Up	NA	NA	NA	NA	NA	NA	NA	NA	NA	NA	U	.	.	.	.	.	retrotransposon protein; putative; unclassified; expressed	transposable element gene	Os06g0266100, partial [Oryza sativa Japonica Group]	Os04g0682600, partial [Oryza sativa Japonica Group]	Os08g0123950, partial [Oryza sativa Japonica Group]	Repetitive/Transposable element	Chr6AL_5833487	0	0	2.89745	167.836	151.988	158.748	172.367	185.766	0	0	0
Ta.33890	JP937495	gnl|UG|Ta#S61522092	TTGGAAGATATCCAGTTACAACGGAACTCAAACCTGGTATAAGTTGCACAGCTCTGGCCGTGGGAACCATTTCTCAATCTTCTCAAATTGCACTATCCCTTGCACGGCTGTGACGGGGATGGTGAAGAACACTGTTAGTAAAATGCAGCAATGAAGACTCCAAGCTTGTATACAGCAAGACGGTAGAAAGGAATAGCCAGATTTGACCATATTGTCTCAGTTGGCTCAGGAGCATAACGTGTAACCAGTGACAGCGGATTGACGTGCTGTTGCGTTTCAGCAGCTTGGGCAGCCTCCAACCGGGACTTGAATGAGACAAAAGCAACTGGTAACTCCTTTTGTTTRAGCATATTTTTGCACTGCAGGATTCGGATAGAGTGGTGCACTTCCTTCAGTTTT…	857		Yes	Yes	Down	Down	NA	Down	Down	NA	Down	Down	NA	Down	NA	Down	NA	NA	Down	NA	NA	NA	.	D0	.	.	.	.	early-responsive to dehydration protein-related; putative; expressed	Early-responsive to dehydration stress protein (ERD4)	PREDICTED: uncharacterized membrane protein C24H6.13-like [Brachypodium distachyon]	Os01g0950900 [Oryza sativa Japonica Group]	hypothetical protein SORBIDRAFT_03g045900 [Sorghum bicolor]	early-responsive to dehydration protein-related	Chr3DL_6917530	32.0271	35.7	30.4232	1.20745	0	1.95985	13.0277	7.74025	11.9228	9.26876	20.6733
Ta.35098	JN807462	gnl|UG|Ta#S59657928	ACCTCTTCGACGGCGACGGCATGGTCCACGCCATCCGCATCCGCAACGGCGCCGCCGAGTCCTACGCCTGCCGCTTCACCGAGACCGCCCGCCTCCCCCAGGAGCGCGCCGTTGGGAGGCCGGTTTTCCCTAAGACCATTGGCGAGCTCCACGGCCACTCTGTCGACTGCGCCATGATCGCGCACCCCAGGCTCGACCCCGTCTCCGGCGAGCTCTTCGCGCTCAGCTACGATGTCATCGAGAAGCCGTACCTCAAGTACTTCTACTTCCACGCCGACGGCACCAAGTCCGCCGACGTCGAGATCGAGCTCGACCAGCCCACCATGATCCACGACTTCGCCATCACCGAGAACTTCGTTGTCGTGCCCGACCACCAGATGGTGTTCAAGCTCGCCGAGA…	675		Yes	Yes	NA	NA	NA	NA	NA	NA	Down	Down	NA	Down	Down	Down	Down	Down	Down	Up	NA	NA	.	.	D	.	.	.	9-cis-epoxycarotenoid dioxygenase 1; chloroplast precursor; putative; expressed	nine-cis-epoxycarotenoid dioxygenase 3	Os03g0645900 [Oryza sativa Japonica Group]	hypothetical protein SORBIDRAFT_01g013520 [Sorghum bicolor]	PREDICTED: 9-cis-epoxycarotenoid dioxygenase 1, chloroplastic-like [Setaria italica]	9-cis-epoxycarotenoid dioxygenase	Chr5BS_2246241	370.091	379.61	266.565	305.486	256.69	360.612	352.75	189.206	2.64951	0	4.82378
Ta.35311	JV911635	gnl|UG|Ta#S61788214	CAAAATCCCCAAATCAGCCGCCTGACCTAGCCTCCTCCTCGAGCACCCTTCCCCCCCGCCGCCGCCTACCCTCCGCAGCTGCCGACCGCCTACCCTCCGCCACACCTGAGTGCCACCTCCCTCCCTGACCACGCCGCCCTAGTGCCATCCCTCCCAGACCACTCCCCCGAGCACCCTCCGCCGCCCCGACGACCATTCGCCACCAGCCCCGCCGCTCCCTGGAGATCCTCCATCGAGCAGCGCCGTCGCTTCCAGGAGATCCAGCCCGAGAAGCGTCGCTGCTTCCAGGAGCTCCTGGCACGGGCAGCGTCGCTGTTTCCAGAAGCTCCGTCCCGCCACGTCTTCGTCCTCTCCCCCAAGAGCGCCGACTACATCCTCTCCCCCGAGCAGATGCCGCTT…	1109		Yes	Yes	Up	NA	NA	Up	Up	NA	NA	NA	NA	NA	NA	NA	NA	NA	NA	NA	NA	NA	.	.	.	.	x	.	WD domain; G-beta repeat domain containing protein; expressed	NA	PREDICTED: uncharacterized protein LOC100838154 [Brachypodium distachyon]	NA	NA	Poor annotations	Chr6AL_5801022	45.0751	36.89	44.9104	97.8037	82.7488	82.3137	74.1577	84.2827	43.0545	45.5714	53.0616
Ta.36124	HP627427	gnl|UG|Ta#S58893940	GAGAAATAGAGAGTGGGCATGCGTTGTTGGACGGAAGGAATGCCGCTCCCCGGCCTCCCATTCCCAGGTTGGATGCATGCATCTGCATATGCATAGGCCTAATCCGTCTCCGAGTTTTAACGACTCCCCGGCGTTTCCGCCACTCGCGTAAAGCAACGTAACGTcgacgacgacgacgacgaTCCATCTTCTTCTCCCCCGGACCGGGATCCATCTTCTTGTTGTTGGTAGCTCCTCGATCTAATCGATCCATGGAGCGCCTGCTTGGGCTGCTCAAGGTGAAGGTGGTGCGCGGGCTGAACCTAGCCATCTGCGACCCCCTCTCCCACAGCAGCGACCCCTACGTCGTCATCCGCCTCGGACAGCAGAAAGTGAAGTCGAGCATCAAATATAAAACCA…	1158		Yes	Yes	NA	NA	NA	Down	Down	NA	NA	NA	NA	Up	NA	NA	NA	NA	NA	NA	NA	NA	.	Ds	.	.	.	.	GTPase activating protein; putative; expressed	NA	PREDICTED: probable ADP-ribosylation factor GTPase-activating protein AGD11-like [Brachypodium distachyon]	Os07g0501700 [Oryza sativa Japonica Group]	PREDICTED: probable ADP-ribosylation factor GTPase-activating protein AGD11-like [Setaria italica]	ADP-ribosylation factor GTPase-activating protein	Chr6AL_5778773	84.2193	60.69	88.3721	43.4683	38.8413	76.4342	51.1087	111.804	215.935	322.089	330.774
Ta.37881	DR737183	gnl|UG|Ta#S26024329	AGGGTCACNCCACAGCGGCCGCCCTGttttttttttttttGAGCATGCACAAACAGGTGTGGAAATTGTTATCCATTCTAGAGGAGGCGTTTGGTCAACGTTTTTTACTTTTAAACAAAGGAGTAAAACTACATAAGAGCGCATAAGTACGCCGTACGCCCCGCGTGGAAGAGCGCATCGTCGAGGGTTTCATCCAAGACGTCGGATTACTATCCAGGGGGAATTTCTCGTTACCAGTTGCGACTGGCCCGATGCTCTTTCAACGTCTCTGCTAAGTCGGGGCAGGAGGGACAGTGTTTGTGACCATCACTGGCTCATGAAGTGAAACTTCCTTGATTAGCTTAACTTTTCTTGTAGACAAAAGAAGGATCGATCACATCAACCCTCCCGGACGCTTTT…	1066		Yes	Yes	NA	NA	Down	Up	Up	NA	NA	NA	NA	Down	Down	NA	NA	NA	NA	Up	Up	Up	.	U	.	.	.	.	bifunctional monodehydroascorbate reductase and carbonic anhydrasenectarin-3 precursor; putative; expressed	NA	NA	NA	NA	Poor annotations	Chr2BL_7985841	120.991	78.54	91.2695	158.176	123.279	109.752	43.0916	35.2611	23.8456	16.2203	12.404
Ta.38600	JV869788	gnl|UG|Ta#S61809138	CCATTCCCGCACAGATCTCACCCACTCCACTCCCTCCGCTCTCCCCCCACAGGCGGCGACTTCATCTCCCACCGCCGCCCCATCTCATCCCTTCCCCTCCACTCATCCGACGTCGATCAGGTGCACGCACAACCGGCTCCCTCATTTCTCACGGCGGCGGCGGCGAGGTGCATGAAGGCGGTGTGCGGCGCGCCCGCTCCGACGGCGGCGGGGGTGTGCGAGTGGAGGAAGGACTGGCCGCTGCGATCTGGCGGTTTCGCCGTGCTCTGCGACAAGTGCGGGGAATAACCTGTCTTTATGTTGATGTTCCGGATTGTGAGATCATAATTTGGAGTCAGATGAATCCCGTGTGTACTTTACTTGGTTTCCCGACAGGAGACATGACTATTATACTGCTAT…	1907		Yes	Yes	NA	NA	NA	Down	Down	NA	Down	NA	NA	Up	NA	Up	NA	NA	NA	Down	NA	NA	.	D	.	.	.	.	B3 DNA binding domain containing protein; putative; expressed	NA	Os07g0679700 [Oryza sativa Japonica Group]	hypothetical protein SORBIDRAFT_02g043000 [Sorghum bicolor]	PREDICTED: B3 domain-containing protein Os07g0679700-like isoform X1 [Setaria italica]	B3 DNA binding domain	Chr5AL_2772183	53.3785	61.88	62.2951	25.3565	48.9738	23.5182	29.0618	45.5815	184.141	173.789	173.656
Ta.38616	BJ218448	gnl|UG|Ta#S12931640	ATCCTTGGTTGCCTAACAATCTTATNTGACTTTCTTTTCCTCACATGAGTTACAGCCAGATACAAAAAGAATAACCAATCTGCCATTGCAAAAGTGTAGTTGGACGAAATTAGAATATCTTCTAATGTTCGAAAATAGGACTNTGACAAGTAGTTCCAGTACCTAATATCCTTGTAACTAATCCATCTCTACTGCCTCATGTGCCAAACTGTCCTAGAGATTCACAGTAAAAGCTAGCCCCTTTCAAACAAAAGAAGATACAGACATATCAACATCTTCCCCAAGAAGTCTTCCTCTCGGGTATTTACACAAACATCTGTTGTGACACCTTGAGATGAAGCGTTGATGTAGCAGCGAATCCATGGTGGCTCTCCATAGCTCCTCGTCGTCGTTGGCTCG…	647		Yes	Yes	Up	Up	NA	Up	Up	NA	Up	Up	NA	NA	NA	NA	NA	NA	NA	NA	NA	NA	U	.	.	.	.	.	NA	NA	NA	NA	NA	No annotation	Chr2DL_9910439	3.55856	4.76	0	28.9789	28.7088	35.2773	33.0703	12.0404	0.662377	2.31719	2.06733
Ta.39158	JW032851	gnl|UG|Ta#S61647604	CTTTCTTGACTCTGCAAGCAGGTAATAGTATGAACCTTACACTGTCAAATCCATCTTTAGTGTAACAAGCAGAGTTACCCATGCAAATTGTGCGGGCAACAACTTGATCGTCTGTTTTTATACATTTTAAAATTTCAGTATGTGGTAATATCACCTGGGCGCTTCAGGCCCTCAAATCACTGACACTGGAGTTCTCAGCCCAATCAAAACTGCCAGAATGGGTAGGCGAGTTGACATCTCTTGAGAAACTAGAGATAGCTTAGCACGAGGAGCTAGAGGAATTGCTCAATAACACGAGGCGACTGAAACAACTACAATCATTAACACTACAAGAGTGTTGTAGCTTGAGACAGCTGCCGTTGTGGTGTTACGAGAACTTACCTCTCTCAAGAAACTGGT…	970		Yes	No	Down	Down	NA	Down	Down	NA	Down	Down	NA	NA	NA	NA	NA	NA	NA	NA	NA	NA	D	.	.	.	.	.	NA	NA	PREDICTED: putative disease resistance protein RGA1-like [Brachypodium distachyon]	PREDICTED: uncharacterized protein LOC101769301 isoform X2 [Setaria italica]	PREDICTED: uncharacterized protein LOC101769301 isoform X1 [Setaria italica]	Disease resistance protein	Chr7DS_3925502	616.818	527.17	631.643	0	0	0	0	3.44011	512.68	556.898	518.901
Ta.3924	AK331230	gnl|UG|Ta#S52546938	GGCAACTCGATCTGCTGCGTCGACCTGTCTATGCTGTGACACCCCCTGCTCACCCTCTCTTCTCGCACGCCACGACGGCGAAGTGATCCAGCCAGCCACCGGCCGCCGCGGCAAATGGCGTTGTCCAGGGCGCAGACGAATTCCGGCGAGTCCCTCATCTCCTCCACCTTCGCGTCGCGCTACGTGCGCACCGCGCTCCCGAGGTTCAGGATACCGGAGCAGTCCATCCCCAAGGACGCGGCGTACCAGATCATCAACGACGAGCTGATGCTGGACGGGAACCCGCGCCTGAACCTCGCCTCCTTCGTCACCACCTGGATGGAGCCCGAGTGCGACAAGCTCATCCAGAACTCCGTCAACAAGAACTACGTCGACATGGACGAGTACCCCGTCACCACC…	1858		Yes	Yes	Up	Up	NA	NA	NA	NA	NA	NA	NA	Up	Up	Up	Up	NA	NA	NA	NA	NA	.	.	.	.	0-25	.	glutamate decarboxylase; putative; expressed	glutamate decarboxylase 2	PREDICTED: glutamate decarboxylase-like [Brachypodium distachyon]	PREDICTED: glutamate decarboxylase-like [Setaria italica]	hypothetical protein SORBIDRAFT_06g018050 [Sorghum bicolor]	glutamate decarboxylase	Chr2AL_6434667	117.433	88.06	94.167	231.831	192.518	135.23	166.354	311.33	272.899	487.382	605.04
Ta.39365	AK333728	gnl|UG|Ta#S52544443	GATATCCTCCATCCGTCCATAAGGCATAGCAGCAGCAGCCACTGCTCCATTCGGCTTCACCGGTGGCCAGGAATACTTGCCGGACCAGTCGCAACCGTGGCTTCTTCCGCCCTCCACCGGGGATATATCCCGGGTGGGAGCCTGCGTCTCATGAGCTGTTGCACGATTTTGACTTGCAGCCTAGTGAATGTTCAAGCGTTATTGCATCAACATCCGAAGAGTAGACGAGCCATGTTGACCACTGTTGATCACCTCAAGCGCCTCTGCATCGATCATTATTTCCAAGACGAGATCGACAATGTCATGGATGCATGTGTGGATCTCGTTCATAGTGATGATCTACTTGATGCAACCCTTTCACTGAGGCTAATGAGAGAAGCTGGATATTATGTTTCGGCA…	1547		Yes	Yes	NA	NA	NA	Down	Down	NA	NA	NA	NA	NA	Down	Down	Down	Down	Down	Down	NA	NA	.	Dr	.	.	.	.	terpene synthase; putative; expressed	NA	PREDICTED: (3S,6E)-nerolidol synthase 1, chloroplastic-like [Brachypodium distachyon]	hypothetical protein SORBIDRAFT_04g001780 [Sorghum bicolor]	hypothetical protein SORBIDRAFT_04g001800 [Sorghum bicolor]	Linalool synthase	Chr2DL_9894898	102.012	177.31	50.7053	126.783	214.471	133.27	171.364	162.545	58.9516	77.2396	84.7607
Ta.39756	JW027771	gnl|UG|Ta#S61650144	GGTTGATATCTCCATAGTGTTGCATTTTTGAGTTAATGAAAGGAGTACATTGTAGTAGAAATATAATGTTACCCTCaaaaaaagaaaaaaccctcaaaaaaGTAGAAATATAATGTTTCTTAATCGATGATGAGCTACCCGATTCAAAAACTGAAAAACCAGACGGGCATGATTACATTACACTATCCATTTTCAACGACCAAGAAAATTCAGAGCGACATGGTTCAAGCAGAGCAATGGTGGCGGAAGCTTTATTCATTGGGAACCCCGAGCTCACTCTCGTCCGGCGATGGATTATAGATCAGGGATGGTCCTTGAGGAAGCCGAGTAGGAGGTCGTTGATCTGGTCCGGGAACTGCTCCTGCACGAAGTGGCTTCCTTCAGGGATGTAGGTGATCT…	1053		Yes	Yes	Up	Up	NA	NA	NA	NA	NA	NA	NA	Up	NA	NA	Up	Up	Up	NA	NA	NA	.	.	.	.	0-25	.	hydrolase; alpha/beta fold family domain containing protein; expressed	NA	PREDICTED: epoxide hydrolase 2-like [Brachypodium distachyon]	PREDICTED: bifunctional epoxide hydrolase 2-like [Setaria italica]	NA	epoxide hydrolase 2-like	Chr1AL_3874577	1058.08	744.94	756.233	2079.23	1399.97	1838.34	1616.44	1165.34	2105.03	2107.1	2545.58
Ta.39787	JV886155	gnl|UG|Ta#S61800954	AGTGGTCGGACCCTTCCCTGGACCCTGCGCAAGCGGGAGCTACATGCACCAGTGCCTGCATGCTGATCCATCTACAAGTAGACAACAATTGCAGGACCTGCGCACAACACTCGGTACCGAGGCAAAATTCATAGTTGTAGTTGTCTGCAATTTACTATGGGAAAAGGTCAGAAGATTGTCCTTCCAGCGTGTCGTGGCCACCTCCCCACAGCACCGCCTCCATCCAGCGCGCCGCCCTGCTTCCCCACAGCGTGCTGCCGCAGGCATAACCCTACATCGCACATTGAGAAATGGTGGCGCGCGGGGTGTGAGGCGGCGTCTCCCCACCATTTTTGTAGGTTGCCGCAAAAACAAGATGCACAAGTTCATCTTTTGTATGCTTTTCAGTACATCTACTTC…	1543		Yes	Yes	Up	Up	NA	NA	NA	NA	Up	Up	NA	NA	NA	NA	NA	NA	NA	NA	NA	NA	.	.	.	.	0-2	.	NA	NA	NA	NA	NA	No annotation	Chr6DS_2125095	58.1232	53.55	70.9874	142.479	146.921	184.226	110.234	113.524	55.6397	41.7094	43.414
Ta.41187	DR740873	gnl|UG|Ta#S26027937	CGCTTCCGGGGGCGTTTGAAATNCCCTNCTTTTGAGATAAGGTTCTTGAATGGTTCAGAAATCGTCAAGTTGTCCAGCGCAGTTTTGGAATCACATCGTGTTGACATTTTTGGAAATTATATATCATTGGCTGCCTTCTCTTATAATACCGCTCCAAATTGCCTATCAGCCTATAATATTTGGCCAGAATGCTACTAGGGGGCAGACCCTATATCTATTTGATTTCAGATTCGAAACCCCAACAGTTACTAAAGGAATCGTGAACTTTGCCGATGAACTTCACTTTCTATTGGGTGCTAAGGCTGATCTTCTCTATTATTCTGGAGCTCTTGTATTCGATGAAAATTGCAAGCTTGTTGGCATAGTATTTGATCATGAAGACAGTCTACTATGTGTCCA…	1070		No	Yes	Up	Up	NA	Up	Up	NA	Up	Up	NA	NA	NA	NA	NA	NA	NA	NA	NA	NA	U	.	.	.	.	.	NA	NA	NA	NA	NA	No annotation	Chr5BL_10815510	0	0	0	37.4311	15.1988	23.5182	28.0597	23.2207	0	0	0
Ta.4126	JV865833	gnl|UG|Ta#S61831116	GGCATGTCGAGCACCAAGCAGTCACCAGGCTGCATTGAAATCAACAAACTAGTAGCCGTTCATTCATACAAGCACGTAGCTTGGCACGAAATAGATTATCCTAAAAGGGCGGTTCACAATCTCCAAGTACTAGCATTCATGTCAATGCTACACCAAGCTGAATAATCCAAGGAAACCTAGACAACTAAACGTTTACCAACATTCATGAGGAAAATAACAGAAACACACTTCTAGTTCACTACAGGAATCTAGATATCTGGGCTCAGCGCTTCCTCTTCTGTGTGCGCCACTGTCTCAGGACGTACTGGACAGCTTCTTTGAGAGTTGCTTTCCTCTTCTCTTTGAAGTTCCACAGCTCGGGTACAGGATAGCGGCCACTAGGGTTATACTCGTTAACTT…	2408		Yes	Yes	Up	Up	NA	Up	NA	NA	Up	Up	NA	NA	NA	NA	NA	NA	NA	NA	NA	NA	D.	.	.	.	.	.	transcription factor X1; putative; expressed	XH/XS domain-containing protein	PREDICTED: uncharacterized protein LOC100844455 [Brachypodium distachyon]	PREDICTED: uncharacterized protein LOC100821394 [Brachypodium distachyon]	PREDICTED: synaptonemal complex protein 1-like [Setaria italica]	XH/XS domain	Chr3AL_1206965	129.294	128.52	159.36	333.257	354.638	217.543	329.701	213.287	146.385	169.155	195.708
Ta.42512	AK332174	gnl|UG|Ta#S52545996	GGGATGTCAGGCATGCGACGTTCTTAGAGCACATACAAATGGAGGACAGCATCTCCCACTACTACTCCGTCTACCTCGGCTGGGCTCTCGTCCTTGCGTCACTGGCGCTTGCACTTAGGCGCAGGAAGACGGCAAACAACGGCCTGCAGCTCCCGCCGGGGCCATGGCAGCTGCCGATCATCGGAAGCTTGCACCACCTCGTGAGGCAACTCCCGCACCGCGCCATGCGCGACCTGGCGCGGCGCCACGGGCCAGTCATGCTGCTCCGGCTCGGCTCAATGCCCACACTGGTGCTGTCGTCGCCAGACGCGGCACGCGAGGTACTCAAGAACCAGGACCTGGCGTTCGCGACGCGGCGGCTCACAGCTACCATGGGCGTCCTCACCTACGGCGGCCGGG…	1971		Yes	Yes	Down	NA	NA	Down	Down	NA	Down	Down	NA	Up	Up	Up	Up	Up	NA	NA	NA	NA	.	D0	.	.	.	.	cytochrome P450; putative; expressed	cytochrome P450; family 71; subfamily B; polypeptide 38	hypothetical protein SORBIDRAFT_10g025100 [Sorghum bicolor]	PREDICTED: premnaspirodiene oxygenase-like [Brachypodium distachyon]	PREDICTED: cytochrome P450 71D7-like [Brachypodium distachyon]	CYP	Chr7DL_3324876	130.481	24.99	89.8208	1.20745	0	0	0	23.2207	1050.53	1443.61	1726.91
Ta.42697	JV863272	gnl|UG|Ta#S61812396	CTCGGCCCGGGATAGCGATAGACGTACGAATTCAATCAATGGCGATAATGTCATCCCCTTTCCTTAGATATAAAAGAATCATTCTGAGCGAGTCCATAAGAAGCGACCCGCTTTTTCATCGGTTCCGGGGGAAGACCAAAGATCTTGCGCGACCAGAAAAACTCAAAAGAGAAAGAGAGGTATGCACTGTGAAGGAAGCCCTCTGACCCACTCTTCCTTCCCCCTACCTACCCATAAGGTAAGTAGGGGCCTCGGCATCTCTATTTCCTGAGAAACCTACTAAAACTACTTCGAGAAACCTACCAATTCGAGAAACAATACAAACCTACCaaaaaaaaTTACTAGCCTCCCTTTTTGGGTGGCTTCCACTGCTTGTGCGAGTGAGCAATTATATTTCGG…	3776		Yes	Yes	NA	NA	NA	NA	NA	NA	Up	Up	NA	NA	NA	NA	NA	NA	NA	NA	NA	NA	.	.	U	.	.	.	NADH-ubiquinone oxidoreductase chain 6; putative; expressed		nad6 (mitochondrion) [Triticum aestivum]	NADH dehydrogenase subunit 6 (mitochondrion) [Zea mays subsp. mays]	NADH dehydrogenase subunit 6 (mitochondrion) [Oryza sativa Japonica Group]	NADH dehydrogenase	Chr1BS_3460805	20.1652	17.85	17.3847	31.3938	27.02	31.3576	25.0533	39.5613	28.4822	20.0823	21.3625
Ta.42753	HP625990	gnl|UG|Ta#S58895377	GAACCAAAAGCGTACTGCCGGTGGTTTACGTTCCTATCTCTGGCGAGCTTGGTTCCTCCCGACTCTCCCCTCTCGTGCTCCTGGTGGCCGTCCTCTTATTTTGCTGGTCGCGTCGTGTTCGTGGTGTAGGGCTCTGTGGGCGGCAGTCGCTTGCTTCATTTGGGCCGGTTCCCGTCGACTTGGAGGAGTGTAGTGTGATCATCCATGGGGAAGAAAGGTATAGTGGTGGCGACCACCGTCGTCGCCGTGATGACTGTCATCTTCGGAGTCATCAGCGCGGTTTTCTTGGGACAGAGACGCTATGAGGATGACCACGATGACCGCAGCGTGTGTAAGTACGAGCGATCGCCGGCGACGGCTTGCGGCGTCGTGGCGGCCGTGCTGGCGCTAACGACACAG…	1404		Yes	Yes	NA	NA	NA	Up	Up	NA	NA	NA	NA	NA	NA	NA	NA	NA	NA	NA	NA	NA	.	U	.	.	.	.	NA	NA	NA	NA	NA	No annotation	Chr5BS_2272737	58.1232	72.59	62.2951	101.426	70.9275	92.113	58.1236	46.4415	58.2892	37.075	47.5487
Ta.42979	JV865810	gnl|UG|Ta#S61811127	GTTTTTCAGAGATTATTTGTTTCGTTGGTTAATTCAAAATTTTAGGCTATTCACTTCATATTGCTTATGAACTTCACAATGGGCAAGACAAAATCTTTCTTCGCAAGTGAAGCCTTGGATTTGCCAGAGACTAAGAAATTACTAAGCAACAAATTTGTGTTTTCTTACAATTCAAATTACTTTTTGTTGCTTTCTGGCCCAGTTCTGAGAGAGATTATTTGTTTCATTGGTTCAATCAAATTGTTAGGCTCTGGACTTCATACTACATGCAAATTGCATGACCACCAATATGTAATCTTCTGGAAATTGTGTTTTTATAGGTCAACTCCTTTTGTTTACCTTCAAAACAATGGCATACGATATGCTCCATGAGATTAGCAATCAGAAGGATTCCTGGAA…	2412		Yes	Yes	Up	Up	NA	Up	Up	NA	Up	Up	NA	NA	NA	NA	NA	NA	NA	NA	NA	NA	U	.	.	.	.	.	expressed protein	NA	Os05g0523100 [Oryza sativa Japonica Group]	PREDICTED: uncharacterized protein LOC101502235 [Cicer arietinum]	PREDICTED: uncharacterized protein LOC101260095 [Solanum lycopersicum]	Poor annotations	Chr2DL_9872685	272.823	314.16	341.899	951.473	950.767	838.816	813.731	1015.69	329.864	309.731	283.225
Ta.43720	JV864255	gnl|UG|Ta#S61831905	AGAGGACATACCAACTTGGTCCTACGAGGAACTAGGGACCAGATTAATAGGAAGAAATGAGACTCAAAACCTACCTAGCTAGCTCACGACTTCATGGGATAGCCAGTAAGATCCAGAGCCTTTCTCACTCGATAGACATTCTTGTTAAAGTTACATATTTAAGCTCTGTAGTGCCATATTCCCCAAGGAAAGCGATATAATGCCCCACAACGCCATGGAGAAAATGGTAGATAGAAAATGAAGATGGCATAAGATAAGGCGTGACCTTGTCTCCTTTTAATGAAGACTAGCTGTTGGGGCGCGCCATGGCGCACCGCCTGAGAGGTAGCTCGGGCGGTGCCAGATGGAAAAGCGCCCCTTTCACTTTCCTGCCATATATTTGGAAGAACTGCATGCAAG…	2882		Yes	Yes	Up	Up	NA	Up	Up	NA	Up	Up	NA	NA	NA	NA	NA	NA	NA	NA	NA	NA	U	.	.	.	.	.	SNF2 domain-containing protein; putative; expressed	SNF2 domain-containing protein / helicase domain-containing protein / HNH endonuclease domain-containing protein	PREDICTED: zinc finger Ran-binding domain-containing protein 3-like [Brachypodium distachyon]	Os07g0598300, partial [Oryza sativa Japonica Group]	PREDICTED: DNA annealing helicase and endonuclease ZRANB3-like [Setaria italica]	SNF2 domain	Chr5DL_4604704	128.108	139.23	155.013	404.497	383.346	321.415	364.776	334.551	148.373	127.445	149.537
Ta.43942	JP910327	gnl|UG|Ta#S61548794	TCCTGTCGGATGCCCGATCCTCCCTCTTCATTTGCTTCTTCCTCGGGGCTCCTAATCCGGCAGGACACTGCCGCCCCTCGTGTTTAGTGTCTCCATCGTCGGTGTCGGCTTTGTCTGGGTTCCATCAAGCTCGGCGGCGTCTAGGGCTCCCGTCAAGGCCTGCGTCTTTTAGGGTTCCTTCAAGCTCCGCGTCATCTAGGGTTCGTCAAGTTCATCATCTTGAATCTTTGCATTGATCACTTGAACAAGGAAATTGATAATTTCAGCACCAATCTCTTCAACAAAACTGAAATTCCGTTGAACATTTCAATCTATGTTGGTGGATGCTTATCTTTAGCCGCTATTGTTTATCTGGACTTAGTAGACTTCACAAAAGTGAGCAACGAAACATCAATTATG…	1522		No	Yes	Up	Up	NA	Up	Up	NA	Up	Up	NA	NA	NA	NA	NA	NA	NA	NA	NA	NA	U	.	.	.	.	.	NA	NA	PREDICTED: uncharacterized protein LOC100837372 [Brachypodium distachyon]	NA	NA	Poor annotations	Chr6AL_5810659	0	0	0	83.3143	84.4375	96.0327	101.215	101.483	0	0.772396	0
Ta.43952	JP855752	gnl|UG|Ta#S61616083	TGCGAATCAAATGTCCATCGTAGGAAAAACAAATTAAGGTTCTAAATCCTACAATTTTTTAAAATAAAATTTCTACGAATCAAAGGAGCCGGTAGAGTAGAAGCATGCAACACACTAGCTACTTTTGCGTTTGAAGTATGAGTACGGACAGAAGCATCCCTTCGACTTATTAGTCGCATCTCYMACGCCTTGCCGTAAAACGTCCAGGCCGACGCGTTCGGACGCACTTTGCCATCCAACGCGGACCGTATTTCGTCCGTTTTCCCCAAACTGGAAGCAAACCTGGGGAGACTGTGTGGGAGTCTAGATCTCATTGAATCAATATTTAAGTAGCAGTAAGTAATGACTACAAACACTCCATGCATCTACAGATCGCTTGCGTCTCTCGCTGTGAATCTA…	2622		No	Yes	NA	Up	NA	NA	Up	NA	Up	Up	NA	NA	NA	NA	NA	NA	NA	NA	NA	NA	.	.	.	.	x	.	microtubule associated protein; putative; expressed	Microtubule associated protein (MAP65/ASE1) family protein	PREDICTED: 65-kDa microtubule-associated protein 7-like [Brachypodium distachyon]	PREDICTED: 65-kDa microtubule-associated protein 6-like [Setaria italica]	hypothetical protein SORBIDRAFT_01g041610 [Sorghum bicolor]	microtubule associated protein	Chr2DL_9875927	0	4.76	2.89745	10.8671	16.8875	48.9963	166.354	83.4227	2.64951	5.40677	2.75645
Ta.44107	JV863093	gnl|UG|Ta#S61832486	CgagagacaaagacacacacagagagagaaaacgggagagGAAGGAAGCCGCATCACGGGGGCGGTCACATCCAAGGTTCCCGCGGCGGAAGTCGCCGGCGACGAGATGCTCGTGGATGCCCGTGGCGAGATGCCTGGCGGCGCCCCTCCAGAGTCCTCGCTCCCCACTGATGAGTGTCTGATGGATGCCCGCAAGCAGACTGAAGACGAGATCGAAAGTAAAACCGAGGCCTCCTTGAAAGAAGGGTTAGGTCAACAGCTTAAAACTATCATATGAAGAAGAGTAGAGATTTAACAAGAGATTGCTTGAACAGTGTGCCACACCCAGGTACAAATATTGAAGATGAAGAAGGGAAGCCTGGGAATGATAGGAATGAAGAAGGGAGACATCAGTGTGTG…	4384		Yes	Yes	NA	NA	NA	Up	Up	NA	Up	Up	NA	NA	NA	NA	NA	NA	NA	NA	NA	NA	.	U	U	.	.	.	CCR4-NOT transcription factor; putative; expressed	NA	hypothetical protein SORBIDRAFT_01g032035, partial [Sorghum bicolor]	Os02g0164000 [Oryza sativa Japonica Group]	hypothetical protein SORBIDRAFT_04g027467, partial [Sorghum bicolor]	Poor annotations	Chr3AS_2429444	1082.99	1130.5	1573.31	2113.04	2271.37	2247.95	2506.33	2457.1	1816.9	1603.49	1265.9
Ta.45366	JV871680	gnl|UG|Ta#S61808192	GGAGGAGCAGATGGAGGCGGCGTCGTCGTCCGCGGCGGCCTCCGGCACGCCGTTCCAGCTCCAGTTCGACAAGCCCATCCCCTTCCAGATCAAACTGGCAGAGTGGAATCCAGAGAAGGATCTCCTTGCTATGGTTACTGATGACTCCAAGGTTCTCCTCCATCGCTTCAACTGGCAACGGCTATGGACTATATCCCCTGGGAAGTGCATCACATCAATTTGCTGGAGCCCTGACGGTAAAATAGTAGCGCTTGGTACAGAAGATGGCTTGGTTCTTTTGCATGATGTTGAGAATGGGAAGATGTTACGAAGTATAAAATCTCATGATGTTGCCATCATATGTCTGAATTGGGCAGAAGATGAACCACTATCAAGGACTGACAAGGAAGACTTGTTATC…	1771		Yes	Yes	Up	Up	NA	Up	Up	NA	Up	Up	NA	NA	NA	NA	NA	NA	NA	NA	Up	Up	.	.	.	.	U	.	nucleotide binding protein; putative; expressed	Transducin/WD40 repeat-like superfamily protein	PREDICTED: anaphase-promoting complex subunit 4-like isoform X1 [Setaria italica]	hypothetical protein SORBIDRAFT_04g035270 [Sorghum bicolor]	PREDICTED: LOW QUALITY PROTEIN: anaphase-promoting complex subunit 4-like [Brachypodium distachyon]	APC4	Chr6AL_5743455	14.2343	14.28	10.1411	62.7876	74.305	66.6349	60.1279	79.9826	7.94853	13.9031	17.9169
Ta.45678	JP867273	gnl|UG|Ta#S61590322	AATAATAATGAYWTYWTTTTTACTACACAAGAGCAATAGTTTTATTGTTTAGAGGACCGATCGCATTACAATATCGGTGGTTCAAAAGTGACCAAATGATAGTACTTGCTAATATAAACCACCAAGTGATTHCAAAGGAACAACACCACAGAGGATATGTCAAGAACAAATCAACAAGAGCAGCATGCGGAATGACCCGTCGATGATGTGCAACATCCTAATCCATGGAATGACCCGTCGATGATGTGCAACATCCTAATCCATGGAATGACCCGTCAATGATGTGCAACATCCTAATCCATGAGAGCGTCTCTCCTCCTTTTATCTGCTGACCACCATATCATTCGTCATCGTCACCTCCCACGCCTCGCCCGCCACAGACTGAGCTACACAAGCATG…	1532		Yes	Yes	Up	Up	NA	Up	Up	NA	Up	Up	NA	NA	NA	NA	NA	NA	NA	Down	NA	NA	.	.	.	.	U	.	seven in absentia protein family domain containing protein; expressed	S-adenosyl-L-methionine-dependent methyltransferases superfamily protein	PREDICTED: E3 ubiquitin-protein ligase SINAT5-like [Brachypodium distachyon]	Os07g0659800 [Oryza sativa Japonica Group]	PREDICTED: E3 ubiquitin-protein ligase SINAT5-like [Setaria italica]	E3 ubiquitin-protein ligase	Chr3B_10758709	7.11713	10.71	11.5898	212.512	233.048	223.423	209.445	248.548	16.5594	16.2203	5.51289
Ta.45840	JV866333	gnl|UG|Ta#S61830866	TGATCCGACCCTTGTTTGATGAGAGCGTAGTCTCGGAGGTTCCGCAAACATCAAGATAGACCATTTAAGGACCTTGAGTCTTTGGGGATCGTCCTTCTTATAGTTGTTGGGCGTACATTTCATATACGTGTACAGAATTTGGTTCCACCAGTGCAGTCCAAAAATAGTGTCAAGTATCTTGCCGTGCTCAGACCCATATGGCAGATGTGAGTGTTTTATCCAGGATGGCAATTTAATACTCCCTCCGTTCGGTAATAGATGACTCCAGGGGAGGCGGAATCGTGAACAAATCAATTTTACAATAAGGCCCTTCCGAAATTTGAAATCATTACAATTCAGTACCCAGTTCTCCGTCCGCTCGTCGCGATCCACCGCGCGGAACCTCCGTCCGCCGGCCAG…	2315		Yes	Yes	NA	NA	NA	Up	Up	NA	NA	NA	NA	NA	NA	NA	NA	NA	NA	NA	NA	NA	.	U	.	.	.	.	calmodulin-binding protein; putative; expressed	calmodulin-binding family protein	hypothetical protein SORBIDRAFT_01g034210 [Sorghum bicolor]	PREDICTED: uncharacterized protein LOC100839575 [Brachypodium distachyon]	Os07g0633400 [Oryza sativa Japonica Group]	Calmodulin-binding protein	Chr1BL_3883511	205.21	224.91	199.924	393.63	398.545	307.696	377.803	247.688	218.584	198.506	166.076
Ta.46412	CJ619877	gnl|UG|Ta#S32499472	GACTGGCACTAGCTAACTGGAGAAATTCAGAAACGTACAAAAGCATCATCATACAATACAAGACATACAACACGCACACCATTATGCTGGTGCGCTTATTTGCAAAACAGACTAGCAAGCTTGACCAGGGAAAGTAGGTAGAAGCATCTTGCATGAATGTTTCAGATGTCGACAACCTTGAATTGATGCCGGTTCTTGACGACGACGTCGTACATGTGGGTGGAGCGGAGCCGCGCAAAGTCTCGCGGGAGCGCGATGAGGTCGACGCCGCCGTCGCGCCGGTGGAGCTGCACGAGGTCTCGGTTCTCGTAGTAGCGCTCCCAGCCCAGCGACCCCAGCCGCCGCTCCAGCGCCTCCAGCGACCGCATCGTCTCGTTCGCCGGCACGTACACCANCGCC…	584		Yes	Yes	Up	Up	NA	Up	Up	NA	Up	Up	NA	Up	Up	Up	Up	NA	NA	Down	NA	Down	.	U0	U0s	.	.	.	expressed protein	NA	PREDICTED: uncharacterized protein LOC100838362 [Brachypodium distachyon]	PREDICTED: flowering-promoting factor 1-like protein 5-like [Setaria italica]	hypothetical protein SORBIDRAFT_02g042480 [Sorghum bicolor]	Poor annotations	Chr2BS_5246460	9.4895	7.14	1.44872	88.1441	33.775	56.8357	77.1641	73.1023	65.5753	61.0193	58.5745
Ta.46530	JP908118	gnl|UG|Ta#S61569899	CAGTCAGTCACCCGTAACAGTGCCCCGTTTCCTTCAGCTCACACGCCAAGACCAGACGCCACCACCACCATCACCACCTTTTACTAAGCCTCTCTCGCCACACAGCAGCGAAGCCAGCCGCGCCCAAGCAGGAGCTATGAGAGGTGACCGGCCGATGGGGACGACGGCGACATGATCGGAAACCTCCTTCTTCCTCGCCATCGCTCGCGCCATGTTCACCGGTCTTCTCTCATCGTGCTCGTCAGTCGTTTTGGGTGGCCCGATTGCCTGCGTGCTAGCTAGCTACTCTACATGGGCAGTGTCCATGTCCATGTGTGTGCATGTGTTGAAGAGCAAACAATTCTGTAATTTCACTTCTTTTTCCCCTCCTTTCATAAGTGACCCGCTCTCGATCTCTAG…	558		Yes	Yes	Down	Down	NA	Down	Down	NA	NA	NA	NA	Up	NA	NA	NA	NA	NA	Down	NA	NA	.	D0s	.	.	.	.	NA	NA	NA	NA	NA	No annotation	Chr6AL_5825768	13.0481	20.23	15.936	0	5.06625	0	5.01066	2.58008	138.437	122.811	100.61
Ta.46729	JP897287	gnl|UG|Ta#S61555314	TTGCGGCGACGGCGACCCGCGATGAAGCTCCTCCGTGTCACCTCCGCCGCCGCTGTTCCCCTCCTCCCCCCTGCCGCCGTTCAGGTAAGGCTATTCTCCAGAAGCATTTCCATGCGGTAGCAACACGAGAATCTTGCAAATGCGGGGAAGCCAACAGAACGGCGATCTGCAGGGTTGCAGAGACCCATGGCTCTGAACAAGTAAAGGGAAGGGAACCACTTAGGCGCGGCACGGTCAGTCCACGCCTCCCGGTGCCCGAGCACATCCGCCGACCGCCTTACGATGGTACCGATCGTCTGCCAGATGTAAATCCCGATCGGCAAATGCATGACCGTGAGAGCATCGTTCATATGAGAGCCGCATGCGAGCTTGCTGCCCGAGTTCTTCAGTATGCAGGAA…	1446		Yes	Yes	NA	NA	NA	NA	NA	NA	Down	Down	NA	Down	NA	Down	NA	NA	Down	NA	NA	NA	.	.	D	.	.	.	peptidase; M24 family protein; putative; expressed	methionine aminopeptidase 1C	PREDICTED: methionine aminopeptidase 1B, chloroplastic-like [Brachypodium distachyon]	uncharacterized protein LOC100272473 [Zea mays]	PREDICTED: methionine aminopeptidase 1B, chloroplastic-like isoform X2 [Setaria italica]	methionine aminopeptidase	Chr6AL_5757005	32.0271	28.56	17.3847	3.62236	11.8213	21.5584	14.0298	9.4603	9.93566	8.49636	4.82378
Ta.47429	JW034140	gnl|UG|Ta#S61666960	GCGACGTTATCAGAAATCGGGCCTAGCAGGCCGAAACTGAAGCTGGGCCAGAGAGGAGGCGCACTGGGCCAAAGAGGAATCATCGTGGGCCGACCGGATCTGACCAATGCGGTCAACGTGGTTGCTGAGCGTTCATCGTCTCGTTCCTGAAGCAGGGACTCAGCGATGCAGGGGAGCTGGCGCGGTCAACGCAGAGGAAACAGAAGCCTTGGCGCGGCCGCGACGCAGAGGACGCAGAGGCGGCCTAGCATTGCTTTGGACTCCGGCGAAAAACGGCGCGACGGGGAGGTGGAAGGCGCTGGTGACCCATGGCAGCAATGAAGCAGAGGATACGAGCGGACACCGGGGTGCTCCGACGAGGTACTTGGTAGGGCAGCAGGGTCTAGACAATGGGAACGA…	951		Yes	No	NA	NA	NA	Down	Down	NA	Down	Down	NA	NA	NA	NA	NA	NA	NA	NA	NA	NA	.	D	D	.	.	.	NA	NA	NA	NA	NA	No annotation	Chr6AL_5777890	7.11713	3.57	8.69234	0	0	0	0	0	33.7812	12.3583	27.5645
Ta.47554	CJ721490	gnl|UG|Ta#S32510127	CGCTCATTCTCTCCCCCTCCCAAGTTAATTCTCCCCATCTTTATGACCAGCTGCCACCAGCCTCCTCCGCTCCTCGCTCGGTTGCGTTTTGCCGGGTAGCTAGTTAGCTAGGGCCTTGACTGGGAATGTCggaggatgtggggaggaggaggatgcagcagcaggaggaggaggaggaggatgagagtttgaaggcggcggcggcggcggtggaggagggaggagggaagaggaagaggaagcgggggaggGTGGAGTTGCGGCGGATAGAGGACAGGACGAGCCGGCAGGTTCGCTTCTCCAAGCGGCGGAGCGGGCTCTTCAAGAAGGCCTTCGAGCTCTCCGTGCTCTGCGACGCCGAGGTTGCGCTAGTTGTCTTCTCTCCCGCCGGCCGCCTCT…	715		Yes	Yes	Down	Down	NA	Down	Down	NA	Down	Down	NA	Down	Down	Down	NA	NA	NA	Up	Up	Up	.	D0	.	.	.	.	OsMADS37 - MADS-box family gene with MIKC* type-box; expressed	K-box region and MADS-box transcription factor family protein	PREDICTED: MADS-box transcription factor 7-like [Brachypodium distachyon]	hypothetical protein SORBIDRAFT_07g026180 [Sorghum bicolor]	PREDICTED: MADS-box transcription factor 16-like [Setaria italica]	MADS-box transcription factor	Chr7DS_3954860	308.409	307.02	298.437	82.1068	99.6363	121.511	20.0426	62.782	87.4338	47.8886	119.216
Ta.48384	BG908034	gnl|UG|Ta#S12861188	AGAAAAAAATGTTGGCCTTCTATTTTTATTCCCAACAATGGTCGCATATCGTACTTTAATTGTCCAAAAAGAAAAGGACACCCAAACGTGGTGTCTTTGGCAACACAAACACATGCATGGCTGTGtatatatatatatttgtgaatatataCATCACGTACACATCAGGTGTTTTTCGTTCTCCAGGTTATATGCTTGACGTGAGGCCATCCCATAGATCGTAATTCTTCTCGCACGCGTCTCCGGCTTCACGCTGCGGAGAACAGCTTCTACAACATCTCTCATCGCCAACAACGGAGAGCACCTTCCCTCGCTTCCGTCACGAACACGAACAGGCCGCCGTCCTTTCTGATCTGCTCTAATCACCCAGGTTTGGACAAATAACTCACATGTACAAGT…	674		Yes	Yes	Up	Up	NA	Up	Up	NA	Up	Up	NA	NA	NA	NA	NA	NA	NA	NA	NA	NA	U	.	.	.	.	.	NA	NA	PREDICTED: uncharacterized protein LOC101765735 [Setaria italica]	NA	NA	Poor annotations	Chr5BL_10868948	0	0	2.89745	42.2609	48.9738	21.5584	40.0853	12.0404	0.662377	0	2.06733
Ta.49123	JV872331	gnl|UG|Ta#S61827867	CCACTCAGTACTTAGCCAACCATCATATTACAAATTACCATGATACAAAGTTTTGTTCTTAACTACAGCAATTACCACTCCGTCTCGAAATTGAGGAACAAGCATGGAGCAATGCTCACAGAAACACACTAGAAAAATCCTCGGAACAACAATAATATAATTTACGCACATAAAGTTCAGACTTCATTTTTCAGCAGCATCCAAAGGTCTTGTGCGCGTTGTCCGCCGGTCCCTTCCATTCGACAATTCCTGCATCTCCCGAGCTTAAGTGGTTTCTTTGGGGCATTCCCTCTTTCGGGGTATGTAGTCTGTTGTGACTCCCGCGCCGGCAAATGCTGCAGAATCTTGTGCGCTTACTGAGCCCCTTGTACGGCGCCTTCTCACTGTTGTTTGTAGGTC…	1732		Yes	Yes	Down	Down	NA	Down	Down	NA	Down	Down	NA	NA	Down	Down	NA	NA	NA	NA	NA	NA	.	D0r	.	.	.	.	transposon protein; putative; unclassified; expressed	NA	hypothetical protein SORBIDRAFT_05g009983, partial [Sorghum bicolor]	PREDICTED: protein FAR1-RELATED SEQUENCE 5-like [Brachypodium distachyon]	PREDICTED: protein FAR1-RELATED SEQUENCE 5-like, partial [Brachypodium distachyon]	Repetitive/Transposable element	Chr4DL_14471460	329.76	257.04	382.463	106.256	141.855	117.591	102.217	146.205	188.778	207.775	186.749
Ta.50162	CV769664	gnl|UG|Ta#S22378216	ttttttttttnttttntttttttttttttttttNNNTTAGCANTTNTATCTCTTTTTNCCAAAAGCTATGACATTAGGCCTATTTAGGTGACACTCCAGAACAAGTTTGTACAAAAAAGCAGTTTCCCACCGGTCCGGAATTCCCGGGATATCGTCGACCCACGCGTCCGCGCTGATTCTTGCCCAACTGGAGCTGCAACCAATGTCATCTTTGGTCTTGCTCTGGGATACAAATCAGGGATTATCCCTATCTTTGCCATTGCCTTCAGTATTTTCCTCAGCTTCAGCCTTGCCGCGATGTATGGTGTTGCTGTGGCTGCTCTTGGAATGCTCAGCACAATTGCGACCGGTCTTGCCATTGATGCCTATGGCCCTATCAGTGACAACGCTGGAGGCATT…	1058		Yes	Yes	Down	Down	NA	Down	Down	NA	Down	Down	NA	NA	Up	Up	NA	NA	NA	NA	NA	NA	.	D0r	.	.	.	D	inorganic H+ pyrophosphatase; putative; expressed	Inorganic H pyrophosphatase family protein	Os02g0184200, partial [Oryza sativa Japonica Group]	Pyrophosphate-energized vacuolar membrane proton pump 1 [Arabidopsis thaliana]	PREDICTED: LOW QUALITY PROTEIN: pyrophosphate-energized vacuolar membrane proton pump 1 [Vitis vinifera]	Inorganic H+ pyrophosphatase	Chr7AL_4480715	150.646	126.14	147.77	68.8248	54.04	47.0364	29.0618	42.1414	239.118	214.726	282.536
Ta.51025	JP917041	gnl|UG|Ta#S61545437	GCTCTCCGGCTCCTCAAATCGACCCTTGCTTCCCCGCCGTCCGTCAATAAAAGGTGGCTTAATGGGTTGTCCTGTCAATAAAGTACTCCATGTGAAATACATGTGTGTGGCTACATAAGCAAGCATGATAATTCGGCGGTGGCTTGAAGAAAGGCCTTTCTAAAACCGAACTAACGAATGCTGACGTTCGCAAGCCTTTGTTCCCAGTTGACAAATCTAAGGAAAATGCAACGCTGGGCGATGGTCCTGCTGTCCTAGGTGAAGAGGTGGACGGTACTACAAGCGAGGTGCCATTGGCTGTTGAGGGCACCACCATTCaaaaaactaaaaaGGCAAGGAGGGCCTGAGACCGAAGAGGTCAGGTGTTGTTGAGTGCTCGCCCTTTTGGACCTTATCCTT…	921		No	Yes	Up	Up	NA	Up	Up	NA	Up	Up	NA	NA	NA	NA	NA	NA	NA	NA	NA	NA	U	.	.	.	.	.	NA	Serinc-domain containing serine and sphingolipid biosynthesis protein	NA	NA	NA	Poor annotations	Chr6AS_4430376	0	0	0	274.092	322.551	352.773	267.569	237.368	0.662377	0	0
Ta.51034	JP901826	gnl|UG|Ta#S61573045	GGGGGCTCCTCACCTTCCCCCCACTCACGTAAACCCTAGCTTCTTTGTGCCGCCGCCGCCGCTCGGTCTAGATTTGGAGCTGACGTGCTCGCCTCGCCTCAGTTGGTTCCGGATTTGGCCACATGCGCGCGTCCGTCGTCCGTCGTTTGCTCGGTCGTCGCCATGGGAAAGGGAGGTGGATAGGGTTTGGTGCGAGGGTTTGTTCCTTCTTCGGATTTGGCCGTGCTTGGTCCTGTTTTTTTGTTTCAGATGCGGATCTGAACCATCCACATATGCGTTTATTTTTGTTGATTCTTTAACTGTTCGCTGTTGTCGTTGCATGGTTGTCTGGTTTGGGTATGTAAGATTACAATCAAACTGAACTATGACAATTTATACATCATAGTTAGGTATCAAAGT…	1079		No	Yes	Up	Up	NA	Up	Up	NA	Up	Up	NA	NA	NA	NA	NA	NA	NA	NA	NA	NA	U	.	.	.	.	.	NA	NA	NA	NA	NA	No annotation	Chr6AS_4430376	0	0	1.44872	170.251	167.186	176.387	189.403	165.985	0	0	0
Ta.51382	JV870756	gnl|UG|Ta#S61808654	GGTTTATATCCTCTGGAGAAGAAAGAGAGAAAGGGATTGGGCAGGCGAAGAGAGAAAGGGATTGGCCCCAAGTCCCCATCCCCCGATTCCTCTCCCTCTACCTTTCCCTCGTTGCCGCCGCCGCCACCGACGACCTCCCTGCAGCCGCCGCCATCAGTCACGCCCTCCCCAATGGCTGACTCTTCCACCCCTTTTCTCCTCCCCTTAACTTCTCCTCACCATCGGCGACCTGTCCTCCCCCTCGCACCAGATCGAGCAGCAGCTCGGGCAGGGCAGAGCGGACGCCACcaccaccactcaacgccggcctcccccacagccgccgccaccacccgcgccctccaccacatctggcgcacccaccccttccatcctctcctcaccttctccccaccaacg…	1834		No	Yes	Up	Up	NA	Up	Up	NA	Up	Up	NA	NA	NA	NA	NA	NA	NA	NA	Down	NA	.	.	.	.	U	.	ubiquinol-cytochrome C chaperone family protein; putative; expressed	ATPase; F0/V0 complex; subunit C protein	PREDICTED: ubiquinol-cytochrome c reductase complex chaperone CBP3 homolog [Brachypodium distachyon]	PREDICTED: ubiquinol-cytochrome c reductase complex chaperone CBP3 homolog isoform X2 [Setaria italica]	Ubiquinol-cytochrome c reductase complex chaperone CBP3-like protein [Medicago truncatula]	ubiquinol-cytochrome C chaperone	Chr6AL_5830858	1.18619	1.19	0	187.155	165.498	156.788	117.249	132.444	0.662377	0	3.44556
Ta.51960	DR739461	gnl|UG|Ta#S26026657	ACCCACGCGTNCCGCGACTGGAGCACGAGGACACTGACATGGACTGAAGGAGTAGAAAAGATCCAAATCTCCGCTGCTGGACCAGCGCCTCCATGGCGGCCGAACTCGAACAACACCCTCCTCAGCCGCACCACCGCACATCCTTCCTCTCATGCCGGCAGCCAGCCGTACCCATCTCCCCACATCCTCCCGTTCCGACGCCTCCCCGCCGTGCCCACCTACCCCTCAACCGGCCGCGCCCCCTACACTCCCACCGCGCGCCCGCATGGTCCTCTTCTCCGACCGGATCATGCCGAGATCCGTGAGTCCATGGGAACCGTGGGTGAATCACGCGCGGCCACGACCGTCCTACCTCCCTACATGCTTACTGCAAACACCACCATCCCCTTTCCTCACCTC…	1126		Yes	No	NA	Down	NA	Down	Down	NA	Down	Down	NA	NA	NA	NA	NA	NA	NA	NA	NA	NA	D.	.	.	.	.	.	NA	NA	NA	NA	NA	No annotation	Chr2AS_5183577	9.4895	10.71	7.24361	0	0	0	0	0	28.4822	21.6271	21.3625
Ta.52046	JV934460	gnl|UG|Ta#S61736801	CTTGTCACTTGTTGCATCTCTTTGAGCCAACCAGATACGAGTTCACAAATGCTCCTCAATGCTACCGATACGAATTCGAAACGATCGCACCACACATATATATTGTGTCAACATAACTACACAAAGATGTTTTCTTGTATTCATGATTTCTTCAACAATCACAGCTTCAGGGTCTCGCATCCGAATCCAGCAGGATGCAGTAGACGCCTAGAAGATGTCGGGGTTGCGGTGCCCAGATATGCCACTCCGATGATCCGACTGCGCGAGATGCAACGACAGCACATAGTTCCTATCCTCTAGCGCCTTGATCTGCTGCTGGTACTTGTCGACGATCTCCTTGAACTGGGACCGCTCCTGCACCATGTCCTGGTAGTCCTTGAGCCGGTTGTGCTGGATAAG…	903		Yes	Yes	Up	Up	NA	Up	Up	NA	Up	Up	NA	Up	Up	Up	NA	NA	NA	NA	NA	NA	.	U0	.	.	.	U	cytochrome P450 71D7; putative; expressed	NA	PREDICTED: uncharacterized protein LOC100829883 [Brachypodium distachyon]	PREDICTED: uncharacterized protein LOC101764331 [Setaria italica]	hypothetical protein SORBIDRAFT_10g025150 [Sorghum bicolor]	Poor annotations	Chr7AL_4551653	37.958	16.66	21.7308	190.778	199.273	115.631	102.217	191.786	71.5367	84.9636	74.424
Ta.52426	JV911651	gnl|UG|Ta#S61788206	ATGGATTTTATATGGAAGATCAACATATCATCTTTACATTAGATTCATGTATACTGTAAGGAATTGATTTTGTTCATCTTCATTCCATTTTCCTATCTTGCAAAGCTGTCCATTCAAGTATGATCAATTTCTACTCTGTGACTTAATACATTTGTAACAATGGCATAGTGCCATTGACATGCTTTTCTTTTTCGTCCCGTTTAATATTGATTCATCTACATGGTTATATGCATGCCTTTGCATACATTACTTATCCAGTCTGCTATTGATCATTTCTATTTTTCATCCTGGCAGTACGCTGATAGCTTATCCAGTCTGCTATTGATCATTTCCATTTTTCACCCCGGCAGTATGCCGATAGCTATAATTGAGTCAATAGTTCCAAAATGTTGCTTCATA…	1109		No	Yes	Up	Up	NA	Up	Up	NA	Up	Up	NA	NA	NA	NA	NA	NA	NA	NA	NA	NA	U	.	.	.	.	.	NA	NA	NA	NA	NA	No annotation	Chr6AL_5779628	0	0	0	45.8832	30.3975	41.1569	32.0682	39.5613	0	0	0
Ta.52431	CJ681288	gnl|UG|Ta#S32678165	ACTCATCCATTCTCCCCTCTTTCCCCCCATCGGGCCCCTCCCCTTCTTCGCGAATTAGATCTCGAAATCACTCACGGTCATCGCTGCATCTCCGTCATTGAGGCGTCCACCGGCCCCTCCAGTGTGCGGGAGTACGTCCTGGAGGTCCACTGCCATCGTCTTCATCCGTTCTGGGCGCCTCATCAGCCCGGGGAGCCGCGTGGCCGACGCGGTCTTCCTCTTCTTCCTCCGACCGCCGCATCCCGCCATAACCACCGCCACTCCGACCCGTCGCCGGCCTTCCCGAGAACGCCTTATGCCTCACTACCCCGAGGCTGCCGGTGACCCCCAGTTCGACTACGGTGTTGACGACCCGTCCTTCTTGCCAGAgcaactagatgttggagcccaggagccaga…	642		Yes	No	NA	Down	NA	Down	Down	NA	Down	Down	NA	NA	NA	NA	NA	NA	NA	NA	NA	NA	D.	.	.	.	.	.	NA	NA	NA	NA	NA	Repetitive/Transposable element	Chr6AS_4372888	17.7928	11.9	14.4872	0	3.3775	1.95985	0	0	5.29902	14.6755	6.89111
Ta.53056	JP905364	gnl|UG|Ta#S61571276	TCtttttctttttttnttttttttttttttttttttttttntttttttWTYTYWKKWYWTWWYWTCAAGTAACAAGATCATTGAACACACATTTCAATAGCATAGCTTAAGGTATAGTATCTCATATATCCTGCCAGTTACCACATACCAAGACGTCTTGGCACTTACTACCAACCAAAATACACCACTGCAAATCACAATCATAGACATGTCCACTAAAGCCATGATAATACTAGTGCAGTAGTACTAATTAACCATTACATCAGATAACTCTTTTTTTCCTACTCCTAGTATTAAATGCAGGACAATCATCTGTTATTTCTTCAGTTTTGATGTTCACTTGTGATGAAGCAGTAGGACGAGAAGCAGCCGCAGCCGTAGGAGAATCCAAGACATGCT…	1376		Yes	Yes	NA	Down	NA	Up	Up	NA	NA	NA	NA	Down	NA	NA	Down	NA	NA	NA	NA	NA	.	U0s	.	.	.	.	transposon protein; putative; CACTA; En/Spm sub-class; expressed	NA	Os03g0597400, partial [Oryza sativa Japonica Group]	PREDICTED: uncharacterized protein LOC101786641 [Setaria italica]	PREDICTED: uncharacterized protein LOC101754510 [Setaria italica]	Repetitive/Transposable element	Chr6AL_5769223	162.508	166.6	173.847	99.0112	124.968	80.3539	69.1471	92.023	66.2377	57.9297	50.3051
Ta.53105	JV887381	gnl|UG|Ta#S61800341	CTCCCACCCACTAGCCTCCACATGCCAAGCGACCCCACACTCAGCCCCTCCCCACGACTTCTTCCCTCTGAAGCCGACCCAGCGGCCGCTCTCATCACCGTGAACACCGCCGCTTACCCATCCCCCGCATCCACACAGCCCCGCCCAGGACTGCTGCTCCATTCCCCCGCACCATGCCGCAGCATCCGCTTCCCCTACCCACGCCGATTGAGACAGAGAGAGGGAGGACACGGTTTTGGGGCGCCGCCACACGCCTGGATCTGGGTGCCACCGTGCGCATCCTTGCCCGATCTGGACGCCGCCGCGCTAGCCCGTGCCGGATCTGGCCGCCACGATCGAGGATTGGTGGAGGAGGGCGGTCAGAGTCTTGGTTGTGGATGAGGGAAGGGAGCACGGGGC…	1495		No	Yes	Up	Up	NA	Up	Up	NA	Up	Up	NA	NA	NA	NA	NA	NA	NA	NA	NA	NA	U	.	.	.	.	.	NA	NA	NA	NA	NA	No annotation	Chr1DL_2243020	1.18619	2.38	1.44872	26.564	15.1988	15.6788	33.0703	30.961	7.28615	0.772396	1.37822
Ta.53379	CJ858541	gnl|UG|Ta#S37854660	CTGCCCCACAAGGGCCACGAGTGTACGACTATCCTCCTCTGCGTGTTCTATCATCAACATACGAGCCAGACGGAGCGATGAACGTTACAGGAACTAATTCCAGTAAGGTCAAGAATATGCATATACAATTCTCTTCATTCAAATTGATGGAGAACAACACCACAAAAGCATCGACATCTCCAGCTAAAGGTGCACAAGTCATTCGTCCAGGCGGAAGCGTGGTACCTCTTTAGGTTGCTGCTCGAATTACCACCACCATTACAAGTGGCCAGATCATTCTTTCTCACATATAATCAGACCCTAGTGCACGCAGCAGCTTCCAACGATCTTCCCATAGTCCTCGACATTGGGAGGGAGATAAAGACATCTTTAAGATTTCCTTTCTGCAACAAGCCATAT…	612		No	Yes	NA	NA	NA	Up	Up	NA	Up	Up	NA	NA	NA	NA	NA	NA	NA	NA	NA	NA	.	U	U	.	.	.	NA	NA	NA	NA	NA	No annotation	Chr6AS_4408095	0	1.19	0	6.03727	1.68875	0	6.01279	7.74025	0.662377	0	0
Ta.53426	JV891919	gnl|UG|Ta#S61798072	GTTTCTCTATAAATTATTTATCCGACCTTAGTATTTTGCAGAATATGATGGAGAACATATTGACTCGTTTTGTACTGTGATGAGTACACCAGTTTTACGAGTGGAGACCATATATGTGAGCTCGGCGATTCTTGCTGCAAAAAGTAGTTTCTTTCGCAAGCTTTTCTCAAATGGCATGAAAGAATCTGGTCAGAGAGAGGCAACAGTTAGACTTGCTGATTCAGAGGAAAAGGCCTTCATGGAGCTTTTACGCTTCATGTACATGGGAAAGTTGACACCAACAACTGAGCCCACTCATCTGGTTGACATCTTGATGGCTGCTGACAAATTTGAGGCCATTTCTTGCATGAAGCTTTGTGTGCCAGCTGTCCTAACAGAGGCAGTCATGAAATTCCTTGC…	1342		No	Yes	Up	Up	NA	Up	Up	NA	Up	Up	NA	NA	NA	Up	NA	NA	NA	NA	NA	NA	.	.	.	.	U	.	E1-BTB1 - Bric-a-Brac; Tramtrack; and Broad Complex domain with E1 subfamily conserved sequence; expressed	NA	uncharacterized protein LOC100274431 [Zea mays]	PREDICTED: BTB/POZ domain-containing protein POB1-like isoform X2 [Setaria italica]	PREDICTED: BTB/POZ domain-containing protein POB1-like isoform X1 [Setaria italica]	Kelch-like protein	Chr5BL_10850667	0	0	0	18.1118	18.5763	15.6788	23.049	21.5007	0	0	0
Ta.53485	JV995350	gnl|UG|Ta#S61666354	GGACGCGGCCCAGCGACCACCTCAGCCGGTCGCGACTCCAGAGGCCGAACCTGAGCCTCCCCGAGCGGCGGATCTGGCCCCGCGTGCCTCCGCCGCCTCCCCCCGCCGGAGCCCTCGCATCCAGCAGTTGTACGACGGGGCACGCGTCGATCCAATCGAGCGTGCCTCCAAGCGCAAGGCCGCTGTCACCCCGGCTGACGGCGAAGGCAGCCACCGTCGCTCCTCCGGGCGGAAGAAGAGGAGCAAGAGCCTGAAGGCAGCCTCCATCATCGAGCTGCCGCTGCAGGGCACCCCAAGGCCACTCACCAGGGGCAAGGCGAAGCTGCTGGCGCGCTGATGCAACCTCAACTTCGAAGCGGTCGATGCCGATGCATCTGCATCCCTCTCTACTGAATCAGG…	708		Yes	Yes	Down	Down	NA	Down	Down	NA	Down	Down	Up	NA	NA	NA	NA	NA	NA	NA	Down	NA	.	.	.	.	D	.	NA	NA	NA	NA	NA	No annotation	Chr5BS_2294496	69.9851	36.89	46.3591	4.82981	0	3.9197	17.0362	5.16017	57.6268	49.4334	67.5329
Ta.53684	CJ936559	gnl|UG|Ta#S37923372	ATTCAACATACTTTAACACCCTGGAGCTGCTTGACATGGTTCATCGACACATATACAGTAGCTCTACAAAATCACTTGATCCTGTTATGAAATAAAATTGCAAATTCCAGAATGATGATGAACCTAGGCTTCCACAAGGCTATCAATTTGGATGTCTACATGTCTAGCATAGCAATTTGGGAATCTGAATTATGAGCAAGAACAACAGGGTATGATCAAATTACCTCCTGGACAGACCATTTGCCCTCGAAGAACTTGAAATTGCAGTCGACCATGTTGAAGGCGACCTCCCGTCCACGCGCCCCTGACTTGGGGAGCAGCTCTATCTCCCACGTCCGCAGTCTATGGTGCCTTGGGCGTTGAACCTGAACATGGTGGGCGAAGACGGCATCCTGGTGG…	685		Yes	No	Down	Down	NA	Down	Down	NA	Down	Down	NA	NA	NA	NA	NA	NA	NA	NA	NA	NA	D	.	.	.	.	.	cyclase/dehydrase family protein; expressed	NA	PREDICTED: uncharacterized protein LOC100838383 [Brachypodium distachyon]	uncharacterized protein LOC100193309 [Zea mays]	hypothetical protein SORBIDRAFT_03g047320 [Sorghum bicolor]	Poor annotations	Chr6AL_5834890	21.3514	26.18	15.936	1.20745	1.68875	0	2.00426	0	15.2347	13.1307	14.4713
Ta.53730	HP628323	gnl|UG|Ta#S58893044	GGCGACACCAGAACCTCATGTCCGCACCATAAGCCATTCACAAACCATGGCTGCCGCCATTTTCCATCTCATCTCCATAGCTAGCCACCATCATCTTCACCATCGCAGCAATTCACCTCTTGTAATCGTGTATCGCATCCGGCAACCACTGTAAGACATATTATTAATAAAGCTTGCATCATGTTGTGTTCTTCAATTGTTTCTTCGTGCGATCCGATCATCATACGTGCGTAGTTTGGTAAGGCAATGGGTTGAGCCATAGCCTTGCCACCCGATGTGTTTGTAAGTGGGCTTGATGGAATGACTTTGAATGAACGTCATGTATGTGTGAAATAAAATTGCATCGTAGTTATCTCTTGTCTCTCTCGCATTCCTCGACCCTGCAGGTATCTAGGATAA…	1000		Yes	Yes	NA	NA	NA	Down	NA	NA	Down	Down	NA	Down	Down	Down	Down	Down	Down	NA	NA	NA	.	.	D	.	.	.	NA	NA	NA	NA	NA	No annotation	Chr7AL_4486979	391.442	405.79	375.219	304.278	268.511	215.584	220.469	209.847	168.244	114.315	101.299
Ta.53934	DR739905	gnl|UG|Ta#S26027452	ATGTCTGCGGTTACGTCGACCCACGCGTCCGCGGCCTCCTCTTCAACTGACGCGAGTATAACTAGCCACCCATAGCGTGGACGCGGAAACTTTCCAAGGTGCGCAACGGCCTCTGCCCCGATCCCGGAGCAGAGCAACAGATAGAACCCTTCCTTCCTCTCGCGAGATCGACCGACGCCGGTAAGATGCTGCCGTACGCGACGGCCGGCGAGGCGGAGGCGGCGCTCGGCCGCGCCCTGACGTGGGCGGAGGCCGCGTGGCTCCGCTACTCGGCGTCGGTGCCGGACCGCTACCTCCACTGGCCCAACATCGCCATCACATTGGTCGTCTACACGCTGGCGCCGCTGCCCCTCGCCCTCTTCGACCTcgccgcgccggccgccgccgcACCGTACAAGC…	1160		Yes	Yes	NA	NA	NA	NA	NA	NA	Down	Down	NA	Down	Down	Down	Down	Down	Down	Up	Up	Up	.	.	D	.	.	.	fatty acid hydroxylase; putative; expressed	sterol C4-methyl oxidase 1-2	PREDICTED: putative methylsterol monooxygenase DDB_G0269788-like [Brachypodium distachyon]	Os10g0545200 [Oryza sativa Japonica Group]	NA	sterol C4-methyl oxidase 1-2	Chr4DS_2296313	20572.1	24514	17927.9	17829.3	19378.4	20962.6	27018.5	20590.8	1121.4	953.909	924.099
Ta.54838	CK216302	gnl|UG|Ta#S18010943	GAGACGCCAGACCGGCCGCCCtttttttttttttttATCAAGATGATTTTCTCCCTTTCAACATCATATATATTGAGATCGGGGGCAGGATTCTTAAAACAGCCACGGGCACGACACTAGGTACATACGACAGAGACTGAATTAAAACATAAAGCACGAAGCAACAGAGGGCGGTCCGAGCAGAGGACCCTGCAGAAAGGAAACTAGGCTAGCAATTTCACCACTCCGATCCAGGACAACGACTACATGGGACTAGAGCTACCATTTCTATCATCGCCATCAGCAGCAGCAACCTGAAAGAGAGGGAGGGACTACCAAGGGGCTAAACTAACAGCGAACATCCATCATCGATCGGTGACACCAGCAATGAGCGGCAGCGGCCACGTTCCAGAGACCCCC…	1032		Yes	Yes	Up	NA	NA	Up	NA	NA	Up	Up	NA	Up	NA	Up	Up	Up	Up	NA	NA	NA	.	.	U0	.	.	.	HMG1/2; putative; expressed	high mobility group B2	HMG-like nucleosome/chromatin assembly factor D [Zea mays]	PREDICTED: HMG1/2-like protein-like [Brachypodium distachyon]	PREDICTED: HMG1/2-like protein-like [Setaria italica]	HMGB	Chr5BL_10897598	5.93094	0	4.34617	49.5056	40.53	15.6788	5.01066	16.3405	49.6783	14.6755	20.6733
Ta.55147	DR737903	gnl|UG|Ta#S26025049	TGCGACCCACGCGTCCGCGACTGGAGCACGAGGACACTGCTGGACTGAAGGAGTAGAAAGAGCAGCAACGAGCTAGATCAAACACAAATCGCCGAGCGATCATCTCTCCGTGTGTGCTAGCTTCTAATTCTCTAATCGATCATGGGTGGAGGCCACGACATGCACGGCGGCCACAACGGCGGCGTGAAGGGCTTCGTGTCCGGCCTCGTTAACGGCGGGAAAGGCCACGGCTACGGATCGTCATACGGCCAGGGGCATGGCTACGGCGGTGGCCACGTGCAGGGCTACGGCGGCCATGGCCAGAGCTACGAGCACGGGTAcggcgggcatgcgcagcacgggcacggcggctatgagcacgggtacggcggcggACATGCGCAGCACGGCCATGGCCAC…	1148		Yes	Yes	NA	NA	NA	Up	Up	NA	NA	NA	NA	Down	Down	Down	NA	NA	NA	Up	NA	Up	.	U	.	.	.	.	glycine-rich cell wall structural protein precursor; putative; expressed	myosin heavy chain-related	NA	NA	NA	Poor annotations	Chr3AS_1096413	626.307	741.37	698.284	1073.43	1384.78	1005.4	1139.42	666.521	114.591	98.0943	130.242
Ta.55220	CK205495	gnl|UG|Ta#S17988273	CGCCCttttttttttttttttAAATTAAGCCAAACATCACTACCATATTTCACTTGATACATCGGGTAACTGGGATGATCCATCCATCCCAAACACGGCAAGACACACTCTCTGGCGCATCTCCAGACGgcacacacacagcacgcacacaTCTCTATCGTTTCGTACACAGAGCTCAAGGACCGCGCGTGTCAGGCATTACCACCAGCGCGGTGCTCCACTCCACTAGTTTGCTAAGCCCCAAAGCACCGTCCTTCGTAGTTCGTACACATAGGCACGTACGTACGCACGCGCACGAGAACGCCAACACACCACTCATATAACGTACGCCTGCCGGCGGCGAGCGAGCTCACGAGCTCAGAGCTGGTGGCAGCTGCTCTCCAGCGGCGCCCCACGGTG…	1086		Yes	Yes	NA	NA	NA	NA	NA	NA	Down	Down	NA	NA	NA	NA	NA	NA	Down	NA	Down	Down	.	.	D	.	.	.	polygalacturonase inhibitor 1 precursor; putative; expressed	NA	PREDICTED: polygalacturonase inhibitor 1-like [Brachypodium distachyon]	polygalacturonase inhibitor 1 precursor [Zea mays]	Os07g0568700 [Oryza sativa Japonica Group]	polygalacturonase inhibitor	Chr2DS_5347425	4.74475	4.76	5.79489	4.82981	3.3775	3.9197	1.00213	12.0404	9.93566	6.17917	6.89111
Ta.55415	AK331714	gnl|UG|Ta#S52546456	GACGCTTGATTAGCTCGCGCCGGCGATGGCCGCCACCAACTCCGCGCGCTATCCCGCATGTACTGCCGCTCATCCTCTCTTTTGTCTTGGTTCCTCTTCACCGGTGAGCCGTATCACGGCGCGGCGCTGCGGACATGGTCGGCGGCGCTGTTCAGGTAGGAGACAGTCACATATGCTACAACCAGGGGTGTTGGTTTTTTGCTTGGATTGCCCCGTTGTGCTGCATGCATCAACGGCGGCCAGCAGCTACCCATGCTGCAACCAGCAGGTCCTAGCGACGAAGATGACGACCTCCTGGTGCTTCAATCGGTGAGTTTTTCTGTTGGAACCGGCCGGTGAATAGCTACATCCACATTAACAAATGCTGGAATTAGAGACTGTAAGCTTTTTTTGCTGCGT…	1350		Yes	Yes	Down	Down	NA	Down	NA	NA	Down	Down	NA	Down	Down	Down	NA	NA	NA	Up	Up	NA	.	.	.	.	D.	D	NA	NA	NA	NA	NA	No annotation	Chr7BL_6704832	162.508	179.69	186.885	85.7292	45.5963	78.394	85.1812	75.6824	88.0962	71.0605	56.5071
Ta.6285	JV865711	gnl|UG|Ta#S61831177	ATCTTGAGAAGCTCTGGAAGGTAACAAGGTTCCTCTTTGAGCCCATTGTCACGGCAGAAACAATAGACGAGCAACCCGTGTCTACGTTGCATGAACTGTGCCAGAAACATGGGAAAGATATAAAATTCAAGACTTGGCAGAAGGGTGGAACTGCGGTTGTAAATGTATTTGTTGGTGGGGCACTTGTTGGGATGGGCTCCTCAGAGCAGATGGTAATCGCTAAGCTCAATGCCACAAGGGATGCATTAAGCAAGCTTCTTGGTGGAGGCAATCAGCAAGTGTTGACAACCAGAGTTGGCCATGGATCGGGGGTTGAGGTTGGAGAGCTTAGGGAATGCAAGCAGAAGCTTATTGAGCAGTGCAGCAGGAAGCATTGGCCAAAACCCATCTTTAAGTTAG…	2433		Yes	Yes	Down	Down	NA	NA	NA	NA	Down	Down	NA	NA	NA	NA	NA	NA	NA	NA	NA	NA	.	.	.	.	0-2	D	endoribonuclease Dicer; putative; expressed	NA	PREDICTED: ribonuclease 3-like protein 2-like [Brachypodium distachyon]	PREDICTED: ribonuclease 3-like protein 2-like isoform X4 [Setaria italica]	uncharacterized protein LOC100272891 [Zea mays]	Ribonuclease	Chr7AL_4482836	368.904	504.56	536.028	220.964	255.001	211.664	244.52	236.508	324.565	282.697	246.013
Ta.66134	BJ246605	gnl|UG|Ta#S12944759	GGCCGCCTGCATGGCCTTTATTGGGCCGCGGTGGGCGAACGACGACGCGTACCCACGCACGAAGCCAGAGGACTTCACCGTGCCACCAAAGTGGATCCCCTTCCCGTCCACCACCGTCTTCCTCCACCACGAGGCCCGGCGGATGCTCGCGGATAACTTCGGTGAGAACGCGTCAGGCAGGTCGGACACTGACCGTTTGTGGGACGTCTTCGAGCGTTGCTGCCTCACCATCCACCGGAGCTGTCGCGAGCTGGAGCCTCGCATGTTCACCCTCCTCTCTGATCTCTTGCGGAAGCCCGCCGTCCCCGCCGGGATCCTTCTACCGGAGGCGGTTGAGGACCGTGATCAAGACCACCGGCAGAGCAGCTCAGGTGGCGTCCTGCGTTGGCTCGACGACCA…	640		Yes	Yes	Down	Down	NA	NA	NA	NA	NA	NA	NA	Down	NA	NA	Down	NA	NA	NA	NA	NA	.	.	.	.	0-25	.	UDP-glucoronosyl and UDP-glucosyl transferase; putative; expressed	NA	PREDICTED: UDP-glycosyltransferase 91A1-like [Brachypodium distachyon]	PREDICTED: UDP-glycosyltransferase 91C1-like [Brachypodium distachyon]	NA	UDP-glucosyl transferase	Chr4AL_7175940	37.958	30.94	21.7308	3.62236	1.68875	1.95985	4.00853	6.02019	8.6109	8.49636	11.0258
Ta.66505	GH722847	gnl|UG|Ta#S50379185	CCACGCGTCCGAGCGCATGAACGCAGCCCTTCAAAAGCTCGAGCTCATTGATGAGATTGATCCAACCGTCAAGGATTGGAGGGACCATGTTAGGGAGATGTCGTATGACATGGAGAATTGTATCGATGACTTCATGCGCCAGTCCCGGGCTGACGATGCCAAGGCGGGTTTCATCAAGAAGACTGCTCGGCGCATCAAAAAGTTGCGAGAGCGTCTTCGGATAGCTGATCGGATGGAAGAGCTCAAGACTCTTGCCATAGAGGCCAATGCTCGGCGCCAAAGGTATAATATCGATGATTGGAAGCCTACCTCAAGCACTGTGGCCATTGACCCTCGACTGTGTGCGGTCTACCAGGAGGCGGATACTCTCGTGGGCATCGATGGGCCAAGGGAGGAGGT…	722		Yes	Yes	NA	NA	NA	NA	NA	NA	Up	Up	NA	Up	NA	Up	NA	Up	Up	NA	NA	NA	.	.	Ur	.	.	.	NBS-LRR disease resistance protein; putative; expressed	Disease resistance protein (CC-NBS-LRR class) family	PREDICTED: disease resistance protein RPM1-like [Brachypodium distachyon]	PREDICTED: putative disease resistance protein RGA1-like [Brachypodium distachyon]	PREDICTED: disease resistance RPP13-like protein 4-like [Brachypodium distachyon]	NBS-LRR disease resistance	Chr1BL_3812787	15.4204	15.47	14.4872	27.7714	13.51	17.6387	12.0256	18.0606	34.4436	33.213	30.3209
Ta.68277	AK335735	gnl|UG|Ta#S52542437	GATgatctcttcttctccattatctctctctcctcAGATGCAAAGCAAACCCATCCACGGTCTCTTCCCCTTTTCCACTATCTCTCTCAATGTCCCGATAGAATACAAATCCATATTCTCTCTTAACCTGAAGGCATAGATCTGAAAAATCTATAGCGCCTACTACGCTCTAGCCCGACGTGCGGCTGACCACCTGATCCAGCGCGCTGGGCAGACCCGGCTAGACACACGGCGATAGACTTCCTCATCTATATCGGATTCGTATAGTCGTGATTGATTTCTTTGTGTCATGCCGCCCTACAAATCCTCAGGCCGCCCAACGAATCCCCAGGCTCCGTCACCTTTGCTCGCCTCCATCCTCACCCCCGAACATCTGAACAGCCTTTTTGGGTACATATT…	3624		Yes	Yes	Up	Up	NA	Up	Up	NA	Up	Up	NA	NA	NA	NA	NA	NA	NA	NA	NA	NA	U	.	.	.	.	.	NA	NA	NA	NA	NA	No annotation	Chr7DS_3866093	10.6757	19.04	39.1155	45.8832	75.9938	39.197	60.1279	59.3419	9.27328	37.8474	22.0516
Ta.68282	AK330172	gnl|UG|Ta#S52542146	GGGACACAGATCTCAGGCATGGGGCGTGTGCGGCGCTcccccccccccccccccccccTCATGTCGCGACGGTCTTCTACAGCTGCTGCGTGCCGCCGCGCGGGCCTGCTGCAGGTGATCTAAATCAGTTCCCGCCTACTCTCCAGCTCTTTCCCACCCCACCCGCCGCCGACGGGCCGCTGCTGCAGCTCGCCTCTATTGTGAATGGCCCGACCTTTGATCTGAATCTGGCAGTGGCGGATCAGCCGCTGCCGGGCTCTGCTTCTGCGGTCCCTATGGTGCTCGGGTCGTCGAAGTCTGCTGGGCACCAAGCTAGGGACACGGCCCCTGCGGAGACCGAGGTCGCTGCTCTGTCCCCCCGCTGCAGTCCCCGCATCCGGAGCGCCTATGATGGGGTGC…	3155		No	Yes	Up	Up	NA	Up	Up	NA	Up	Up	NA	NA	NA	NA	NA	NA	NA	NA	NA	NA	U	.	.	.	.	.	retrotransposon protein; putative; unclassified; expressed	transposable element gene	hypothetical protein SORBIDRAFT_08g004125, partial [Sorghum bicolor]	PREDICTED: uncharacterized protein LOC101786527 [Setaria italica]	hypothetical protein SORBIDRAFT_04g026455, partial [Sorghum bicolor]	Repetitive/Transposable element	Chr5DL_4565288	1.18619	1.19	0	22.9416	11.8213	7.8394	24.0512	12.0404	5.29902	6.17917	1.37822
Ta.68844	AK331463	gnl|UG|Ta#S52546705	GAAGCGGCGATGAAGCTCCTCGTGTCACCACCTCCGCCGTTGTTCCCCTCCTCCCCCTGCCGCCGTTCAGGCAAGGCTATTATCCAGAAGCATTTCCATGCGGTAGCAACACGAGAATCTTGCAATTGGGGGGAAGCCAACAGAACGGCGATCTGCAGGTAAAATCCAATCCAATGCTTCCTTGGTGCCATGAATCATGAACACTTGGTAGCTGTTGAAACTGAAGGGTTGCAGAGACCCATGGCTCTGAACAAGTAAAGGGAAGGGAACCACTAAGGCGCGGCACGGTCAGTCCACGCCTCCCGGTGCCCGACCACATCCGCCGACCGCCTTACGATGGTACCGACCGTCTCCCAGATGTAAATCCTGATCGGCAAATGCATGACCGTGAGAGCATCA…	1608		Yes	Yes	Down	Down	NA	Down	Down	NA	Down	Down	NA	Down	Down	Down	Down	Down	NA	NA	NA	NA	.	D0	.	.	.	.	peptidase; M24 family protein; putative; expressed	methionine aminopeptidase 1B	PREDICTED: methionine aminopeptidase 1B, chloroplastic-like [Brachypodium distachyon]	uncharacterized protein LOC100272473 [Zea mays]	PREDICTED: methionine aminopeptidase 1B, chloroplastic-like isoform X2 [Setaria italica]	methionine aminopeptidase	Chr6AL_5757005	66.4265	84.49	79.6798	18.1118	15.1988	9.79925	11.0234	15.4805	29.1446	28.5787	27.5645
Ta.68870	GR304986	gnl|UG|Ta#S52898146	TTTGGTACCCGGGATTCGGCCATTACGGCCGGGAAGTGAAGTGTGCGGAATTACACCCTTCGTCAAACGGTTAGTCTCATCAATTAATTTATTTCTAACGATACCGCGATTGGCTGACGAACTGAGGCTATCACCGTGCCACACTCTCCAAAGATTCTCCTCCGACCACGATGCCGTCCAAGATTCCGATTATCAAGAAGCGCACCAAGCCTTTCATTCGGCATCAATCCGACCGATATGCATCGGTCAAACAGGCATGGCGCAAACCTAAGGGTATTGACAACCGAGTCCGACGACGTTTTAAAGGTCAACTACCCATGCCTTCCATCGGTTACGGTTCCAACAAGAAGACCCGCCACCTGATGCCCAACGGTTACAAGAAATTTGTGGTCAACAACC…	707		Yes	Yes	NA	NA	NA	NA	NA	NA	Down	Down	NA	Up	NA	NA	Up	NA	Up	Up	NA	Up	.	.	.	D	.	.	60S ribosomal protein L32; putative; expressed	Ribosomal protein L32e	ribosomal protein L32, component of cytosolic 80S ribosome and 60S large subunit [Chlamydomonas reinhardtii]	60S ribosomal protein L32-1 [Arabidopsis thaliana]	component of cytosolic 80S ribosome and 60S large subunit [Volvox carteri f. nagariensis]	60S ribosomal protein	NA	0	0	0	0	0	0	0	0	2.64951	7.72396	8.95845
Ta.68873	GR302590	gnl|UG|Ta#S52895750	GGTACCCGGGATTCGGCCATTACGGCCGGGGTCAGTGAAGGCCGACCCGTACGCTTACCGACTCACCATGGCTAAAGCAGTTGCTGCATCAAGCCACAAGGCCGCCAAGAAGAAAAAATGGTCGAAAGGAAAAGTTAAAGACAAAGCCAACAACCACGTCGTTTGCGATAAGCCGACTTATGACAAGATCTTCAAGGAAGTGCCAACCTACAAGATGATCTCCCAATCGGTTTTGATCGACCGAATGAAAATCAACGGAAGTCTCGCCCGTGTCGCCATTCAACATCTCGAGCGAGAGGGTCTCATCAAACGTATCGTTCATCACCGAGGTCAACTTGTCTACACCCGGGCCACCGCCGCGACCGAGTAGAGTTATGTACGATCTCCACCTTCGATATG…	479		Yes	Yes	NA	NA	NA	NA	NA	NA	Down	Down	NA	Up	NA	NA	Up	NA	Up	Up	NA	NA	.	.	.	D	.	.	40S ribosomal protein S25; putative; expressed	Ribosomal protein S25 family protein	ribosomal protein S25, component of cytosolic 80S ribosome and 40S small subunit [Chlamydomonas reinhardtii]	component of cytosolic 80S ribosome and 40S small subunit [Volvox carteri f. nagariensis]	Os11g0153800 [Oryza sativa Japonica Group]	40S ribosomal protein	NA	0	0	0	1.20745	0	0	0	0	3.31189	4.63438	6.202
Ta.68881	GR302759	gnl|UG|Ta#S52895919	ACCCGGGATTCGGCCATTACGGCCGGGGGACCACCAACGAACCGAGACTCCGCCCGTCAAGATGCCTTCCGTCCGAGACATCGCCGCCGATGCTTTCATCCGAGAATACGCTGGTCACTTGAAACGATCTGGTAAGATCGAAGTCCCTACATGGGTTGATATCGTCAAGACCGGTGCTGCAAAGGAACTTGCACCTTACGATCCCGATTGGTATTACGTTCGGGCTGCTGGTATCGCCCGACACATCTACCTCCGAAAACACGTCGGAGTAGGTGCCCTCGCTAAACTTCACGGAACTGCTAAGAACCGTGGAAACCGACCCAGTCATCACGTTGATGCATCCCGATCAATTGAAAGGAAAATCTTACAAGGTCTGGAGAAAATCGGTGTACTTGAGAA…	700		Yes	Yes	NA	NA	NA	NA	NA	NA	Down	Down	NA	NA	NA	NA	Up	NA	NA	Up	NA	NA	.	.	.	D	.	.	retrotransposon protein; putative; Ty1-copia subclass; expressed	Ribosomal protein S19e family protein	predicted protein [Physcomitrella patens subsp. patens]	hypothetical protein SELMODRAFT_153225 [Selaginella moellendorffii]	hypothetical protein SELMODRAFT_185190 [Selaginella moellendorffii]	40S ribosomal protein	NA	0	0	0	0	0	1.95985	0	0	0	0	1.37822
Ta.69648	CJ704604	gnl|UG|Ta#S32628784	ACACCGCGAAAGACCACCACCACCTTCCGCCGGCCGCCGGCCACCTCCGGCCTGCCTACGCGAGCTCCTCCCGACAGTGACAACCCCCTCACCTGGACGCGGGAACACTGCCGTGGAGGAGGAGGAGATGGAGTTCCCGTACGATTGTGGCGCCACTGCCGTCGTCGCGGATGTGGCATCCGCGCTCGCGAGCACCGGCGGTATCCAGGCGTCCTCTCCCTCTGTCGTCGCCTCCGAGAGAGGTACCGGAGCGGCGAGCTGAAGAGGGCTCTTTCCGAGGCTGAAGCCTACGCCTTCAAGGTTGGCGATGAGGCAGTAGCTGCAAGATCAGAGGAGGCCGTTAGTTGAGGAGAGGAGGAGGCCGAAGCGAGCTCGTTTCGGTCGGTGGCAACGGGATTT…	693		Yes	Yes	Up	Up	NA	NA	Up	NA	Up	Up	NA	NA	Down	Down	NA	NA	NA	NA	Up	Up	.	.	.	.	U.	.	NA	NA	NA	NA	NA	No annotation	Chr6AS_4337975	3.55856	0	2.89745	19.3193	11.8213	45.0766	27.0575	24.9408	0.662377	2.31719	0.689111
Ta.69692	JP219058	gnl|UG|Ta#S58857735	GAGCATTCGATATGGAACAGTTTTACCATATGTGGCTGCTTTCGGGTTAGTAAGTTTTTGTTCTTCCATTATATTTTTCTTATTATTCTGAATGCCACCATGGACTCTTTAGTTTCTTAGTAGTATATGCTTAATTTGCTTTACTGGAGACATGCAATTCCCTCAAACTGCAAGGAATGGTGTAATATAAGGAGAAAATCAGATCTGTCTCACACCTACCTTCAATAATAAGAGGCCTGATCCTAATCTGTTGTGCTACCATGTACAAACATTTACAAATTAGAGTCAAGGTTAGAATCTTGTTATAACCATTTATAAATTATGTGTACCTTGAACCCACATGCCATGGTACCATTTAATAACATGTACAAACCACCAAGGACTTTGCTAGATTTTTAT…	854		No	Yes	Up	Up	NA	Up	Up	NA	Up	Up	NA	NA	NA	NA	NA	NA	NA	Down	NA	NA	.	.	.	.	U	.	NA	NA	NA	NA	NA	No annotation	Chr5DS_2731706	1.18619	3.57	1.44872	15.6969	20.265	19.5985	18.0384	11.1804	1.32475	7.72396	0
Ta.69859	BG908033	gnl|UG|Ta#S12861187	GAATTCGGCACGAGGCGACGCCGAGTCGACGCTAGTTCCAATCCCATGCGCGGCGCCGACTGCGCTCCTCTCTCCACTCGCCGTTCCCCCAAAATGAAACTCTCGACCCAACCACTGCCGGGGTCGTTCAATTTCTCAGAGATAAATCTGACAAAGCAACCACTATGGGATACATGAGATGTGCAGTGAGGTGATGTATGTGTGGTGTAGAGATGGGTGGTAGAGGAGTCGTCAGATGTACATTCAATTATATTGCGTTCATGTCAGAGCTATGAGACAGATTAAGGCATGAGTCGTGATATTGAAATTGCGGATACTTAGTAAATTGAAGGGCACTTCAAGCTATTCAGGAATTCTGTTGGGTACAAATGGTCTCCATCTTCTGAATTCGACATTGCT…	695		Yes	Yes	Up	Up	NA	Up	Up	NA	Up	Up	NA	NA	NA	NA	NA	NA	NA	NA	NA	NA	U	.	.	.	.	.	retrotransposon protein; putative; unclassified; expressed	NA	Os10g0457932 [Oryza sativa Japonica Group]	hypothetical protein SORBIDRAFT_01g020130 [Sorghum bicolor]	PREDICTED: ATP-dependent helicase RRM3-like [Cicer arietinum]	Repetitive/Transposable element	Chr5BL_10868948	5.93094	1.19	5.79489	41.0534	47.285	17.6387	41.0874	11.1804	3.97426	0	1.37822
Ta.70218	JV867634	gnl|UG|Ta#S61810215	ctctcttcctttttcttttcttcttcttcaccacatcatgtgtgggttcaatcctctttttggagctccttattaatgagattggttgaatagaaggctcctcctcgttacctgattcatcataagaaataataggaggatattgggaagtctcttccctttcattagtactAGATGACCAGTTGCGCCAATGGCGCAAAGGCCAAGAGTAAGCCATGTATTGAAAGAGTGTACATTAATATTATTCGGGCACATATTGAAACATATGAGAAAAATTTCTACTTACTATAAGTACAAGCGATGCAACACATATTAGTATTAACAGAACCGTTAATTAGTCAGCCACAAATCCACACCCAGAAGCACATTGCACAGGGTTGAAACTTTTAAGCCTCACAT…	2128		Yes	Yes	NA	NA	NA	Up	Up	NA	Up	Up	NA	NA	NA	NA	NA	NA	NA	NA	NA	NA	.	U	U	.	.	.	NA	NA	NA	NA	NA	Repetitive/Transposable element	Chr6AS_4409629	548.019	549.78	559.207	1095.16	1030.14	1134.75	1105.35	992.472	393.452	332.13	360.405
Ta.70282	JV908083	gnl|UG|Ta#S61789990	CCACCAGCCTCTTCAGCGGCGGCGGGTTCATGCCCTCGCAGACCACCAACACCCCGGAGGGCAGCGGCGGCATCACCAAGACTCGCGGCGCGCAGACGCTGCTCCCGCTCACCGTCAAGCAGATTATGGACGCGTCCCAGACCAACGACGACAAGTCCAGTTTCGTTGTCAATGGCACCGAGGTGTCCACGGTTAGGCTTGTAGGACGCATGATGAATAAGGCAGAGCGGATCACAGATGTACGATTCATTCTTGATGATGGTACAGGCAGGATAGAAGTGAATCGCTGGGCAAATGAGACATCGGACAATACAGAAATGGGTTTAGTCAAGGATGGTGACTATGTTATTGTCAATGGTGGACTGAAAGCCTTTCAAGGGAAGCGTCACATTGTTGCTT…	1183		Yes	Yes	NA	NA	NA	Down	Down	NA	NA	NA	NA	NA	NA	NA	NA	NA	NA	NA	Up	Up	.	D	.	.	.	.	RPA2B - Putative single-stranded DNA binding complex subunit 2; expressed	NA	PREDICTED: replication factor A protein 2-like [Brachypodium distachyon]	Os02g0633400 [Oryza sativa Japonica Group]	PREDICTED: replication protein A 32 kDa subunit [Vitis vinifera]	replication factor A	Chr6AL_5833966	118.619	139.23	117.347	67.6174	67.55	103.872	89.1897	114.384	107.967	151.39	166.765
Ta.71325	JV975983	gnl|UG|Ta#S61716039	CTTATCTCCTCCATCCTCCATCCCGGGAATTCTCCCACCTTCTCCGCCCCCATGGAGTCCGGCCTCATCGCAAGCCACCGCCTTCGCCTCCCGGCCCTCCCCTCCGCGGCACATGCCCACCTCCTCCGccaccgccgcctcgtggccacgcccctccgcctccccaccaccccgacccctctccgccagcccgccgcgctcccgctccgtccgtgcctcaggcctccccgcgccgcctccgtcgcctcccccgcgccggtgcccggcgatgcgccggacaattcccgcAAGTTCCTCGGCGTGGACGCGCTCACGCTCAAGAAGATCGTGCCCCTGGGGCTCATGTTCTTCTGCATCCTCTTCAACTACACCATCCTGAGGGACACCAAGGACGTGCTC…	2201		Yes	Yes	Up	Up	NA	NA	NA	NA	NA	NA	NA	NA	NA	NA	Up	NA	NA	NA	NA	NA	.	.	.	.	0-25	.	plastidic ATP/ADP-transporter; putative; expressed	TLC ATP/ADP transporter	PREDICTED: ADP,ATP carrier protein 1, chloroplastic-like [Brachypodium distachyon]	PREDICTED: plastidic ATP/ADP-transporter-like [Setaria italica]	uncharacterized protein LOC100272602 [Zea mays]	ATP/ADP transporter	Chr6AS_4364847	1220.59	1157.87	979.337	2382.31	2198.75	1759.95	1757.74	3060.84	1693.7	1846.8	1784.8
Ta.7166	JV884335	gnl|UG|Ta#S61801864	CCTATTGTTGAACCCAAATAATGATAATGATCCTCGAACTTTCAGACTTCGAACCGCTCACATCATCCGAAGACCAATTACGTTCGGACGCATCCCTTTTGACATCCCTCATTGACTGGTGGAGACCTGAAACCCACACCTTTCACTTTCGTTTTGGGGACCTTGCACCTACACTGAAAGATGTTTCTAGGATCACTGCTCTACCAATTAGAGCGAGGGCAATGTAACTATGGCCAGCAGGTGGACAAAGGCACGGAAAAAATGGTCTCCATATATTGCGAAATGTTGTTACCCTATACACCACCAACAATTTGAGATGCTTGATGGGTCACTAGTCACATGGAACTCGTGGACTCAGGAGCAGTTACAGATGACTTCGATATACGACCCATCACAACC…	1627		Yes	Yes	Down	NA	Up	Down	NA	NA	Down	Down	NA	NA	NA	NA	NA	NA	NA	NA	NA	NA	.	.	.	.	x	.	transposon protein; putative; unclassified; expressed	NA	PREDICTED: uncharacterized protein LOC100833635 [Brachypodium distachyon]	PREDICTED: uncharacterized protein LOC101776624 isoform X2 [Setaria italica]	PREDICTED: uncharacterized protein LOC101776624 isoform X1 [Setaria italica]	Repetitive/Transposable element	Chr3AL_3423897	77.1022	90.44	94.167	9.65963	16.8875	41.1569	56.1194	38.7012	40.405	57.9297	46.8596
Ta.71867	JP213489	gnl|UG|Ta#S58863304	ACACTAATTAAATAACCTGAAGAAGCAGCTGAACCGCCAACAACACTTGCAATGGAAATTCAATTTCATCGACAAGATGAACAAGTTTCTACTCTACTAGGGCGCACAGAAAAAAATGCAACGATAAATTGGAGAGATGCATCAAGTTCTCTTTTCTCAAGGAATCGGAAATTGGAAACACTAGGGACAAATGGTAGAAAGTAGCAAGTCCACTGGCTGATTGAAGATGTTCTCGTGATTGCTTTTGTTGAGAACATGGATGACACATTTTGTTCATACGGAAGTTGATTTGGTTTGGCAATTGAAGAGTTGGTCTTCCATAATATTCTGTAGCAGTAGCAGTCCAGTGAACAAGCACTTGGTCTCTTATGAACTTTGGCCATTATGTTTGTAACATGC…	530		Yes	Yes	Up	Up	NA	Up	Up	NA	Up	Up	NA	Down	NA	NA	NA	NA	NA	NA	NA	NA	.	U0s	.	.	.	.	NA	NA	NA	NA	NA	No annotation	Chr7AS_4220915	52.1923	45.22	76.7823	129.198	123.279	143.069	159.339	124.704	21.8584	21.6271	21.3625
Ta.71904	JV871238	gnl|UG|Ta#S61808413	AAGCCGGTACCAACACCATTTAGCTGCAGCAACTGGGCTATCAAACGCATCTTCAGAAATCAAAATCAGAACAAGCATTTGCATAGCTGTGGGACTAGGAGGCAAGGAAGTTTCAAAGTGTCCTGCGCCAGGCTCCTGGTCATCATGACCGCAGGTTGCTCATTGTGGCTCACAGCTGCACATGCTCTGTTTTCAGCACAGGATAGTGCAATTCCACAATCTTTTCTGCTACATGGCGAGCTCAAGCTGCTAGTGTTGTACCATGGTCACTCCATCTCAGAATCTTCATCTTCATCCTCGTCTTCGTCCTCATCGAGGATATAGACCAAAGCATGCCTCCGCGATGAGAAGACGCAAGCCACTCCTCTTGAGGCACTGACTGCCAGCGGAGTAGACAAA…	1799		Yes	Yes	Up	Up	NA	Up	Up	NA	Up	Up	NA	NA	NA	NA	Up	Up	NA	Up	Up	Up	.	.	.	.	U	.	nucleotide binding protein; putative; expressed	Transducin/WD40 repeat-like superfamily protein	PREDICTED: anaphase-promoting complex subunit 4-like isoform X1 [Setaria italica]	PREDICTED: LOW QUALITY PROTEIN: anaphase-promoting complex subunit 4-like [Brachypodium distachyon]	hypothetical protein SORBIDRAFT_04g035270 [Sorghum bicolor]	APC4	Chr6BL_4388470	16.6066	7.14	8.69234	49.5056	65.8613	74.4743	59.1257	70.5223	7.28615	10.8135	13.7822
Ta.72300	HP633424	gnl|UG|Ta#S58887943	AGTAACTCTAAATTCTGTATTAAAAAAGTAACCCTAAATTCTGCAAGTTACTCCGTGTACTCGTGGCTGATTTCACTTCTTCTCCTATTTATGCCTACTCTCAATACAAGGGATAAACTCAAACATGAAATCATGACCCATTGTAAACCACTCTAGTGAAGCATGACTTGCTCTCACTTGGTTGCTCTAATGTACGATGTTCTAATTGAATGCAACTTATTGGTTGCTTCTCTTATATTCATGCGTTCCCCTGGGATCTGACATGTACAGGAAAGAGCAACTTGCATGAGTGATAACAAGCATCCATATGTCACATTTTCTGTTCCAATGTTCGCTTGGATATAGCCCTTGCATTCCCCACGCAAGCACACATCAATAATATCTAGTATCTTATCTGGA…	3826		Yes	Yes	NA	NA	NA	NA	NA	NA	Up	Up	NA	Down	Down	Down	Down	Down	NA	NA	Up	Up	.	.	U	.	.	.	receptor-like protein kinase 5 precursor; putative; expressed	Leucine-rich repeat protein kinase family protein	PREDICTED: putative receptor-like protein kinase At3g47110-like [Setaria italica]	Os02g0615500 [Oryza sativa Japonica Group]	Os02g0615300 [Oryza sativa Japonica Group]	RLK	Chr6DL_3325439	7170.51	5127.71	7048.04	8785.43	8340.74	7323.96	4537.65	4188.33	2093.11	2669.4	3562.02
Ta.72561	JP237782	gnl|UG|Ta#S58839011	TCGTTTCTGCAATGCGGGAGATGGTCAACAAAGATACTCAGAACCTCGCGTCAAATTCCTTTTTGTTGGATGACGATTTAAGCATACCATTTTCGACCGAGGATTTATCGATCGCCATCCCAGCGATAGACTATGCGGATGTGGAGCTGCCGGAATCTCTTCATCACTATCCATCTGCGCAGTTTCTACTGACGGCATCATGACCCACTCCCTGTGTAATAGAACAACAAGGAGGTTTGGGCTGCCGTAAAGATCAGTTAATCCCCAGATTTTTATGGGGCTGCACCCCTTCAGCAATGTTGTACTGTTGTTTAGTTTTCTAGGGCAAATTTGATCTAGGGTGGAAGGGGGTGG	354		Yes	Yes	Down	Down	NA	Down	Down	NA	Down	Down	NA	NA	NA	NA	NA	NA	NA	NA	NA	NA	D	.	.	.	.	.	XI-I; putative; expressed	NA	PREDICTED: myosin-H heavy chain-like isoform X2 [Setaria italica]	PREDICTED: myosin-H heavy chain-like isoform X1 [Setaria italica]	Os02g0777700 [Oryza sativa Japonica Group]	Myosin-like	Chr6AL_5833694	60.4956	45.22	75.3336	3.62236	5.06625	3.9197	4.00853	6.02019	50.3407	39.3922	53.0616
Ta.72887	JV866729	gnl|UG|Ta#S61830668	aaaaaaaaaaaaaaaaaaaaaaaaaaaaaaaaaaaaaaaaaaaaaaaaaaaaCCACCCAACCCTAACCTCACACAGCCTCCTCCTTCCCCGTTCTCTCTCTCCCTCAGCCCGATCCCCTTCCTCACCGCCGGCCGATTTCGGTCGTTGCCACTCCTCCCCGCCGATAGCACCAACCTCCACGAGCTCCCCTCGCTCCACCTTCTCCTGTACAGCGAGGAATCCCCTCCTCTCCGGCGGATCCTGTGGCTCGAGGCGACGGCTGGCTAGGCCCGCGTGACGGACCCAGGCCGTGGGTGTGCTGCCTCTCCGTGCCGGTCCACCTCGGTCCCCGGTGACACTGCACTTCCCGGCGGGCGTCTCCTCCACCTGCAAGTCAGTTCCTCAGAGTGATTGGGCCG…	2250		Yes	Yes	Up	Up	NA	Up	Up	NA	Up	Up	NA	NA	NA	NA	NA	NA	NA	NA	NA	NA	U	.	.	.	.	.	expressed protein	Regulator of Vps4 activity in the MVB pathway protein	PREDICTED: uncharacterized protein LOC100844157 [Brachypodium distachyon]	Os07g0665700 [Oryza sativa Japonica Group]	PREDICTED: uncharacterized protein LOC101760879 [Setaria italica]	Poor annotations	Chr5BL_10825481	162.508	176.12	188.334	630.291	624.838	623.232	610.298	537.517	189.44	192.327	181.236
Ta.73172	AK335401	gnl|UG|Ta#S52542770	GGACAGGGGCGCCTTTGGAACGAATGGTGGGGGGTGCTCTGGTGGAGCACTGAGCCTTTTCTAGAGCTGCTACTTGCcggaggaggaagagggagggaggggagggaagagcagaagggggaCACCATACGATTACCAGTTCTGAAGGAAGCTTTACCTGTATGGAAGGTGGGGACGCCCCGCCAGGCATCTCCATGGGGCGCGCCATGTCCTCGGAAGGCGACCTGGACCTCCTGGAGCAGCTGCTCTCCGGCGACAACGCCTGGCTTGAAGTGGCGCCCAACACTTCTCGCTCACCCAACTTTTTCGCTTCTCCCTCCACCTTCCTCTCAGATGCCACAACCACCACCACGATGCCGGCAAGCACAAACAACGCCCTATGGATTCAGTCAGGCTCTT…	3278		Yes	Yes	NA	Down	NA	Down	Down	NA	NA	NA	NA	NA	NA	NA	NA	NA	Up	NA	NA	NA	.	.	.	.	x	.	NIN; putative; expressed	Plant regulator RWP-RK family protein	PREDICTED: protein NLP1-like [Brachypodium distachyon]	PREDICTED: protein NLP1-like isoform X1 [Setaria italica]	PREDICTED: protein NLP1-like isoform X3 [Setaria italica]	NIN Like Protein	Chr5BL_10789842	844.566	577.15	486.771	425.024	413.744	350.813	255.543	235.648	757.097	1022.65	1055.72
Ta.73562	HP631141	gnl|UG|Ta#S58890226	GGAGGCTGTTGAAGCTGGCGATCCTAAGGGCCCATGGCTTCTGAGCGAATCTGAGGACGCCAAAAATAAAGAGCACGACCCCTGCCGCCAGCTGCGTTTTCTCGCCGGACCACCATCTGCAGAAGACGTACAACGCGACCGTGACCTGAGACACAAGGGTTACTATATGTCGTTTCCATAGCTCGTTGTCTTCGAGGCTGTAGGCAGATATCATTGATTGGCCACCAAGGTGGATTAGGAGGACAGGCACCCAAAGGACCTCCAGGTTGCTGCCCTCCTCATCACAAGTGTGCCTGTGGCGGTTGAAGAGGGTGGCAAGGGCAAAGATCGCCACGGCATCGCTGCTTACATATGCGATCCACACCAGCACTCTCAACCTGCGTAGGACAGGAACCCTAC…	567		Yes	Yes	NA	NA	NA	NA	NA	NA	Up	Up	NA	Up	Up	Up	NA	Up	Up	Down	NA	NA	.	.	Ur	.	.	.	expressed protein	NA	hypothetical protein SORBIDRAFT_08g021500 [Sorghum bicolor]	hypothetical protein SORBIDRAFT_05g024590 [Sorghum bicolor]	PREDICTED: uncharacterized protein LOC100824551 [Brachypodium distachyon]	Poor annotations	Chr5BL_10830678	4.74475	1.19	0	3.62236	11.8213	3.9197	1.00213	18.0606	14.5723	33.9854	30.3209
Ta.73585	DR737164	gnl|UG|Ta#S26024662	GTCATCCCACAGCGGCCGCCCttttttttttttttAACACAAACCATGATGGCCAGATAGTATTTTACCAACTTCTGATACACTTCTCATCGAGCTAAGACACTAGACACATATGCTTATTATGAAAGGCGGCGGCGGAGGCCGGTGCCTGGATCTCCGCTGCGCCTTGCGGCCTCCGTCCATGGCGGCCATGGCGGCCATGGCTGGTTTAGTTGCAGCAGCAGCAGAGGCAGTCGATGCAGCACTCGCACGTCTCGTATCAGCAGAAGCAGCACAGCGCCGTGAACACGCATGCGTAGATGCAGCCCTTCTCCTCGTGGCGCTTCTGCACGTGCTCCGTGTAGGACATCTCCTGCCCCGACGGTGCGTTGTACATCTTGGCAAAGGGTGGGGTGGGCT…	1030		Yes	Yes	Down	Down	NA	Down	Down	NA	Down	Down	NA	NA	Up	NA	NA	Up	NA	NA	NA	NA	.	.	.	.	D	.	expressed protein	NA	PREDICTED: uncharacterized protein LOC101756613 isoform X1 [Setaria italica]	PREDICTED: uncharacterized protein LOC100826789 isoform 1 [Brachypodium distachyon]	hypothetical protein SORBIDRAFT_09g005410 [Sorghum bicolor]	Poor annotations	Chr4AL_7115134	1453.08	844.9	796.798	55.5429	60.795	56.8357	52.1108	53.3217	1084.31	1216.52	1403.03
Ta.74923	HP619384	gnl|UG|Ta#S58901983	AAAATACACCTAATAAAGTCTATGCAGATTCTTGATATCAGAAAAGAATGTCAAAGTGAATTATGTTATATATCTTAGTATGATGTTGAAATCTCTAAACCTTCCATAAATAAATTACATGCAAAGGAGGTTACAAAGGACTCACAAATCATGGTCACTGCATGTACATTGAGTGTATGGATATGCAATTACATAAATATTGTGCTGGAAACTTTTACATGGATATGAAACTAACTAGGTCGGATCAATCTGACCTTTATGGTTAGCATTTATCATTTCAGGTGTTTCTCGAACCATCCAACCATTAGGGCAAGAGCTTGTTCAGCGGTTTTGACTTCAAACGGGTTGGTGATATTGTACCTACAAGCAAAGCTATGGGCAACTCCTGGAAAGATCTTC…	1127		Yes	Yes	NA	NA	NA	Down	Down	NA	NA	NA	NA	NA	Down	Down	NA	NA	NA	NA	NA	Up	.	Dr	.	.	.	.	retrotransposon protein; putative; Ty1-copia subclass; expressed	alpha/beta-Hydrolases superfamily protein	PREDICTED: endo-1,3;1,4-beta-D-glucanase-like [Brachypodium distachyon]	PREDICTED: LOW QUALITY PROTEIN: endo-1,3;1,4-beta-D-glucanase-like [Brachypodium distachyon]	NA	endo-1,3;1,4-beta-D-glucanase-like	Chr7BL_6740478	62.868	74.97	65.1925	44.6758	62.4838	103.872	74.1577	57.6218	58.2892	64.8813	68.9111
Ta.75060	HP625979	gnl|UG|Ta#S58895388	CATACATAGAGAACTTGAAACAAAACTTAGCCAAAAATAACAAAGAGATCGGATATGTGGCATGCTTAAGCTTGCTTCTATTGTGCCTTCATTTGCTCCATAATCCAACTGAAGGGAAAGTCGACGAACCTTGCTCCGCAATGCCGCAGTTATGCCCTGTACATCATCTGCCACACTAAGAAACTTCTCTTCTTCCGACTTGAGTCTTATTAGGTCAAGAATCATATCATGAACTTTACATTCTATGACCTGTCCATCCTACCAAATTTTAGCAGGTTGGATCATGCTCCTATTGACAAGCTCATTAAAGTAACTTTCAGCGACCATATCTGCATCCTGGCCTTGTACTTTAGGGATGAAACCTTCAGCCACCCATTCCCTCGAAAAGATTTCTCTTCA…	1426		Yes	Yes	NA	NA	NA	Down	Down	NA	NA	NA	NA	NA	NA	NA	NA	NA	NA	NA	NA	NA	.	D	.	.	.	.	resistance protein LR10; putative; expressed	NB-ARC domain-containing disease resistance protein	PREDICTED: disease resistance protein RPM1-like isoform X3 [Setaria italica]	PREDICTED: disease resistance protein RPM1-like isoform X1 [Setaria italica]	PREDICTED: disease resistance protein RPM1-like isoform X2 [Setaria italica]	Disease resistance	Chr7DL_3360695	130.481	97.58	79.6798	89.3516	75.9938	70.5546	72.1535	48.1615	147.048	169.155	183.304
Ta.75386	JV870908	gnl|UG|Ta#S61808578	CAAGGAGATCAGACCACCATTCACTGAGCTCGTTTCTCTCATCGATCTAACAGCGTCTCCTCTCTCAAGGGTTTTATTACATCAGTGGACAATTTGTATCAGGTCCGGTTTGTGCTAAATATTTGTTGGCACATGAATGATTTCCTGGAGTCAACTTTCTTGAACAATTACCATACGCTGCTATAGAAAGCACATACATGGATATTGAGGTCCTGCAGCGTATACTTGATAGAAGGGAGAAGCCGACAAATCTATCATTTGAGCTTTTGAAGAATATCACAGAAAACTTCTCGGACGATCGAGAAATTGGCCATGGTGGATTCGCAACAGTTTATAAAGGAGTGCTCCCAAATGGGGATGTTGCTGTAAAGAGGATAAGGAACGGCTATACAATCAATG…	1823	*	Yes	Yes	Up	Up	NA	Up	Up	NA	Up	Up	NA	NA	Up	NA	NA	NA	NA	Down	NA	NA	.	.	.	.	U	U	protein kinase domain containing protein; expressed	cysteine-rich RLK (RECEPTOR-like protein kinase) 40	PREDICTED: uncharacterized protein LOC101779298 isoform X1 [Setaria italica]	PREDICTED: uncharacterized protein LOC101779298 isoform X3 [Setaria italica]	PREDICTED: uncharacterized protein LOC101779298 isoform X2 [Setaria italica]	CRK	Chr7AL_4551704	35.5856	44.03	44.9104	111.086	206.028	164.627	294.627	295.849	65.5753	67.9709	54.4398
Ta.75482	CK197956	gnl|UG|Ta#S17975056	aacagccactagcaataaggcctatccaggtgacatagtataacaagtttgtacaaaaaagcaggctggtaccggtccggaattcccgggatatcgtcgacccacgcgtccggttctagatcgcgagcggccgcccctttttttttttttttAAGCATGGAAGGTTTTAAGTTGTACTATTAAGACCATACCACCATACCTTCTGTTAGTTTCTTTGGAAATCTAAAGGTCTAAGAGGATGGTACATGTGAGAAGATGTGAGTCCACAACAAAAAACTAAACTAACTTTCAAACAAACATTTTAAGTTTGGAAGCCACAAAGAAGCAGCCCAGATCTCTCATCGTATTGCATGTTCAAGAAAATGGGCCGAATGACCATCACAGCAACATGTAGAAATA…	837		Yes	Yes	Down	Down	NA	Down	Down	NA	Down	Down	NA	NA	NA	NA	NA	NA	NA	NA	NA	NA	D	.	.	.	.	.	NA	NA	NA	NA	NA	No annotation	Chr4BL_6981796	77.1022	64.26	57.9489	4.82981	3.3775	7.8394	7.01492	11.1804	62.2635	81.874	38.5902
Ta.75499	CA742626	gnl|UG|Ta#S13268536	TCGAGCGGCCGCCCGGGCAGGTGAGCAGAGCAGAGCACAACCCTTGGACACCTCTTCTTCTTCTTCCATAGTAACCCAACCCACCCTTTGCGAAGATGTATAACGCTCCGTCGGGGCAGGAGATGTCCTACACGGAGCACGTGCAGAAGCGCCACGAGGAGAAGGGCTGCATCTACGCATGGTGAGacacacgcgcacacacacacacTTTGTTCATCCACTCACTCACTCACTCTCCCTCTGGGTTTTGCTCTGCTCGTCTTGCCGAGAGATGTAAAATCTCTCGGCGTGTGCATCGGTCTATGCAGAGGCCGAGAGAGAGAAAGAGATAGCGCTCTTCTGCCATCTGAAAAATCTTCAGAGAAATCGTAGAGACAGGGCAGGAACATTTTGGGACTG…	431		Yes	Yes	NA	NA	NA	NA	NA	NA	Down	Down	NA	NA	NA	NA	Up	Up	NA	NA	NA	NA	.	.	D	.	.	.	expressed protein	NA	PREDICTED: uncharacterized protein LOC101756613 isoform X1 [Setaria italica]	PREDICTED: uncharacterized protein LOC100826789 isoform 1 [Brachypodium distachyon]	Os05g0178300 [Oryza sativa Japonica Group]	Poor annotations	Chr7DS_3923712	78.2884	72.59	120.244	50.713	40.53	45.0766	55.1172	69.6622	148.373	140.576	125.418
Ta.75637	CJ926157	gnl|UG|Ta#S37912970	AGCTGTTAGACAGCTCTTGTGAATACCAGATGACATACGAAGACAGGGACGGTGACTGGATGCTTGTTGGAGACGTCCCTTGGGAAATGTTTGTTGGCTCCGTGAAGAGGCTGAGGATCATGAGGACGTCGGACGCCAGTGGCCTCGGTTAGATTCGTTCTTTCTCGCCTCCTTGCTACGATCGATCGACGCGTAGCCAAACATTCaaaaaaaaGTCTTGATCATTGTTACTTTTGTCCATAACACGTCTAGCTTGATCCAGAGGGTTTTCAAAGACGACCGCTGTCTTGCCACGAAAAAGGCCCTCAACATCGCAATCAGATGACACGCATTTTACTCTGATTATAAGTTGATTTGATGCCCCCGTTTTCACCACCGCAGGGCCGCGATTTCAAGCCA…	720		Yes	Yes	Up	NA	Down	Up	Up	NA	Up	NA	NA	Down	Down	Down	NA	NA	NA	Up	Up	Up	.	U0	.	.	.	.	OsIAA10 - Auxin-responsive Aux/IAA gene family member; expressed	indole-3-acetic acid inducible 2	hypothetical protein [Zea mays]	PREDICTED: auxin-responsive protein IAA10-like [Brachypodium distachyon]	Os02g0817600 [Oryza sativa Japonica Group]	Auxin-responsive	Chr6BL_4318404	234.865	227.29	157.911	575.955	489.738	329.255	240.512	155.665	70.212	73.3776	58.5745
Ta.7579	JV868418	gnl|UG|Ta#S61809823	GGAGGGGGGTGGATGAGGAGGCGACATCTCGGGAGGTAGGCAAGAGGAACCAGGCGGTTCTCCTTCCATGGCGGTACCCCGACCTGTCGGATCTTCATCGTCATCAGCCCGGCGGACAGTAAGGTGTTCTATTTTTCAACGTGCTGCAGCTACCACTTTGCCACTGCCCTGACTCCTTCCTGCAGACCATGGATCTGTCGTCGATGCAGAGCGTCAACAGGGTGGAGGTTTGCCGCCCTAGCAGACTCGTGTGTTGTTGCCGCCGCAATCCTTCTCTTTGTTGGAGTCTTCCTCCTCTGGAGAGAAAAAAATTGGTCTCTTTGACACGCTTGGGATCGACGGATCGTTCATGCCATGGTTGGATTTGAATGGGGCAGTGTCTATCCAAAATTTGTTTGG…	2037		Yes	Yes	Up	Up	NA	Up	Up	NA	Up	Up	NA	Down	NA	NA	NA	NA	NA	NA	NA	NA	.	U0s	.	.	.	.	transporter-related; putative; expressed	Nucleotide/sugar transporter family protein	integral membrane protein like [Zea mays]	Os01g0167500 [Oryza sativa Japonica Group]	PREDICTED: uncharacterized membrane protein At1g06890-like isoform X2 [Setaria italica]	Transporter	Chr3B_10554761	18.979	32.13	55.0515	288.581	324.24	213.624	347.74	177.166	17.2218	13.1307	11.7149
Ta.75844	JP907575	gnl|UG|Ta#S61550170	TCCTTCTCAAGCTTGTACTCTAGTTCTTGTACATGAGCATCCAAAGCAGCTGCAGGTCTGTTGAACTTCTTCTTGGAGCTTGACTCAAGGCCAACATTTTGAGGAATGYGCTGGAGGGACATTCTTTAGTGAGAAYGTCAGCAACAACAGCAGCAACATTCTTTGGTTCTCCACCTTCTGGTACCCCTTGTTCCATAGCTTTTTCCATGTCAGCTATCGCCTTCTTAACTGGCTCAGAGAATCCAGTCTTCTTGCCATTGTGGCACTCCTTGAATAGATCCAATGCAGTCAACTCTTCACCCTTACGAGCCTCTTTCAAAGCATGCACATGGGAAATGTAGGGGCGAGAACCAGTTTTCTGATGGAACTTAACTTTGGAACGGTTCTCCTTGTTCGACT…	1631		Yes	No	Down	Down	NA	Down	Down	NA	Down	Down	NA	NA	NA	NA	NA	NA	NA	NA	NA	NA	D	.	.	.	.	.	expressed protein	NA	uncharacterized protein LOC100276444 [Zea mays]	uncharacterized protein LOC100277396 [Zea mays]	uncharacterized protein LOC100274682 [Zea mays]	Poor annotations	Chr6BL_4281281	105.571	107.1	130.385	0	0	0	4.00853	0.860028	90.0833	74.9224	70.9785
Ta.76796	DR737177	gnl|UG|Ta#S26024667	ACACGCCAGACCGGCCGCCCtttttttttttttCTGGGGATTACAATGATAGCCTTGTCCAGGTCAATAATAATACAGCAAGATCTGATACAGTTCTCATCGAGCTAAGGCACTAGACACATATGCTTATTATGAAAGGCGGCGGAGGCCGGTGGATATCCGCTCCGCCTTGCAGCCTCCGTCCGTCCATGGCGGCCATGGCTGTTTTAGTTGCAGCAGCAGCAGAGGCAGTCGAGGCAGCACTCGCAGGTCTCGTAGCAGCAGAAGCAGCACAGCGCCGTGGGGACGCATGCATAGATGCAGCCCTTCTCCTCGTGGCGCTTCTGCACGTGGTCCGTGTAGGACATCTCCTGCCCCGACGGAGCGTTGTACATCTTGGCAAAGGGGAGTGGGTTACTA…	1071		Yes	Yes	NA	NA	NA	Down	Down	NA	NA	NA	NA	NA	Down	Down	NA	NA	NA	NA	Up	Up	.	Dr	.	.	.	.	expressed protein	NA	PREDICTED: uncharacterized protein LOC101756613 isoform X1 [Setaria italica]	PREDICTED: uncharacterized protein LOC100826789 isoform 1 [Brachypodium distachyon]	hypothetical protein SORBIDRAFT_09g005410 [Sorghum bicolor]	Poor annotations	Chr4AL_2984202	45.0751	40.46	34.7694	88.1441	75.9938	56.8357	48.1023	38.7012	42.3921	52.5229	84.7607
Ta.77182	JP933417	gnl|UG|Ta#S61524131	TACGTAGTACGTACGTCGTCCGTACGTCTTAGTTTCGttttactttttttcttttttttgtttttttttttttttnttttttttttnttttttttttttttttntttttCGGGGTTACAAGTCATGGGATGATCACGCATTACTTACTGAACCACGGAATAATTACAGAAACGAGACATGTGCCTCTCCATTAGAACGCTGCATGCCAGCGCTCAAATATGTTGTGGCAGAACTTACAGACACAATGACATTATGTAGAAAAACAAGACCATAGAAACAACATTATAACAAACAACGGACTAAAGGCTGCACCGAGCTAGATTCTGGGGAGGACCCTGTCGGACGCATCCATGGCGGCGTGTACGCCCTGACAGCATGTTCCGAGCTGCATTCCGCCTC…	1059		Yes	Yes	Down	Down	NA	Down	Down	NA	Down	Down	NA	Down	NA	Down	NA	NA	NA	Up	NA	NA	.	D0	.	.	.	.	early-responsive to dehydration protein-related; putative; expressed	Early-responsive to dehydration stress protein (ERD4)	PREDICTED: uncharacterized membrane protein C24H6.13-like [Brachypodium distachyon]	hypothetical protein SORBIDRAFT_03g045900 [Sorghum bicolor]	Os01g0950900 [Oryza sativa Japonica Group]	Early-responsive to dehydration stress protein	Chr3DL_6917530	52.1923	45.22	36.2181	1.20745	0	1.95985	9.01918	9.4603	9.93566	19.3099	20.6733
Ta.77509	HP631014	gnl|UG|Ta#S58890353	AAACTCAAAATTCATGCCTGATAGACGTAAGCAAACATTGTACAAGGGAAACTAAACACCAATAGCTCGCAACAACAAATCAGGAGTCGAATTCATGGACTACAAAAAGCTTGACATGAGCAGGTAGTATCATGACATGAGCAGGAGAACACGCAGGAGCATCCAGGTAGCATCAGGGACATCAGCAGGAAAGAGCTAGGCATCTACATGAACCTCACCTACAAGACCATGAGCAGAACATCTATAGAAATCCCGCATGCTACATCTACAGAATCTAGCACCTACAGGTACATCTACAGAAATCCGCCATGCTACATCTACAAAGACAAAGGGAAAACAACCGCTACATCTACAAACTACAACAGGATCGTGTGGGGGACGACCACAACAACCACAGAG…	879		Yes	Yes	Down	Down	NA	NA	NA	NA	NA	NA	NA	NA	NA	NA	NA	NA	NA	NA	NA	NA	.	.	.	.	0-25	.	NA	NA	NA	NA	NA	No annotation	Chr6AL_5832702	29.6547	26.18	21.7308	0	0	3.9197	9.01918	7.74025	15.2347	18.5375	14.4713
Ta.77626	JV865132	gnl|UG|Ta#S61811466	TGATCACACCGAAGATGACACGAAGCGAACACAGTCGATATACAAATACCATGTTTGCTATTGCTAAGCACAACCAAAATCCATCAATACAGAACAACACTTGTACCACCAGCTCACAGCGATCCAAGGCATATTTTACATGCTGAGGCAGTGGCAGATTAAGTGTTTTCCTTGAGCAACATGTTTTTTCTTCTCAAGTGGAGCACACGTCACTGCTATCATTTGGTCGATCTTGAGGAACAACCTCCGACACGTCTACGACACCAACTAATGTTCCACCCCTTTCATTCTTAACATATTGAAAGAACAAGTAGTTATCCTCTAAAACGCCGCAAACTCTGGTCAAGCAGGGCACACAAGTTCTACCTTGATGGTGATTCGTTACTTGTGCCAGATTTT…	2576		Yes	Yes	Up	Up	NA	Up	Up	NA	Up	Up	NA	Down	NA	NA	NA	NA	NA	Up	Up	Up	.	U0s	.	.	.	.	MATE efflux family protein; putative; expressed	MATE efflux family protein	PREDICTED: protein TRANSPARENT TESTA 12-like [Brachypodium distachyon]	Os11g0126100 [Oryza sativa Japonica Group]	hypothetical protein SORBIDRAFT_08g001710 [Sorghum bicolor]	MATE efflux family protein	Chr5BL_10790495	30.8409	41.65	13.0385	825.898	734.607	913.29	839.786	681.142	7.94853	10.0412	11.0258
Ta.77744	JP213783	gnl|UG|Ta#S58863010	CCCTGCAAAGCGACGAGAGGAATACACTCTTCAGCATATCTGCTAAGAACAGAGACAGGGATACAGGCAGCAAGAAGTGCACAAGTTATTCTATCCGCATTTAATAACCTGCTATCAAAAAAGTATGCATGACATACAAGTTATTCTTGTGCCTCAATAATTAAAACTAATGATGTAGTACAAAGACCATGGATTAAGGGGCAAGGAGAACAGTAGAAACATCTGGTATATCTGGAGGTGGTACATAGACGACTCGGGAGTGACTTCTTCTCAATGCCGAGGAGCACGACAATGGATGGTGCTGCTTCAACATGTCCTTTTCTTAGCCACAGCTGTGTCCTAGGAGCTTGCTGGCTAGCACCATCGATGGTAGCCACCCTAGGTTCTATCCTCGGATCT…	1400		No	Yes	Up	Up	NA	Up	Up	NA	Up	Up	NA	NA	NA	NA	Up	NA	NA	Up	NA	NA	.	.	U0s	.	.	.	NA	NA	NA	NA	NA	No annotation	Chr5DL_2598948	0	1.19	0	79.6919	69.2388	80.3539	85.1812	104.063	1.32475	0	0.689111
Ta.77775	JV903452	gnl|UG|Ta#S61772305	TCTAAAAATTCATAGAAATGTAAGTCAGTAGGAATTCCATCTACACTTGATACTTATAGGAGCTGCTATATTACAAACTTaaaaaaaaTATGTAATAAGATTTGGATTGCTGAGCATGTCCATGTTATAATTCTACATAGTATGTACTCCATTTCCTTGTTTTAATAGTATTTCGGCAGAGCTCCTGCTTGGTTCTTCAGAAAATAGAATACTCACACCTTGTGGGAGACGCTCATCTGAATCACCTTTACTATGTACTTCATCTTTGAATCTGCGGACAACCAAACAATCAGTCAATCTCCAATCCACATAAATTTTCTTGTGAACATTCAACAACTGGATCTTGACTTGGGGCGAGGGATCCGTGGTGGTCGTTCCTGTCCACCACGACCGCTCTCG…	1299		Yes	Yes	NA	NA	NA	Up	Up	NA	Up	Up	NA	NA	NA	NA	Down	NA	NA	NA	NA	NA	.	U	Us	.	.	.	retrotransposon protein; putative; SINE subclass; expressed	NA	PREDICTED: aspartic proteinase-like [Setaria italica]	PREDICTED: aspartic proteinase-like [Brachypodium distachyon]	hypothetical protein [Zea mays]	Repetitive/Transposable element	Chr6AS_4400034	20.1652	14.28	23.1796	33.8087	54.04	27.4379	53.113	47.3015	13.2475	19.3099	16.5387
Ta.77864	HP621922	gnl|UG|Ta#S58899445	GCCCAAGCATTTAGTTCATAAGTACACATACAGATTCCGTTGATTGCCAACTAGCAGGAGAAGTCTATGTTTGGTGATGGCTGATGGGAGGCGTACCATAATGTTGAAGTTTTTACCCACTTTTTCCGTCATAGTATTTCAATTGAATTACCACGATTTCATGTAAAGGGTCCTCACCAAAAGCTCAACTTCTGTTGGCAAATATACCAATCTTTTGTTTACATTGGACCAACAAATGACTCACTTATGTTTACTGGCAGAAAGAGGTCGCTTCGATTAAGGTCTCAGACCAGGATGTATCCAATGTTAAATTTATTGCACGAAAGCGGTGGCTTGTGGCTCTGTCACGTGGTTATCGGTTTGTCCATGTGTACAAGTATGAAAAGGAACCGGAAAAGG…	1693		Yes	Yes	Down	Down	NA	Down	Down	NA	Down	Down	NA	NA	Up	NA	NA	NA	NA	Down	Down	NA	.	.	.	.	D	D	coatomer subunit beta; putative; expressed	Coatomer; beta' subunit	PREDICTED: coatomer subunit beta'-2-like [Vitis vinifera]	PREDICTED: coatomer subunit beta'-2-like isoform X3 [Setaria italica]	NA	Coatomer subunit beta	Chr7AL_4506191	71.1713	76.16	117.347	8.45217	5.06625	1.95985	11.0234	11.1804	121.215	93.4599	87.5172
Ta.7798	JV844366	gnl|UG|Ta#S61821849	CGAGCACCATACCAGCAGCAGACGCACTCGAGTACCTTCTAGGCTCTCCGTTGCCGGTTGCGTGACGTGCCGTCGCCCGCGCCTCCCACCGCAGCACGCCGGTGAGCCCCGCCTCGTGCTGcctctctttcggttgctctcctatctcatctctctctctgcctctcCTTGCAACAATGGAGGCCGAGCGCCCATGGCGTCACCCGAGGACACCTTCCACCCGCCATTCTCCTTCAAATTCGTCGGGATCCGGCCTGATCCGGATGGATCCGGATGCCGACGGCCCATTCCCGACCTCCCTGCCTTGCCTGGTTCGTCGGCCTCTCCGATGTCGTCATCTTCGTCACGGGATCCAGCGCTACCGATGGCTGGCCTCCTCCTCGCCTGGATGTGAccccc…	690		Yes	Yes	NA	NA	NA	Down	NA	NA	Down	Down	NA	NA	NA	NA	NA	NA	NA	NA	NA	NA	.	.	D	.	.	.	NA	NA	NA	NA	NA	No annotation	Chr3AS_3413938	78.2884	84.49	57.9489	39.846	23.6425	25.4781	39.0831	40.4213	129.164	122.811	128.864
Ta.78039	HP619220	gnl|UG|Ta#S58902147	GACGAGCGCGCTCGCTACGACCGGGACATGACCtgccggccgcggggatgatgatgcggcgggcggccgcggccgggccggcgttccggcggAGGACGTGGGAGACCGACCAGTGCTGGTAGGACGTACGGCCTGGCAAACGCGGCTGCCCTCCGGGACCCCAACCGGCGGCCGCCCGGTTGGCAGGCACGGCGCTGAGATGGTCTTTCCAACTGCCTTGCAACGTACGATCAGATTGGACGGTGCAGATTGGGTGACGCAGACGCGGGAGCTCTGTACACTGCAAGAGGCGTTTTTAAAGATCTCTTGTGCGTCCGGTCAGCAAAATGCAAATATGTACTGTAGCTCTCTTTGGTAATAGGAGAAATTAGTTACCTCCATGTCGGGCGTTTATTCCTC…	568		Yes	Yes	Up	Up	NA	NA	NA	NA	Up	Up	NA	NA	NA	NA	Down	Down	Down	Down	NA	NA	.	.	U0	.	.	U	expressed protein	NA	NA	NA	NA	Poor annotations	Chr7AL_2829008	376.022	336.77	270.911	1353.56	982.853	1483.61	879.871	825.627	284.16	192.327	153.672
Ta.78049	CJ894319	gnl|UG|Ta#S37885686	ACAACAGATGTCGTAAGAATCAAAAGGAAAATAATGAATGACAAATACACACAGTTCTACTTAGAATTTGAGCGAAGTTCTACTAGCGAAGCATAGACTCCATCCTTGATCCGCACCAGGGCCTCATGATTTCCCTTTTCTGCAATTTTGCCTTCCTTGAGGACCGCAATTGCATCAGCCCCTTTGATTGTGGAGAGGCGGTGCGCCACCACTATGGTGGTCCTGCTCACCATGACTCGATCCAATGCATCTTGAACGATGCGCTCCGATTCCGCGTCGAGGGCGCTGGTCGCCTCGTCAAGCAGTAGTATCTTCGGGTCCTTTATAATGGCCCTTACGATGGCTACCCGCTGCTTCTGTCCACCAGATAGTTGCACTCCTTTCTCGCCAACCAGAGTG…	795		Yes	Yes	NA	NA	NA	NA	NA	NA	Up	Up	NA	NA	NA	NA	NA	Up	Up	NA	Up	Up	.	.	Ur	.	.	.	ABC transporter; ATP-binding protein; putative; expressed	P-glycoprotein 9	Os01g0695800, partial [Oryza sativa Japonica Group]	PREDICTED: ABC transporter B family member 11-like [Brachypodium distachyon]	NA	ABC transporter	Chr6AS_4351765	15.4204	9.52	11.5898	10.8671	5.06625	15.6788	10.0213	27.5209	18.5466	15.4479	19.9842
Ta.79219	JV948678	gnl|UG|Ta#S61729692	AATTCAGACCAAGGATTGACCATTAGCGCCTGCATCCACATCACAAGGGCCAGCAGAATCAAAATTGAATGAAGCCCAATTGTAAATCACTGTAAAATAGCAAAACACTAGATATATAGCCTCTACATGAATAGTCTCTACATGAATACTTAGCCTCGATGGTCCCCAAGAGATAGTACAGTAAGTGATACAAGATACTGCATATATAAACTCCTCTCAGTAGCATGCGATAAGCCAAGAGATAAGCACAGTCCAAGCGAAGATGTGCAGGAACCTGAGCCAGGGACGCCTGACTTCAATTCCCTCCAGGAGCGCGAAAGTGGCGGCGGCGACCAGGGAGGAGACCACAGGTACGGCAAACACAAACCAAAATGTAATCCATGAGTCCTCGTGGCCTTG…	524		Yes	No	Down	Down	NA	Down	Down	NA	Down	Down	NA	NA	NA	NA	NA	NA	NA	NA	NA	NA	D	.	.	.	.	.	NA	NA	NA	NA	NA	No annotation	Chr6AL_5759873	18.979	15.47	8.69234	0	0	0	0	0.860028	17.2218	17.7651	13.0931
Ta.79432	JV820890	gnl|UG|Ta#S61853588	CTGGGTTACAAAGTCCTTGGGCATCAAGCCAATCACTATGATATTTTTCTCCTAGAGGAAGTTTGGCTCGAATGGATCAGTAGGTTTGCCGCATACATTCCTACGGTGTCCGATTACTCCACATTTGGTAAACTTTGGCTCCTTCCTTGGAGCCTTTGGAATGTCGCTGCGATCAGGGCAAGTGGTGCATTTCTGTCCCTCCTTACGGCAAATCTTGCAGAATCGAGACCTCTTCATTTTCTCTTCACAAGGCGCTTTATCTCTGCTTGTAGTAGGTCTTCCTGATGCCCGCTTGCAATTAGCAGCTGCAATGCCGGAACAATATGATTGATCTCCACAGTCTTCAACCAAAGCTTTC	358		Yes	Yes	NA	Down	NA	NA	NA	NA	Down	Down	NA	NA	NA	NA	NA	NA	NA	NA	NA	NA	.	.	.	.	x	.	NA	NA	PREDICTED: protein FAR1-RELATED SEQUENCE 5-like [Brachypodium distachyon]	NA	NA	Poor annotations	Chr4AS_5984423	15.4204	19.04	24.6283	3.62236	6.755	5.87955	4.00853	1.72006	13.2475	7.72396	8.26934
Ta.79566	JV838283	gnl|UG|Ta#S61844891	CTCATGGAAAAGAGATCCAGGTCTCTCTTAGATTGGAACAACGAAGTTGGTCATCGATCCCActctcaatctctcatgtctgtctctctctccctcaaactctcatctctcttcctctccacaagcagatctctatctctcCCAATTGCAAATTTGCAGCAAGGACGTTAGGCCATGCATTCTGCGCTCATCTCCACATGGAAACAGATCGTGTCTCTCCCAATTTGCAGCAAGGAATTTAGGGCATGCATCTCCTGCGCTCATGGAGCTTATTACAGTAAAATTATTTTCCTCATCTAGATCAAGTTCGTATTCTCAGTCCTTGCActaatttattttcaatttctttttgtcggtatggattcaattcttttttcaGGTTCGTCTTCTCAGTCC	396		No	Yes	Up	Up	NA	Up	Up	NA	Up	Up	NA	NA	NA	NA	NA	NA	NA	NA	NA	NA	U	.	.	.	.	.	NA	NA	NA	NA	NA	No annotation	Chr7AS_4223925	0	0	0	19.3193	30.3975	5.87955	5.01066	8.60028	0	0	0
Ta.79662	JP845553	gnl|UG|Ta#S61601182	ACAGGTTATTAGGAGGTATCCCAATGGATAGGACGCCCGCGGGTGGCTGTCGGCTTGAGCTGGTGCGGTACCATCACGAATATCGGGATGGGTGGACGGGGAGGAAGGGTGGAAGCTAGGGCGACATTGGaaaaaaaaCACGGGCCATCGGCAGACAAGCAATAAATGGTTCTTGAGCAGCACACAAGCAAGAAATGGTGCTTGAGGTTGTAGGGCCGAGCAGGTATACACGAGCTGTACKCATTCTCATTTTCTTCGTCAGGTTCTAAATGATCCCTCGTAGTTTTGTCATTCCATTTGTATTTACGTTACGAAATCATATATTCATGGTTTATCTCCCTTTTAAGGGTCTAGCTAAACTAAAGTGAATACCATTATGTAACCAATTTTGTAAATTGA…	1497		No	Yes	Up	Up	NA	Up	Up	NA	Up	Up	NA	NA	NA	NA	NA	NA	NA	NA	NA	NA	U	.	.	.	.	.	CGMC_MAPKCMGC_2.8 - CGMC includes CDA; MAPK; GSK3; and CLKC kinases; expressed	MAP kinase 20	Os01g0629900 [Oryza sativa Japonica Group]	uncharacterized protein LOC100279919 [Zea mays]	Os05g0566400 [Oryza sativa Japonica Group]	MAP kinase	Chr2AS_5225396	0	0	0	39.846	59.1063	58.7955	47.1002	55.9018	0	0	0
Ta.79920	JP231245	gnl|UG|Ta#S58845548	TGGAAAGGGTTTTCCGCTAGAGGCAAATCTTGAGTGAACATGTCTCTCCCTCATCAAGTAGTTCGGTTCTAATCTAGCACGTCTACATCTTGTTGCTGTGTAAACTATAAGCTCCTTGCCACCAGACTTTGTTTCAATATCAGCATGTGGTCTCTTTGGAGAAGCATTAACACTAATATCACTGCAGCCGGCAATGTCAATTGCATTTTGAACGCCATCTCTATTATCAAACAGTTGTGCATCATCTATTGCAGCCTCCTTACCACGATCATCCCTTGAATTTTCCTCTCTTGGTCTCTTTGTTAAAGTGCTCTGCCCGGCGCTTGTTGTAGCCTCCTTCCCAGCATTAT	350		No	Yes	Up	Up	NA	Up	Up	NA	Up	Up	NA	NA	NA	NA	NA	NA	NA	NA	NA	NA	U	.	.	.	.	.	NA	NA	NA	NA	NA	No annotation	Chr6AS_4346963	0	0	0	71.2397	60.795	45.0766	71.1513	43.0014	0	0	0
Ta.8055	JV888614	gnl|UG|Ta#S61779724	CGATGaaaaaaaaaTCAAGCATCGTTCACAGAAGTATGGCAAGTGTCGTTCACAAAAGTGAGAAGCGGCCATTGTCAGATTTTGATGATTGTTGCCTTGAGGGACTATGAAGAATAAAAGCTGAAACAAGCAAAAACTGCTAGAGGTGGACCAACAGCGCACAGGCACACTTGCTCTCAGAATCAAGTCTGATCGTTATGTGTGGGCGATCGTTGACAACTAATAAATCTGCAACATCCAACCAATAGAGCCAATGCCACTATTGTTATGATCTTCCCCCTTCACCCATGTTTGGAAGTTCACATATCCCCTGCTCTTTGGCTTACCTATTGGAAACATTACACAATTTAGAAAATATTGCAGTCCACCTAATTATCTTGGTTGAAGAAGAGCTCACTC…	1449		Yes	No	Down	Down	NA	Down	Down	NA	Down	Down	NA	NA	NA	NA	NA	NA	NA	NA	NA	NA	D	.	.	.	.	.	NAD dependent epimerase/dehydratase family protein; putative; expressed	NAD(P)-binding Rossmann-fold superfamily protein	PREDICTED: short-chain dehydrogenase/reductase family 42E member 1-like [Glycine max]	PREDICTED: short-chain dehydrogenase/reductase family 42E member 1-like [Brachypodium distachyon]	Os02g0715200 [Oryza sativa Japonica Group]	Poor annotations	Chr6AL_5829799	110.315	130.9	189.783	1.20745	0	0	0	0.860028	94.7199	83.4188	76.4914
Ta.80739	JV866164	gnl|UG|Ta#S61810950	AAACAAATAGAGAATAACTCCAACACATTCACAAAACTACGCAAAGTGGGGGAATGTTGGAGATGTGGAGACAAATGGACACATGGTCATAGGTGCAAGTTAATTCCCAATGTTCACTTGTTACAACCAGAGAGTATGGAGCAAGAGGTGTTGGAAGAAGAAGTGTTGCAGCAGGAACAGGAAGAAATTCCAGAAGAAGGGGACCAGGCAATGTTCATTACTGCTCATGCATTGGGCCAGCAGATAGCAATACCTACACCAACTGTAGTTGTTCACATAAATGGCAAAAGAGCAACTGCTTTACTGGATTCAGGCAGCAGTGCTTCATTTATAAGTCAAGAATTTGCTGTGAAAGCTAATTGTCACTTACTGCCAGTGAAACCCGGACTTATTGCAGTA…	2346		No	Yes	Up	NA	NA	Up	Up	NA	Up	Up	NA	NA	NA	NA	NA	NA	NA	NA	NA	NA	D.	.	.	.	.	.	retrotransposon protein; putative; unclassified; expressed	transposable element gene	Os06g0493000 [Oryza sativa Japonica Group]	Os08g0123950, partial [Oryza sativa Japonica Group]	PREDICTED: uncharacterized protein LOC100827899 [Brachypodium distachyon]	Repetitive/Transposable element	Chr3B_10558390	0	0	0	14.4894	15.1988	3.9197	14.0298	1.72006	0	0	0
Ta.81001	JP229029	gnl|UG|Ta#S58847764	ACTTTTGGGATTGTTTTTCATCATCTTGCTGAAGAACCTTCTGGTATTGTTCTTCCATGTATGACAGAAATATTCTAGTTGATTGACAGTTCTGTATCACAAGTCCTTGACAAGTGTCTTTGCTTCATCTATTTCGTTGTGAGTGCTGAATAGTAGATCAACAGCAAGTCTCACGCGCGCATCTGGAACATCTTTTGATTGGAATACTGTCTGCAACGGGTTCCTTGCTCGATAATTTTGCATCTTGTTTATTGTGAAAATTCCACAATCATCGCTCCCTACTTGTTTCGGTAATACTGGATATGCTGTTTGATATTGATTGAACCCCATGTTTCTCATGTTAGCATCACGCCACGCTTTGATGAAGTTTGTTATCATCATGTTCTTGATGTTCGTGTG…	594		Yes	Yes	Down	Down	NA	Down	Down	NA	Down	Down	NA	NA	NA	NA	NA	NA	NA	NA	NA	NA	D	.	.	.	.	.	NA	NA	hypothetical protein SORBIDRAFT_04g027467, partial [Sorghum bicolor]	PREDICTED: uncharacterized protein LOC100845247 [Brachypodium distachyon]	hypothetical protein SORBIDRAFT_01g033010 [Sorghum bicolor]	Ulp1 protease	Chr2DL_1685488	68.7989	66.64	88.3721	9.65963	1.68875	1.95985	16.0341	12.0404	40.405	40.937	40.6576
Ta.81382	JP228095	gnl|UG|Ta#S58848698	ATGGTGCTGGGTGGTGGACATTACATCAAGAATCCAAAGATTGAGACAGATGTTTGCTGGTGGTCTGCATGATTATGCCTTGGACACTTGCCAACTGGGTATTGCATCATGTATGCATTTGATATGGACCTTGAAATTCTGCATGTATTTGACCCCAAACGTACGTGCGCCGGCATACGCATACTCGAAAGGCTACATCAGGCAAACTGTGAAATATTGCTGGATGGACTTCTAAAATGCGTTGAAGCTTTCTTTGAAGGCTGGGAACAGGATAGATCAAGATGGAAATTCAAATTCCATGACTATGTTAATAGTCCTTGCCGCACAGAGGACACACCGGTCTATGATTTTCACTACATTCTATCGTTTGATGGGATGCATGTACAAGGGACAATTGAC…	749		Yes	Yes	Up	Up	NA	Up	Up	NA	Up	Up	NA	NA	NA	NA	NA	NA	NA	NA	NA	NA	U	.	.	.	.	.	NA	NA	Os05g0562000 [Oryza sativa Japonica Group]	PREDICTED: uncharacterized protein LOC100842775 [Brachypodium distachyon]	NA	Poor annotations	Chr6AS_4346963	2.37238	1.19	0	165.421	168.875	133.27	156.332	107.503	3.31189	3.86198	2.75645
Ta.81540	JP934287	gnl|UG|Ta#S61523696	ATTGGGCTGCTATATTACTAGAAATTTGTTCAGCTATTTTCATTCAGGCACTGGAATTGAATATCTCATATTAAGTTATTAACTCTTTTTACTACAGCTGCATGTGCATGCCTATTATTGTACAAATATATCTTCCAGCAACCATGTTAGGCCTTATTATAGCTCTTGCGTTGTACACCTGTCCTTATCTTAAGAATCCACCTATTGTTGAAAGATAGTCTACTTTCATGTCACTCTAAACTAATCATGTTTTACTTTGCTACTTTTCCCTTTATTGGACACCATCTTCTCCATGTATGTCGTAAATATGCTTGTTCCTAGGCTTCCTTCATTAGAATATACACCATGTGCGCATCCTCAAATGCTACAGAAACATCCGATGCAGGTGATGTTAATACG…	783		No	Yes	Up	Up	NA	Up	Up	NA	Up	Up	NA	NA	NA	NA	NA	NA	NA	NA	NA	NA	U	.	.	.	.	.	NA	NA	NA	NA	NA	No annotation	Chr2AS_5306065	0	0	0	35.0161	30.3975	9.79925	11.0234	19.7806	0	0	0
Ta.82922	JV884233	gnl|UG|Ta#S61801915	CATTCATTGTGTATTGCACTATGGAACACAGCCAATAGTAATTATTACATTTAATGGTGAAAATACATGTCAGTTAAGTAAAAAAGGAACACAAATTAGAACATAGCATGACCGGTAAGGGCACTCTCAAATCATCTTAAACACATATGTATCTCCAAATTCACATAGATAGATATCTAATTAGTTCACAAACATGGCTTAAACTCCAGTGCATATAGCCAGAATCATCAGCCCTCCGCATGGCAAAAATCTACCGGATCACAAATCATAAAATTGCAAAGTTATATGCTGCCATCTTGTATCCATAATATTTGTTATCCCATCTTTTCTCTTGGCCGATGACCCACATCTGTGGAGTAATAAAACCGATGACATCCGACATTGGTAAGCCGGCTCTGA…	1632		Yes	Yes	NA	NA	NA	NA	NA	NA	Down	Down	NA	Down	Down	NA	NA	NA	NA	Up	NA	NA	.	.	D	.	.	.	NA	NA	NA	NA	NA	No annotation	Chr3AL_4421495	262.148	249.9	349.142	148.517	162.12	139.149	154.328	151.365	121.877	133.625	146.092
Ta.83191	JV864126	gnl|UG|Ta#S61811969	GGAGGAAGTCAGAAGAAGTGCAATATCCCCTCTACAAGTCTCTCGTGAATTGTTCCTACGTGAGAAGCTCGAGCGCCTGGAACATCAACGAGACCTTTATTGGAAGCAACGCTCACATGTCAATTGGCTTAAATCAGCCCAGGCAGAAGGAAGTAGCCAAGAAGCTTTAAGTTGCATAGGAAGAAGAGTGGACCAAAGCATGAACAATATTCTGTGCACTGAATTTTCTGAAGATGAGGTGAGAGCAGCCCTTGACGCAATAGGGGACTTGAAAGCACCAGGCCCTGATGGTATGCCGGCCCTATTTTACAAGCGCTACTGGCACATAGTAGGGGAGAAGATCACTCAAGAAGCTTTGCGGATACTGAGGGGAGGAGAGATGCCGATGGGGGGGAATGA…	2943		Yes	Yes	Down	Down	NA	Down	Down	NA	Down	Down	NA	NA	NA	Down	NA	NA	Down	NA	NA	NA	.	.	.	.	D	.	retrotransposon protein; putative; unclassified; expressed	transposable element gene	PREDICTED: putative ribonuclease H protein At1g65750-like [Setaria italica]	hypothetical protein SORBIDRAFT_03g001780 [Sorghum bicolor]	hypothetical protein SORBIDRAFT_01g048580 [Sorghum bicolor]	Repetitive/Transposable element	Chr1BL_3830761	116.246	134.47	118.795	14.4894	8.44375	13.719	19.0405	23.2207	105.98	109.68	110.258
Ta.83884	JV993466	gnl|UG|Ta#S61687297	GTCAATAATACACTGATTCAGTCCACTGCTAGAGCAGTATCAATAGCAATTCTTAAGATGATTGGTGCTCCACAATGGAAAGACTATTCAAAGCTTTACAAGATTGTATGAAGAATGGTGTTCTAAATGAGATGGAAGGTGCCATGTTGATGATGTTAGAGATTTGTGAGAGAGTTCCTCTACAGCTTGGTTGTAATAATCCTGGCCTGTTAGAACGAGCAATCAATTATTTCTTCAGAAGATGCCTTAAGATGTTTGAGTCGTCGCATGCGAGTCTTAGAAAATTGGCATTGGACTCTGTTAATCGCTACATTATAGTATTACCAATATTATTGCGCATGTACATTGATGACCGCTACCTTGAGGGCCTATCCTACCTTCTTAAGCAAAATGGGGCTG…	726		No	Yes	Up	Up	NA	Up	Up	NA	Up	Up	NA	NA	NA	NA	NA	NA	NA	NA	NA	NA	U	.	.	.	.	.	transportin-2; putative; expressed	NA	PREDICTED: transportin-1-like [Brachypodium distachyon]	PREDICTED: transportin-1-like [Setaria italica]	PREDICTED: transportin-1 [Brachypodium distachyon]	Transportin 1-like	Chr2BL_7936775	0	0	0	43.4683	45.5963	13.719	70.1492	24.0808	0	0	0
Ta.8411	BQ161859	gnl|UG|Ta#S12990232	ttttttttttttttttttAGTCCAAAAGTAAGCCAATACAATGGATCACAACTAAATAGATACAACAGTTGGGTCATGACATAGCTCAAGCGAGCCAGCAAGACATTGCGAGATAAATAGCGTACTTAGTTATGCCAATGTCTAATACTACTTGATAGTTTGACTGGGTCATCTCGTTGCTCGACTCCTTACATGCCATGATCCTTATGCTCTTGTGCTTGTATGAAGAAAGCCACTAGGTGCATACACCTCATGCTCTCGCGCTTGACTCCGCCTCCTCAAAACATATAGTTTCTTCTACGGATTATTGCTTCTATCAGATAATCTTTGTCGTGGGAGGCGAAGAGGAGGGACTGCTTGGTGGCGCCGTGGTCATGGTCCAGCAGTAGCACCTCTCAG…	502		No	Yes	Up	Up	NA	Up	Up	NA	Up	Up	NA	NA	NA	NA	NA	NA	NA	NA	NA	NA	U	.	.	.	.	U	NA	NA	NA	NA	NA	No annotation	Chr7DL_3327588	1.18619	2.38	0	43.4683	1.68875	82.3137	53.113	54.1817	0.662377	0	0
Ta.84262	JP219370	gnl|UG|Ta#S58857423	CCCTCTGAAGTGCAGTTAACTTCCTCCACGACATGAAGTTACCTTCTTGAAAATAGTACAATTAACCTCAGTAGTGCAGTTAACAGCATCCTCAATAGCAGCTAACTTGATGCACAAATGTAAACTACACATCGGAGCAAATACTTGCATGTGCATAATGATGCAGTTAACATGCTTGctacaaaatacaaaaactaacaaaaactttcataaaaacaCATCCACATATTCATCTACTTGCATCGCTGTCCTGCGACTACGCTTGTAACAACTTAGCAATGTCAACCATCTCCCACAACTACTGGTTGCGCCAAACCTCATTACTAGGGTGAAAAAGAACATAAAAAGGCACTCCGCCTTCCAGTAGGCAGAATGTGGATCGCGCTTCTTCACTTCCTC…	1070		No	Yes	Up	Up	NA	Up	Up	NA	Up	Up	NA	NA	NA	NA	NA	NA	NA	NA	NA	NA	U	.	.	.	.	.	NA	NA	NA	NA	NA	No annotation	Chr6AS_2667153	0	0	0	74.8621	86.1263	78.394	84.179	67.9422	0	0	0
Ta.84353	JP867276	gnl|UG|Ta#S61610321	GTTTAMTGTTTTCTTCTTAAAAGTWTWWTWGTGWYWTYWTWTWTACTTACACAAAAGCAATAGTTTTATTGTTTAGAGGACTGATCGCATACAATATCGGTGGTTCAAAAGTGACCAAATGATAGTACTTGCTAATATAAACCACCAAGTGATTCAAAAGGAACAACACCACAGAGGATATGTCAAGAACAAATCAACAAGAGCAGCATGCGGAATGACCCGTCGATGATGTGCAACATCCTAATCCATGGAATGACCCGTCGATGATGTGCAACATCCTAATCCATGGAATGACCCGTCAATGATGTGCAACATCCTAATCCATGAGAGCGTCTCTCCTCCTGTAACGCCCGATGCTAGATTAGTCCCCTAAGAGGCCCCAACTGGGCAATGGAGATG…	703		No	Yes	Up	Up	NA	Up	Up	NA	Up	Up	NA	NA	NA	NA	NA	Down	Down	NA	NA	NA	.	.	U0r	.	.	.	seven in absentia protein family domain containing protein; expressed	NA	PREDICTED: E3 ubiquitin-protein ligase SINAT5-like [Brachypodium distachyon]	Os07g0659800 [Oryza sativa Japonica Group]	hypothetical protein SORBIDRAFT_02g041870 [Sorghum bicolor]	Poor annotations	Chr3B_10758709	0	0	0	147.309	138.478	115.631	120.256	137.604	0	0	0
Ta.84662	JV885074	gnl|UG|Ta#S61781494	GCACCCACGCCTACGTCACATACAGCAAGATGccatcggatagtgacaatgatagtgatagttatgaagaaagGAAGAAGAGGGTATGCCACCATGTCCAATCAATGTCCAACATCTATGCCGGTGCATCAACACTTGCAGGGAAGTACTGTGACAACTATTTGATCAAGGCAGACCCAAGGAATTCTATTCTCAGTGGGTTCGGATGGCTGCAGGAGACGGTCTCAACACCTGAAGAAACATATACCATGTTGAGGATGAACGCACGCCTCGTCTTTCAATTGCATGACTTGTTGGTCAAAAAGTATGGCTTCAAATCAACCTGTTTCGTAAGCAGTTATGAAGCGCTTGCAATGTTCTTGTGGACATTAGGGGGTTGCGAGTCTAATAGGAGAACAC…	1590		Yes	Yes	Down	NA	NA	Down	Down	NA	Down	NA	NA	NA	Down	Down	NA	NA	NA	NA	NA	NA	.	D0r	.	.	.	.	transposon protein; putative; CACTA; En/Spm sub-class; expressed	transposable element gene	PREDICTED: uncharacterized protein LOC100846826 [Brachypodium distachyon]	PREDICTED: putative nuclease HARBI1-like [Setaria italica]	NA	Repetitive/Transposable element	Chr6BS_3032207	75.916	67.83	72.4361	15.6969	37.1525	29.3978	29.0618	45.5815	50.3407	46.3438	39.2794
Ta.85159	JV916504	gnl|UG|Ta#S61745779	CTCAAGCAAGAACCCTGGCTCAAGTAATTATATATGTGTGAGATGCAATGATATGTAAGAGATATGAATTCCTTCATATGAATGTGTGGTTACTTATGTGAAGGGGAGAAGATCCAGAGAACAACTGATAGGAAATATGATACGATCTCTCTTCGGGTGCCCTCCGAACCACCCTACACTACACAAGCAAGATATAAGATAATAAACCTTTCACATATCAAACTTGTAGGCTGTTGCTTCCAGTACATGGAATTAGTAAACTCCAATAAAATAGTTTAAAGCATACAGAATGAGCGGTCATGCTGACTCTTGCTGCCAGTAATCACAACATAGCATTGTGATTCAGTAGTAGAAAATTAGGCCACATATGGATCATCTCCAGATTGCAATAGATGCCAA…	598		No	Yes	Up	Up	NA	Up	Up	NA	Up	Up	NA	NA	NA	NA	NA	NA	NA	NA	NA	NA	U	.	.	.	.	.	RNA recognition motif containing protein; putative; expressed	RNA-binding (RRM/RBD/RNP motifs) family protein	PREDICTED: nucleolysin TIAR-like, partial [Cucumis sativus]	NA	NA	RNA-binding	Chr7DS_568735	0	0	0	43.4683	32.0863	21.5584	41.0874	11.1804	0	0.772396	0
Ta.85373	JP214293	gnl|UG|Ta#S58862500	ATGTCCTCTGAGAGTAATTCCCATGTAGATTCCCATAGTTTCCTTGGATCTGTGACCTCATAAAAAATGAGTATCGTGCAAAAAGTTGTCGCATTTGTTGTGCAGAAGCCCAATGCGATGCTTCCTTAATACAATCATCCCACTCTTGGTCATCATTGAGTAATCCAAGGGCATAACATGCTGATTTATAGGTTGGGTGTAAATACCATTTACTTTTCTGATGTCCTCATATGATTTACAACCTTTGACAGTATTCAGCAGAATCCTCAGGTAATATTTCTCACCACTTGCTGGATGGGCATAGTATATCCTCCCAATAGACCGTTTCCCGCCTTTCCTTGGTTTCCATCTTTTTCTCCTTTGCATGCCACGTCTACTTAATGGGGAATTCTGCATATG…	643		Yes	Yes	NA	NA	NA	NA	NA	NA	Up	Up	NA	NA	NA	NA	NA	NA	NA	NA	NA	NA	.	.	U	.	.	.	retrotransposon protein; putative; unclassified; expressed	NA	hypothetical protein SORBIDRAFT_01g020130 [Sorghum bicolor]	PREDICTED: uncharacterized protein LOC101245841 [Solanum lycopersicum]	ATP-dependent DNA helicase PIF1 [Medicago truncatula]	Repetitive/Transposable element	Chr1BS_3417582	0	3.57	2.89745	10.8671	11.8213	5.87955	15.032	9.4603	1.98713	3.86198	4.13467
Ta.8611	BQ162124	gnl|UG|Ta#S12990497	tttttttttttttttttttGAAAGAGAAAGCTACTTAAAACGCTTAATTAGATTGAGCACATACATAACTGGAAGGGAAATGATTTTTCCTTAGACAATGAAATTTCATTATAAGATGAAACAACAGAAGATAACTATCTGGCTAACAATAATTGGTTCGCTCATATATGTAGCTATTTCGATACCCCTTAAAAAGAAAAACAGCAATAGAAGGTTTCTGACAGGGATCTCCATAACCTGGAACATGCAAAATCGTCAGAAGTTAACTTTGCAAATAGTTTTCTGTGTAAAAGTTAATTTTGCAATGCAGTGAACATTATGGGCTAGTAAATTCAAGCAACTCTAAAGTGAAACAAATAGATAGATCATCAAATTTGCATAATTTGTTACCAACTACAA…	607		No	Yes	Up	Up	NA	Up	Up	NA	Up	Up	NA	NA	NA	NA	NA	NA	NA	NA	NA	NA	U	.	.	.	.	.	NA	NA	NA	NA	NA	No annotation	Chr3B_10731002	0	1.19	0	9.65963	10.1325	3.9197	13.0277	12.0404	0.662377	0.772396	0
Ta.86544	JP207913	gnl|UG|Ta#S58868880	AGAGAGAGTACTCCACTTGTACTGAAGAAATACTGCACGAATATGGTTGGTTGTTGTGCCTTGGAAGAAGTTGGATTCGCCGCGTCCCAAGTCGAGAGGTACCCATTGCGGATAATACTCGTAAACAAACAAATCCACCGGCGAGAAATGCTTCATATGCTTCTTTTTTTGTTCGGTCGATTCAGCTTCCTGAATCTTGAGTGGTTTTCACCATTGGGAAATTCAAGCGACGGAAGGGGTATCTGTGCTTTTGCACAAAGGTATAACCATATAAGTGCAATATAAGGGCTAATTAGAAGTATATACTG	308		Yes	Yes	Up	Up	NA	Up	Up	NA	Up	Up	NA	NA	NA	NA	NA	NA	NA	NA	NA	NA	U	.	.	.	.	.	NA	NA	NA	NA	NA	No annotation	Chr2DL_9910439	0	1.19	0	9.65963	15.1988	11.7591	18.0384	12.0404	1.32475	0	0
Ta.86621	JP855281	gnl|UG|Ta#S61596318	CTCCATGTTCCCATTTAAGCTAAACAGAGATGCACACAGTTGCCTAATTTAAATTTCAACAATGGTTTGTTTTGTATGCTTACCTGTTTAATAAACCTGGCGCCATGCTTCTTTCATGTAGCTGATAGTAACTTGCaaaaaaaaGTGATTCCCAAGGATGATTAATTCTGCTTGCCTGCTTCAAAGTTTTCAAATAACTAGTTAATTAGTAGCATGGAGACTGGATTATTATTTAGTCAACATTCTTGAGTAGTTTGCTTATAAAGTTTCCTAGTTATTCAGAACCAACTGCAATGACATGTGTGTGCATCTTTCTTTAAATGTCAGGCTGACATGGAAAAAGCTATGGAACAAGGGGTACCAGAAGGTGGAGAACCAAAGAATGTTGCTGCTGTTGTT…	998		Yes	Yes	Down	Down	NA	Down	Down	NA	Down	Down	NA	NA	NA	NA	NA	NA	NA	NA	NA	NA	D	.	.	.	.	.	NA	NA	NA	NA	NA	No annotation	Chr1BL_3877296	26.0961	38.08	56.5002	3.62236	1.68875	1.95985	0	0.860028	40.405	37.8474	29.6318
Ta.86818	JP928570	gnl|UG|Ta#S61539672	TTGAGGGCTTGCAGCACCTGCTGAGACTCAGGGAAGTCAACGTTGATATTTACTTTGAGGGAGTAGATACAGAGTCACAAAGAAGGGCTACCGATGCGGAGGCTATCTTGATGAATGCCATCCGCGTCCATCCAGGAGACCCGAGCATCAAGAGTAGGCTTGAAGATAACATGAACTCGAGCATCAAGATTAGGCTTGAAGATAACAGAAATTCTTTTAAACTTTCCAGTGGCAGTTCCGAGGGGGGCGAAGAGGTGGCGAGGCAACCGAACGATGCAGCCGATGGATCTGCCGAGGCAGCCACATATGCTCCATCAACCACCGCTGATGGATGAACAAGATTACAAGAAATTCACAGTAGGGTGCGGAGCCGCACACAACGAACACGTATGGTACAAT…	1063		Yes	Yes	Down	Down	NA	Down	Down	NA	Down	Down	NA	Up	NA	NA	NA	NA	NA	NA	NA	NA	.	D0s	.	.	.	D	NA	Serinc-domain containing serine and sphingolipid biosynthesis protein	NA	NA	NA	Poor annotations	Chr7AL_4554132	51.0061	20.23	26.077	2.41491	1.68875	3.9197	1.00213	3.44011	82.7972	112.77	116.46
Ta.87203	JV939666	gnl|UG|Ta#S61734198	GTCTCTCTATGAATAAAGCAACATGCATTATCTCAAGGCTGTGCCCACAGTGCCTCACACAACGATTCAAAATCCTCTCAGCTAAGCTCGAACAGGTTGCTATTCTCAAGCTATTTGGCATTGGCACGAACAAGTGTGAGCATGTAAACTTACACATTAAAATGAGTATCAATTTCTCAATTGTTGGAGAATAACACAAGAGCAGTGCGACCTTCCCCGTATCCGTCCATGCTCCTGAAAACCTACGCCTACACCCACCTAAATCCAGCAGCGATTGAGCCAAGCGGGAAGGAGCCACCATTGAAGTACTTGGGGAATGAAAAAATGGAATCATCTAGATTCCATGTGTAAATCATGGGAGCTCCTAGGCATTTGATCAAACACAGCCAACGCCTAGTA…	840		Yes	No	Down	Down	NA	Down	Down	NA	Down	Down	NA	NA	NA	NA	NA	NA	NA	Up	NA	NA	.	.	.	.	D	.	NA	NA	NA	NA	NA	No annotation	Chr6AL_5715866	125.736	119	113	2.41491	0	0	1.00213	0	88.0962	81.1016	64.0874
Ta.87253	JP872343	gnl|UG|Ta#S61587787	TCTAAAACAAAGGATGGCCTTAATGCACGGCTTGATTTGGCAGAAATTGGTGAAAATGGAATTCAACATAATCTTCATCCTGTTGTAGATGATAATGGAAAAATAGTATTGCCTGATGCACCATTTACTATGTCTAGAAAACAGCAAGAAATACTTTGTTCAGTGATGCACAATATTAGGACCTCCgatggatatgcatcaaatttttctaggcatgtcaacatgaaagattgtacaatctcaggtctcaaaagtcatgattgtcatgttattctggaAGATATTCTTCCTCTAGCACTTCGATCCTGTTACCCACACAAAGAGGTCATGGAAATAGTTATCGGGCTGTCTAATTTCTTCAAGAAACTATGCTCGAAAGTGTTAGATGTCTCTGAGCTT…	1252		Yes	Yes	NA	NA	NA	Up	Up	NA	NA	NA	NA	Down	Down	NA	NA	NA	NA	Up	Up	Up	.	U	.	.	.	.	transposon protein; putative; CACTA; En/Spm sub-class; expressed	transposable element gene	PREDICTED: uncharacterized protein LOC101772476 [Setaria italica]	Os05g0342600 [Oryza sativa Japonica Group]	PREDICTED: uncharacterized protein LOC100829044 [Brachypodium distachyon]	Repetitive/Transposable element	Chr2AS_5307042	189.79	168.98	156.462	255.98	256.69	248.901	241.514	186.626	64.2506	71.8329	68.9111
Ta.87342	HP637310	gnl|UG|Ta#S58884057	CTTGCCTCCCAAGTTGCAGATCCAAACAAGCCACACACATATGACTATGAGCAAACTTGACACGACTGGCAGTGTAATTTTTAAAACAATGCTCTTCCGCTTTTTATCACTCAATCCATTAACCCGGATATAGAGGGTTTCCCCTTGTCCAATGAGCTTCTCCATGTCGATCAAATCTCTGGTCCATAATAGGCACCTAGTTTCATCCCCATTGATAGCATCAATGCTCATATTGGTGTAAGTAAAGGCCGTGCAGGAGCAGTTGCTGGTGCATTCTGCTATGCATTCATCTAAGCTTCTATTCTTGACATACAAGAACTGGCTGGGAATCTTCATGGTTGACATATTTAAGAAGCCATCCCCTTGACCACATGTAATTGCTTCCATTCGTTGGCATCC…	610		Yes	Yes	Up	NA	NA	NA	NA	NA	Up	Up	NA	NA	NA	NA	NA	NA	NA	NA	NA	NA	.	.	.	.	x	.	kinase; putative; expressed	NA	PREDICTED: G-type lectin S-receptor-like serine/threonine-protein kinase B120-like isoform X2 [Setaria italica]	PREDICTED: G-type lectin S-receptor-like serine/threonine-protein kinase B120-like isoform X1 [Setaria italica]	PREDICTED: putative G-type lectin S-receptor-like serine/threonine-protein kinase At1g61610-like [Setaria italica]	Receptor-like serine/threonine protein kinase	Chr6DL_3324554	27.2823	20.23	37.6668	88.1441	119.901	48.9963	80.1705	42.1414	35.7684	42.4818	54.4398
Ta.87395	HP637075	gnl|UG|Ta#S58884292	CCAACCGGACTCACAACCCCTTTCCATTAATTTTGCAATCAACGGAAATACATCAGTCTTTATCCAAGTTCATCGCCGAACTCAAAACAGATATAAACCTACTTTTGTGTGAAATGAGACTGAAAAGGGGGGAGCGAGTTGGCGCATCACCAGGAAACCCACCGCGTGATGATCCTGGAACGGACCACCAGCCATGGGACGAAAACCTGATGACACTTACCAGCCATCTGCTCAGAAATACAAAGTACCAAAACAACCATCAGACTCCGATGACTAGGCGAAACAGTCGCAATACAGATCACCAGCGGGCATCAGACCCCAGTGGGAAGCGAGAGTAGAAGCCGCCAGACGCTGATCGCATCTAGCCAATCTGCAAACCATCTCTGTCTCTCAAGAGCA…	820		Yes	Yes	NA	Down	NA	Down	Down	NA	Down	Down	NA	NA	NA	NA	Up	NA	NA	NA	NA	NA	.	.	D0s	.	.	.	receptor-like protein kinase 2 precursor; putative; expressed	NA	PREDICTED: receptor-like protein kinase-like [Brachypodium distachyon]	hypothetical protein SORBIDRAFT_08g000770 [Sorghum bicolor]	PREDICTED: LRR receptor-like serine/threonine-protein kinase GSO1-like [Brachypodium distachyon]	LRR receptor-like serine/threonine-protein kinase	Chr6AL_5773093	46.2613	39.27	23.1796	9.65963	6.755	13.719	12.0256	6.02019	58.2892	65.6537	88.8954
Ta.87506	JV919200	gnl|UG|Ta#S61744431	GCAGGACCTCTATCAGCCAATCAGGTTGACACAAAGTAAGGGCTTGACAGTTAAGAAGATGGCCAACCCTGGACAAGGAATCCGCAGCACTATTATCCACACCCCGCTTGTAGCGAAATTCAAATTGTAAGCCCACTAGTTTCGACATCGCTTTGCGCTGTAACTCAGTACCCAGCTGTTGATCACCCAACGCACACAAGGATTTATGGTCAGTGAAAATAATAAAAGGCCCTCGCTGCaaataggtgcgccagtgatcaatggccataatgactgcaagaaattctttctcgtagatagataacttgctattttggacaccaagagctttgctcaaatatgctatcggatgcccttgttgcatgaggactgcaccgatcccagtagcacaagcgtccg…	580		Yes	Yes	NA	NA	NA	Up	Up	NA	NA	NA	NA	NA	NA	NA	NA	NA	NA	NA	NA	NA	.	U	.	.	.	.	retrotransposon protein; putative; unclassified; expressed	transposable element gene	Os07g0510800 [Oryza sativa Japonica Group]	PREDICTED: uncharacterized protein LOC101755730 [Setaria italica]	PREDICTED: uncharacterized protein LOC101764768 [Setaria italica]	Repetitive/Transposable element	Chr5BL_10802401	32.0271	24.99	24.6283	35.0161	42.2188	52.916	42.0895	50.7416	22.5208	24.7167	20.6733
Ta.87529	HP636620	gnl|UG|Ta#S58884747	ACGGCAAAACTCCATGGATCCCCACCTCTTCCCATCTCCTTTTAATCCTGCCTCATGTGCCGTCTGCTCCTCGCGCAGGCCGTCGAGCTAATTTTTGCCAGCGGGAGCGCCGTTCCCTATTTCTCACTGCTTTTCTTGTGTGCAGGGACGCGCGGAGCGGTCACCGCCTGTGCTATGAACCGGCGACGTCTTGCTGCTACGAGCGGTGACCGACGAGGTGCGGGACGACCAGCGGCGACGCGAGGTGCGGCGGTGCTCCAACCGCATGCACGCAAAGCTGGAACCGGCGTTCCGAGGTGCTACAACCGGCATGCGGCCATGCTACAATCAACGCGCGGCAGCGACGACCACTACTGGCGATTTGCTACAACCGCGGTGTCGACAGTTGCAACCGGTGAC…	747		Yes	Yes	Down	Down	NA	Down	Down	NA	Down	Down	NA	Down	NA	NA	NA	NA	NA	NA	NA	NA	.	D0s	.	.	.	.	NA	NA	NA	NA	NA	No annotation	Chr2AL_6334251	386.697	360.57	231.796	1.20745	0	23.5182	4.00853	6.88022	117.241	122.039	99.2321
Ta.87718	JP937280	gnl|UG|Ta#S61535317	TGTTTCAAATGAGATAAGTGATCAAGAAATGTTTWACTATAAACTAATATATCATCAAAAAAGACAAGAGCACAAACTCTCAAGACTGGAGACAAGGTATAATTCATAGCCCCTTGAAATGTATTGGGACCACCAGTAAAACCCATAGAAAGCACCAGGAATTCATAATGCCCATTATGTGTGGAAAAAGCTGTTTTAAATTCCTCACCTGGGGAAAATTGAATCTGATGATATCCTGCCTTCAGATCAAACTTAGAGAACCAGGAAGCACCTGCTAATTCATCCAGAAGTTCATCTATAGCAGGTATGGGAAATTTGCTTTTCACAGTGATAGCATTCATATGTCTGTGATCAAGCACCAATCTCCAAGTTCCATCCTTCTTTCTGACTAACAAAACT…	821		No	Yes	Up	Up	NA	Up	Up	NA	Up	Up	NA	NA	NA	NA	NA	NA	NA	NA	NA	NA	U	.	.	.	.	.	retrotransposon protein; putative; unclassified; expressed	transposable element gene	PREDICTED: uncharacterized protein LOC101755730 [Setaria italica]	PREDICTED: uncharacterized protein LOC101764768 [Setaria italica]	PREDICTED: uncharacterized protein LOC101774267 [Setaria italica]	Repetitive/Transposable element	Chr6AL_5833487	0	0	1.44872	43.4683	33.775	48.9963	78.1662	84.2827	0	0	0
Ta.87731	HP635890	gnl|UG|Ta#S58885477	GAAGATAACCAATTGGGCTCATTATCCAATCCTTTCCGCATCTCGAGGAATTTATCGGCGGCTATTCATGGGAATTCCGTAGAGTTCCCGTATGGATGGGTGGTCTAAATTGCCTTCGCATCCTGGAGCTGCGTGTGATGGAGGCGTCAACTCAGGAGGTCAATCTTCTTGGACAGCTTCCGTCCCTCGTCGTACTCTGGCTCTGGACGTCACATATCCCTAAAGAAAGGACTATATTGGGCACGGGACTGTTCCCAGTTCTGAAGAGACTCCAATTTTGGGCTGAGGAAGATGTTGGGGCTTACCTAGGGTTCGAGGCGGGGGCCATGCCCAACCTACGCGACCTCACTATCTCCACATCGAGGGTGCCCAACCTACGCGACCTCACTATCTCCACAT…	707		Yes	Yes	NA	NA	NA	NA	NA	NA	Up	Up	NA	NA	NA	NA	NA	NA	Up	NA	Up	Up	.	.	U	.	.	.	NA	NA	PREDICTED: putative disease resistance protein RGA1-like [Brachypodium distachyon]	PREDICTED: probable disease resistance protein RDL5/RF45-like [Brachypodium distachyon]	PREDICTED: disease resistance protein RPP13-like [Brachypodium distachyon]	Disease resistance protein	Chr1DL_2290329	10.6757	3.57	4.34617	18.1118	15.1988	15.6788	17.0362	7.74025	6.62377	9.26876	10.3367
Ta.87792	HP635741	gnl|UG|Ta#S58885626	ATGTTTTCTTATACATATTTTTTACATGCAGAACATTATTTAAAATGTACCATACATTTTCTTTAATGATTTGAAACATTATTTTTAATGACATGATCTTTGTTTATATTGTACAACAATTTTCTAAAATATCACGTATATTTTTTTCTATGGTCTCGTGAAAGGTGATACATAGGAGAGCAACTGACTGAGGGGTACCGTTACCGAGTGCCTGATCTAGTTTCCAGTCCTGCTGCTACTTGGTTGATGGCATCATTGCATTCATCTAGCAGACAGGAATCCAGAAAATTGAATATGTGATCAGGAAAATTCGTTTCCACAAATCTGACAATGGTGAGTTCATTCCTGAACATATGATCTGTTGGTCTTTTTCCTGTCAGCATCTCCAAGAGTACTATT…	2253		Yes	Yes	NA	NA	NA	Up	NA	NA	Up	Up	NA	NA	NA	NA	Up	Up	Up	NA	NA	Up	.	.	U	.	.	.	receptor-like protein kinase 5 precursor; putative; expressed	Leucine-rich repeat protein kinase family protein	Os02g0615300 [Oryza sativa Japonica Group]	Os02g0615500 [Oryza sativa Japonica Group]	PREDICTED: putative receptor-like protein kinase At3g47110-like [Setaria italica]	RLK	Chr2BL_8008501	16.6066	16.66	26.077	49.5056	37.1525	19.5985	22.0469	19.7806	21.8584	28.5787	41.3467
Ta.87796	HP630524	gnl|UG|Ta#S58890843	TTTACAGGTATATATGGCGAACCAGCAAGTGACAAAAAGGAAAGGACCTTCAATTTGCTTCGGGATCTGAGTGCCCAGCTTGAAAGACCTTGGATTTGTGTTGGAGATTTTAATGAAATATTGTATGGCCATGAGAAAGAAGGTGGCCCCCCAAGAATTCAAGCCCACATGGACAAATTCAAAGAAACTCTTGAAGAATGTGGTTTGCAGGACCTGGGCTATGAGGGGGATATATTCACATGGAGAAATCATAGCCATTCGGCAGAAAAATACATTAAGGAGAGAGCCAATATGGTCCATGGTTGCGTGCAACAATCTACAAAGGGAGCTCCAGTGAAGAGAAAAGCAGGGGATCAAGTGATAAAGGCAGTTTTTGGAGAAGTAACAGTGCAGGAAGTA…	852		Yes	Yes	Down	Down	NA	Down	Down	NA	Down	Down	NA	NA	NA	NA	NA	NA	NA	NA	NA	NA	D	.	.	.	.	.	retrotransposon protein; putative; unclassified; expressed	NA	hypothetical protein SORBIDRAFT_05g008890 [Sorghum bicolor]	hypothetical protein SORBIDRAFT_07g013775, partial [Sorghum bicolor]	PREDICTED: uncharacterized protein LOC101786154 [Setaria italica]	Repetitive/Transposable element	Chr6AL_5785113	35.5856	33.32	21.7308	3.62236	5.06625	0	0	2.58008	33.1189	37.075	35.8338
Ta.88176	HP634399	gnl|UG|Ta#S58886968	GGGGTCCTGTGGCCGCAAGACCTTGGCCCGGTTCTTGGGCTCGGGCGGCCTCCTCGGTGCACGTGGCTGCTCTTCAGCCCCGATTCTCCTATCAGCAACGCTCCCTTCCAAACCCCCTTCTCAAGCCGCCAATCTCCTCACCCTTTGCTCTCCCATCTAGCGATGCCCTCCTCTCGTGCAGCGGGTCCTTTGGCACGGCCTCAATGAGTACGAACAAGGAGCATCAATGGAAAGGGAATAAATCAGAGGAAGAGGGGGAGGTGGCGTGAGAATCATTGTCCTCCGTGGCCACCACAAATTCGGTGATGAGGATGATGTACTGCAAGAGTCGCTCCTCCCTCTTGACTACATGTTTTTGTTCACCATGGATCTAATTTGTCTAGTTGTTTTATTTGGTTA…	452		No	Yes	Up	Up	NA	Up	Up	NA	Up	Up	NA	NA	NA	NA	NA	NA	NA	NA	NA	NA	U	.	.	.	.	.	NA	NA	NA	NA	NA	No annotation	Chr1DS_1899524	0	0	0	14.4894	32.0863	17.6387	20.0426	21.5007	0	0	0
Ta.88423	HP633169	gnl|UG|Ta#S58888198	GGGCTATATCTGAGGGGATGCTCTTGAGCCGTGCAGAAGGTATGTCCAACGTCTCCAAGTAAACAAGCCCTTGAAGTTCAGCAGGGAGTTGTACGGAACACCGCACTGTAACATACAAATACCTCAAGAGAAACAATTGGCCAATAGCAGTGAGGTCAAGTGTGGTCTCCTGACCTTGGCTGTGTTCTTCTATTCTCAACACCCGGAGATACTTGAACAACAAAAGAGAAGGCAGGCGGGTCCAGAAAAGTGTAAATGATCGAACTTGTGATAGGCAGATATCAATAGTTGGGGCATATGTTGCTCCACGACCAGCCACAGAACTAACGGATAACCGGCGAACCTTGTATTTATTGCCGTGCAGTCTTGCCATGTCGTTGTAATTGTATGCCACACTTA…	450		Yes	Yes	NA	NA	NA	NA	NA	NA	Up	Up	NA	NA	NA	NA	NA	Up	Up	NA	Up	Up	.	.	Ur	.	.	.	NBS-LRR disease resistance protein; putative; expressed	NA	PREDICTED: disease resistance protein RPM1-like [Brachypodium distachyon]	PREDICTED: disease resistance RPP13-like protein 4-like [Brachypodium distachyon]	PREDICTED: putative disease resistance protein RGA1-like [Brachypodium distachyon]	NBS-LRR disease resistance	Chr1AL_3959115	2.37238	0	0	7.24472	8.44375	9.79925	4.00853	6.02019	5.29902	3.86198	2.75645
Ta.88434	HP633111	gnl|UG|Ta#S58888256	CAAGCACGGATCATGCCCACTCTGCAGGAGGAAGCTCTAGATCATCATCATACCGACGACGACCGACGAGGAACTTCTGAACTTGTCTCTGCTGCTATTAGGAAGGAGGTCTTGCTCTGCTTGCTGCTTTGCATGCTGTGTGCGCGCGCTATGCCTGTGTTGCTGTTGCTGCTGTTAGGAGGCTGACATATCTATAGAACGAACCCTAAATTTATAGAGATctttttttttgccttctttcctttttgcgttttgatttttGATCTCTCTTCTTCTCCCGGTGGATGTAATATAGTAGTACGTACTACCACCGGGGAAAAAAAGCACTGGACCGGCTTGCGCTTCGTTGTTGTTCTCCGGACTGATGAACTCCTCAGATCATCATGTAATATTATATAT…	416		Yes	Yes	NA	NA	NA	NA	NA	NA	Up	Up	NA	NA	NA	NA	NA	NA	NA	NA	NA	NA	.	.	U	.	.	.	NA	NA	NA	NA	NA	No annotation	Chr7DL_3357410	1.18619	3.57	1.44872	9.65963	1.68875	11.7591	9.01918	6.02019	1.32475	0	2.06733
Ta.88693	HP631863	gnl|UG|Ta#S58889504	GAACAGTCGAGCCCCACATCCCACGcctcgtctcctcctctccctctctccgccgccacacccccttctccttctccttctccaccagcgccgcctctcctcctcttcttcATACGGATCCGACCGGATCCTTCCACGCGTGTGTCCGCTTCTCCTCGTCTCCTCGAACAGAAGGGTCACAGACGGGAGGTCAACATCTGGGGTTCAGCCCCGATGAATATGGGCTTGACCACGCCGCTGCTGGAGGGAAGACGGCCCGCCGGTGCTCGTGCCTCCACAACAGGCGTCTCTCCCCATGACCTGTGCCCAAACTGGATCCACAACCTAGGACATGCCCTAGCAAGGGACTTGGAGATGGCGTTGGATGAGGAAAATGAGATCCGGACGAAATCGGAGTGT…	465		Yes	Yes	Down	Down	NA	Down	Down	NA	Down	Down	NA	NA	NA	NA	NA	NA	NA	NA	NA	NA	D	.	.	.	.	.	NA	NA	NA	NA	NA	No annotation	Chr6BL_4306293	78.2884	115.43	73.8849	15.6969	15.1988	9.79925	26.0554	23.2207	88.0962	98.0943	70.9785
Ta.88833	HP631115	gnl|UG|Ta#S58890252	AACTTTGATGTGGCTCTGCCGGCTGCCACTTCCTTTCTCAACCACGGCGATCCGCCACCATCTCCCTTCGCACCAGCAGCGAGCCTTCTGCACCCCACGCGATCCATCGCCACCACTGTTTCTCGCCCCAGGGCGCCCCGGCCTCACTCCAACCTTCCCACTCCCCACTCTCCACCTTCGCCGGACCCCTCCTCGCCGACTTACCCCACATGGCGAGGCGTGCCGTGATACCGTCGCCCGAGCTCCGACGACAACATCCCTGTCCTCCTTGATCTCATGTTCTCAACCCCCAATGCGCAGGAAGGAAGTGGTCGGCTGTTTGGGTGTCGTCGTTCCTTGCCAAGTGCCCGGCACGCATCTAGTGTCCCCCTCCAACCAAGCTCCACTCCGCCGTAGTTG…	479		Yes	Yes	Up	Up	NA	Up	Up	NA	NA	NA	NA	NA	NA	NA	NA	NA	NA	NA	NA	NA	.	.	.	.	0-5	U	NA	NA	NA	NA	NA	No annotation	Chr7AL_4459585	117.433	96.39	88.3721	252.358	219.538	264.58	298.635	199.526	73.5239	71.8329	90.2736
Ta.89279	HP628209	gnl|UG|Ta#S58893158	CTTAACTTGCCTTCTTTTGTGCATACAAAATTCTTGGTGAGAAGGGTCTTTAATAAGAACATTTCGACCTCTCCCATTTTGCCGTGGGAGCTACTGGAGTTGAAATACATTATCTATATTAAAACAAAGCTTCTTGTTCTTCAATACAAATACCAGTTTCTTATCCGGTATACAGTTGTAAAAAGTGCCTAAAAATATGCAGAAATTGGACTGCTAGGTGCTAGCGTCCCTCCAGTACTGTAATGCTCATGTTATTTGCAGACTTTGCAGTATTTTCTGCTGCTCCATCAGTACCATAGTTATCTTCTGCAAAATACATGGGCTCTTTTGGAGTTGGAAGGGATATATCTCCATTTTCCAGGAAGGACACGATTGATGACACTAGTGGCCGCGCATTTG…	963		Yes	Yes	Up	NA	NA	NA	NA	NA	Up	Up	NA	NA	NA	NA	NA	NA	NA	NA	NA	NA	.	.	.	.	x	.	serine/threonine-protein kinase receptor precursor; putative; expressed	S-locus lectin protein kinase family protein	hypothetical protein SORBIDRAFT_01g017410 [Sorghum bicolor]	PREDICTED: G-type lectin S-receptor-like serine/threonine-protein kinase B120-like isoform X2 [Setaria italica]	PREDICTED: G-type lectin S-receptor-like serine/threonine-protein kinase B120-like isoform X1 [Setaria italica]	serine/threonine-protein kinase receptor	Chr6AL_5835438	102.012	60.69	84.0259	224.586	241.491	150.908	151.322	100.623	72.1991	99.6391	112.325
Ta.8991	JW028147	gnl|UG|Ta#S61649956	GACTAATTTGTTTGTTCGCTTTTTTTAGCAGACCAAAAATGGTTGTAGAAGGAGATGTGGCTCCTAGTGAAGGATAGGCATGCTCGCTTTTTCGTCGTTTTTCATTTATCCTTGTAGCAGTTTTGTTTTCAATTATAATAACTATTATTTTGGGGTTTTCCTACCATGTTCTATGTTTTGTTTGTTTTATGCAGGGGTCTGCAAACCGTTCTTCTCGGCAGAATTCGAAACGGCATGCTGATCGGCAGTCTCGTCGTGTTGATATCGATAGGGAGGTAGAGGATGATGAGGTTGGTGACCAATTCTGCATTGTGAAACGATGGAAATGGAAGGCGGCCGCGCTGGTGGGAGTTGTGTATGAAGATGGCACATCGTTTGCAACAGTTGTTGAGGTTTTAC…	1047		Yes	Yes	Up	Up	NA	Up	Up	NA	Up	Up	NA	NA	NA	NA	NA	NA	Down	NA	NA	NA	.	.	.	.	U	U	NA	NA	NA	NA	NA	No annotation	Chr7AL_4380692	10.6757	7.14	5.79489	60.3727	60.795	94.0728	66.1407	49.8816	4.63664	8.49636	4.82378
Ta.90050	HP619418	gnl|UG|Ta#S58901949	GCTGAAGAGATTTTATTTGATTTTATTGAGAAAAAACATACGTGTACAAAAGACAGAATGTCAAAACAAATACTACACGAAAACATACATACGTTGTGCATTGCAACAGGAAAAAAATATATGTAATAGACTGAAAGCCACATAATGATTCACTTAGGTGCGATGAGTTTAATTAAGTCATGCATGGCAGCTAGCAAGCTAGCTAGCTCCGCCCCACCTTTGCTGCCATGAGATCGTTGACAAGGCGGTGCAAATCTTGCTGCGAGGAACCTCCTTGTGCGATGGCGGCATGAGACTTTGAGGCAAGGTCCATTACCCTGGGCCTCATAATGTCCCCAGGTCCTCCAAAATGCATGAATGTGAGCAATGCCCGGGCCACATCGTCGGCCGGGATCAGCT…	1679		Yes	Yes	NA	Up	NA	NA	NA	NA	Up	Up	NA	Up	Up	NA	Up	Up	Up	NA	Up	Up	.	.	U0	.	.	.	UDP-glucoronosyl and UDP-glucosyl transferase domain containing protein; expressed	UDP-glycosyltransferase 73B4	hypothetical protein SORBIDRAFT_09g024630 [Sorghum bicolor]	uncharacterized protein LOC100217043 [Zea mays]	Os05g0500000, partial [Oryza sativa Japonica Group]	UDP-glycosyltransferase	Chr2BS_5174232	3.55856	1.19	0	2.41491	5.06625	5.87955	1.00213	39.5613	18.5466	27.8063	30.3209
Ta.90163	HP617048	gnl|UG|Ta#S58904319	TCGATACCGATCAACATGACACGCGTGCTCGCCCTCCCCACCGCCTGCGGCCAATCCGCCTCTGTCTTGAGCAAGTGCCACGCTGCGGCTCCTGCTGAAGCACCGGCGCCTTCAGCATCTAGTGGCGGCGCAACCGCTTCACCACCGAAGGCGAATGCGGCGGCGAGGTCTCCCGGCGGCCCCGCAACCATTATCCTGGCAACCGTGGCGACTTCGCTGCTCGCCTTCTATTACCTCTGAGGGCCAACATCTCAGCCTCTCTCACGTGTTATGTTGCACAGACCTTGTGACTCTGCGTTGCGCGGTGTTGTAATCTGAGTTTACTTTGTTTATCGGGATGGGCTCTGAGTTACTGTTATTATCATGTACCGTCGACTCAATTTTGAGTAGTAAATTGCC…	468		Yes	Yes	NA	Up	NA	NA	NA	NA	Up	Up	NA	NA	NA	NA	NA	NA	NA	Down	NA	NA	.	.	.	.	x	.	LTPL52 - Protease inhibitor/seed storage/LTP family protein precursor; expressed	NA	NA	NA	NA	Poor annotations	Chr6BL_4399162	148.273	111.86	127.488	242.698	212.783	276.339	317.676	351.751	139.099	219.361	205.355
Ta.90292	HP613278	gnl|UG|Ta#S58908089	CAACCAGCACAACCACTCAATATATATATTTATATCCAACACCTCAAACAGTACAGTTGTACAGTGTATTACAAATCTTTGGACAAAAGTATAGGGAGACCATACTATGCTAATCTATACAGCAATGCCACACCAAACTTAGACCAACACAAAATATCTTTGAGTCAACTAGGACAACAGGACACAGTTGAGACACACACTGACCACCACTTCTCACGTGCACAATAGATTAATAGTCAATTGGTCAACAGTATAGTCTATGTATGGGCTTCAACCTTCAGCCAATTAGAAGCTAGCACCTTTGAGAACAATGGAGAAGGGGATGGGCAGCCATACCAGCCAAGGGAGATGGATTTCTGATATTAAGAGGGGAGAGAGCAGAGCAAACCACTCCCAGTA…	580		No	Yes	Up	Up	NA	Up	Up	NA	Up	Up	NA	NA	NA	NA	NA	NA	NA	NA	NA	NA	U	.	.	.	.	.	NA	NA	NA	NA	NA	No annotation	Chr1BL_3877158	1.18619	0	0	21.7342	16.8875	21.5584	25.0533	16.3405	0.662377	0	0
Ta.90783	JV885905	gnl|UG|Ta#S61801079	GCGGAGTAAAAAAGACCGGAGGGAGTGCCATCTTAGTCAACTTTGCAGGCTAGAGAAACAGATTCTTATTTCAAACTGCCATAAACAGAGACAACATGAAAACTACTATTGCATCTGCGGTAGTTGACTAATAGTAATAAAAAGACATATTACACATAAGAAAATTACACTTAAATGCTTCCAAGACGAGATGGCAACAAAGGCTCCTATTTCCAAATTAAAGTTACAATCTTCCAGCAGTAACAGGCGTGCATGTTTCATTTCTTCAGACCAAAAATGGAGCCCATTAGCTTCTTGCCAGTTGTAGGCGGACGGGAGACCTCGGTAACTTTTTGGCTTGAACGTAGTCCGTTGAGCGAGTCAACAATTTCTTCTATGCGAGGTCTTTTTGTCCTATCA…	1555	*	Yes	Yes	NA	NA	NA	Up	Up	NA	Up	Up	NA	NA	NA	NA	Down	NA	NA	NA	NA	NA	.	U	Us	.	.	U.	cysteine-rich receptor-like protein kinase 21 precursor; putative; expressed	cysteine-rich RLK (RECEPTOR-like protein kinase) 20	PREDICTED: cysteine-rich receptor-like protein kinase 25-like [Brachypodium distachyon]	PREDICTED: cysteine-rich receptor-like protein kinase 41-like [Brachypodium distachyon]	hypothetical protein SORBIDRAFT_05g008300 [Sorghum bicolor]	CRK	Chr7AL_4487195	119.805	172.55	127.488	236.661	312.419	264.58	251.535	240.808	141.749	126.673	131.62
Ta.90847	HP619567	gnl|UG|Ta#S58901800	AGAAACAGATTCTTATTTCAAACTGCCATAAACAGATACAGCATGAAAACTACTATTGCATCTGCGGTAGTTGACTAATAGTAATAAAAAGACATATTACACATAAGAAAATTACACTTAAATGCTTCCAAGACGAGATGGCAACAAAGGCTCCTATTTCCAAATTAAAGTTACAATCTTCCAGCAGTAACAGGCGTGCATGTTTCATTTCTTCAGACCAAAAATGGAGTCCATTAGCTTCTTGCCAGTTGTAGGCGGACGGGAGACCTCGGTAACCTTTTGGCTTGAACGTAGTCCATTGAGCGAGTCAACAATTTCTTCTATGCGAGGTCTTTTTGTCCTATCAATCTCAACACAGTTTGACCCGATATCAATGCATGTTTTAACTTGTTGGAGGCT…	1478	*	No	Yes	Up	Up	NA	Up	Up	NA	Up	Up	NA	NA	NA	NA	NA	Up	NA	NA	NA	NA	.	.	.	.	U	U	protein kinase domain containing protein; expressed	cysteine-rich RLK (RECEPTOR-like protein kinase) 20	PREDICTED: cysteine-rich receptor-like protein kinase 25-like [Brachypodium distachyon]	PREDICTED: cysteine-rich receptor-like protein kinase 41-like [Brachypodium distachyon]	hypothetical protein SORBIDRAFT_05g008300 [Sorghum bicolor]	CRK	Chr7DL_3391860	1.18619	0	0	24.1491	15.1988	31.3576	24.0512	36.9812	0	0	0
Ta.91163	CJ733406	gnl|UG|Ta#S32655064	GATGCTGCTGCATGTGTGTCNTCNTCNATCTCTGCTTCTTCCCNTTNTNANATTGANTANTCCNGACTNATANATGTTGCATGTGANGGCNAGTCNAGATGANGAGTTGGTGTGTGTACACTAANATGGTGTTTGTGTAATATCTGNCTATTTTCTCANATTAATCAANGCATCTCTGTTCTTCTGCTTaaaaaaaaaa	199		No	Yes	Up	Up	NA	Up	Up	NA	Up	Up	NA	NA	Down	Down	NA	Down	Down	NA	NA	NA	.	U0r	U0r	.	.	.	NA	NA	NA	NA	NA	No annotation	NA	0	0	0	346.539	322.551	405.689	310.661	236.508	0	0	0
Ta.91459	BG313118	gnl|UG|Ta#S12867257	CATTAGCATCACCCTTCCTCTCAAAACGCAATGTAGCAACAAACAAATTCACTCTGACAACAGTTCATGAAAAGTTCATTGCAACCTAATTGATATTCTCATGGGTACCAAATCGAAAAGTAATACATCACTCCAAAATTTTCCAACAAAACTGCAGCAGCAACAGCAAAATCCCAACATGTGACCGTCGTCACACCCTGGCCCTTCAATCCTGAACGCAGCAATTGTTTCCACATGTGCAAGAGAATTTCAAACATGATCAAACATATCAAGTCGGCGGACTGAGCTTGTTCTCGTCGTCCTCAGCGGGTGTACAGCAGTATCGCTGAATCACCAAAGGAGCGTGGGATTTCTTCTTCTTTGATGCCCTCTCAATCTTCTTGACCCTTCGGCGAAGCC…	403		Yes	Yes	NA	NA	NA	Up	NA	NA	Up	Up	NA	NA	NA	NA	NA	NA	NA	NA	NA	NA	.	.	U	.	.	.	NA	NA	NA	NA	NA	No annotation	Chr3B_10445181	2.37238	0	0	2.41491	8.44375	5.87955	8.01705	3.44011	5.29902	2.31719	6.202
Ta.91588	JV907751	gnl|UG|Ta#S61790156	GTAGCATGAGATGTAGCCAGGACCATATTGAAGCGTATTCTTGTATTTGAGGACCATAATGGAGCACTCCACGAGTTTGAGGACCATCATGTTACATGCCGGAGAGTATAAGGACTGTAGGTGTAATTATCTCCACCCAGCAAGCATGGAAATAAAGAAGTTCTAGTGATGGAACTACCAACGCACACATGAAGTTCTACAGGTAGTCTAAACAAACAAATTATTGCAATTGCTCACAACCCAATCATCCGCAGATCACCCACTTTGTGGCAGTTGTTTCGCCTGTGCCCTTCGATTCCACACTTTTTGCACCTCGCTGGCTTGCGAACAGGCTTTGGGGCATCACCCCTGTCCGGGCACGTAGTCCTCTTGTGCCCCTGCCGCCGACATATGCTGCAG…	1191		Yes	No	Down	Down	NA	Down	Down	NA	Down	Down	NA	NA	NA	NA	NA	NA	NA	NA	NA	NA	D	.	.	.	.	.	NA	NA	PREDICTED: protein FAR1-RELATED SEQUENCE 5-like [Brachypodium distachyon]	hypothetical protein SELMODRAFT_423173 [Selaginella moellendorffii]	NA	FAR1-RELATED SEQUENCE	Chr6AL_5743873	94.895	59.5	72.4361	0	0	0	0	0	117.241	91.9152	72.3567
Ta.91777	BE489993	gnl|UG|Ta#S12883260	CGTTACAAGCAAGTCTTTGCTATAGCTGAAGTTTTGCTGAAGTTTTCCTCGTACTTGCTTGACCGTCTCTGAAAAATCTGAGCGTCCAATGGATCCTAGCTACTGTCGCAGATCAAAGAGTGAGGATGAGTTTGCTCTTTTTGTTCTTCCTACTTTAGGAGAACACTCATATTCCTCAAGGAGACCTATGCACACTTCAATACTCACAGGCGCACGGCGTGTAAATGAAATTTTAAATGGACATGAAGACCTATGCAAAAGGCACTTCAGAATGGAGACTGATATATTTCAAGCTTTGGTTCAGAAATTGCGCGAGAATGATCGCCTTGTTGATGGAAGAGATGTCTCAGTAGAAGAACAAGTGGCTATATTTTTGTATGCATTATCTAAGAATGCAAC…	629		Yes	Yes	NA	NA	NA	Up	Up	NA	Up	Up	NA	NA	NA	NA	NA	NA	NA	NA	NA	NA	.	U	U	.	.	.	transposon protein; putative; CACTA; En/Spm sub-class; expressed	NA	PREDICTED: putative nuclease HARBI1-like [Brachypodium distachyon]	PREDICTED: uncharacterized protein LOC100843647 [Brachypodium distachyon]	NA	Repetitive/Transposable element	Chr6AS_4363667	3.55856	5.95	2.89745	14.4894	11.8213	15.6788	19.0405	10.3203	1.98713	0	0.689111
Ta.92654	JV992196	gnl|UG|Ta#S61687932	TTCAACTACACAAGCAGTCCTTCCAAGATCCCATCGTCTTCTTCCCTTCGCTCTTCTCCCTTCTGTACCTGTACACCGAGGATTTGCAAGCTAGGGTTAGCGATTTGCTTCATCGCCTCTCTCTCCTCCACCTCCCCCTCTGCTGGGCCACTCTGACCTTCTCCCTACTGTATTTTGTACCTAATTCCAGCTCTGTACAAGCGCCCCCTCTCCCCTGAAACGACCGCGCCACCGACGAGCGCTTACATGTAGCGCCGCCATGCTGTAGGTCTGGGCAACATTGACCCAGCCATCGCAAAGCCGGCCATCTTCTGCAGCTTAAAGTATCCAGGGAATGAAGAGCAGACATTAAGGTCAAGATCTGGAACAAGAATATATTTTGTAATGGCAGCAAGTACT…	738		No	Yes	Up	Up	NA	Up	Up	NA	Up	Up	NA	NA	NA	NA	NA	NA	NA	NA	NA	NA	U	.	.	.	.	.	NA	NA	NA	NA	NA	No annotation	Chr6AL_5813096	1.18619	1.19	4.34617	18.1118	27.02	31.3576	24.0512	34.4011	1.98713	0	2.06733
Ta.92767	CK171876	gnl|UG|Ta#S17897656	tgattccaacgcgttgggangtcnccctnatggtcgacctgcaggcggccgcactagtgattagcgtggtcgcggccgaggtaGCAAGCATCAACACGTACGAGTATCCATCACTAGCTAGCTTAGCTCACCATCCGCTCTTAGAATGGCGGCCTACTACAACGGCGGCAGGCCCATGTCCTACTCCAACACCGAGGAGACCTTCGACGGCGGCAGGACCGTGTACTCCACCACCACCGAGGAGTGCTACGACGCTGCCAAGCTCGACCATGGTACCGGCTATGGCCACGGTCAGAGCCATGGCAATGGCGGGACCAACATGTACTTCAACAACACTGGGGTCGACTCCAGCATGTACGGGCATGGCGGCGGCGGTGGCAGGACCGTGTACACCACCAC…	1178		Yes	Yes	Up	NA	Down	Up	Up	NA	Up	NA	NA	Down	Down	Down	Down	Down	Down	NA	NA	NA	.	U0	.	.	.	.	abscisic stress-ripening; putative; expressed	NA	PREDICTED: uncharacterized protein LOC100826328 [Brachypodium distachyon]	PREDICTED: abscisic stress-ripening protein 2-like [Setaria italica]	Os01g0963600 [Oryza sativa Japonica Group]	Abscisic stress-ripening	Chr3B_10566614	622.749	577.15	521.54	1326.99	1533.39	1038.72	797.697	509.996	236.469	163.748	152.983
Ta.93211	BJ267240	gnl|UG|Ta#S12957255	ATTCGGCACGAGGTTCATCTTCTCCCCCAAATCGCCCCCAAATCAACTCGACCTGCCCTCCACCccaccgccgccgcccccaatctcatgtgccctcgccaccgcaaccaaccaccgcacccccgcctacgcccccagccaccccgagtccccgaccacttccttcgtcgcccccaacaccccaTCACAGCGTCGCCGAGCATACATCTGACACGGATCTAAGCCGCCGCCGACCGGCCCCGTCGCCGAGCCACTCCACCGCCGACCACTGCCCTCCGCCGTCCACTGTCCTTTGCCACCACCATACTCTGCGAGCTTCCTCCCCCGAGCAGGACTTGTCACCAGAGCACCGACCAAGCCTGCCTCCTCTACGTCCTCTGCCCCAAGCAACGGAGCGTC…	509		Yes	No	NA	Down	NA	Down	Down	NA	Down	Down	NA	NA	NA	NA	NA	NA	NA	NA	NA	NA	D.	.	.	.	.	.	NA	NA	NA	NA	NA	No annotation	Chr2AL_6365575	7.11713	11.9	5.79489	0	1.68875	0	0	0	11.2604	6.17917	10.3367
Ta.93230	JV989252	gnl|UG|Ta#S61689404	AGCAGGCCGAGGCGCTCCCCGATTTGCGGCGCTGCTTCCGGATCCGCCGAGCAGCTCTAGAGGTCGGCTCCTTCCTCGCGTTGTTCTGCGCCAAGTTTGGCCTCCCCTTCCTTTTCCCCGTGGTCTATGGTGGTAACCCCAGATGGTGAGGCACTCAATACCATTGCCGGACGGAGGTTGGGCGATTTCCTTCCCTGACCTCACGTCCTAGCCACTCCACCGCGAGCTTCTCGCCCCCAGCAGCGTACAAGACATCCTCCTCCTCAGTGCAGCCGTTCCCAACAAGCTCTCTTTGCCGGAAGAGGTGCAGAACCAAGTCCAGCACCCCCTTGGCCCCTGCATCCTGTCCTAGAATGCCTGGACGAGCTCATTGATGGCTACGTCCTCCTTACCTCCTAG…	768		Yes	Yes	NA	NA	NA	Up	Up	NA	Up	NA	NA	NA	NA	NA	NA	NA	NA	NA	NA	NA	.	U	.	.	.	.	NA	NA	NA	NA	NA	No annotation	Chr4AL_7162063	14.2343	7.14	4.34617	31.3938	30.3975	33.3175	28.0597	10.3203	8.6109	3.86198	12.404
Ta.93240	JV905371	gnl|UG|Ta#S61791346	gcccttgcctcctccgaaaccgccgccggctccggcgcctccgcctccgccggctccaccgccgagtccagcacctcctcccgcgccgcctccAAACCCACCGCCTGAGCCTCCACCGAAACCACCGCCTGAACCGGCACCTCCACCTGCACCGCCTCCCAGACCACCACCGGAGCCTCCTCCTGCTCCACCACCGAGGCCACCGCCTGAACCGGCACCTCCTCCAAGGCCACCGCCTGAACCTCCTCCCGCGCCACCACCGAGGCCACCACCTGATCCGACACCTCCTCCAAGGCCACCGCCTGAACCTCCTCCTGCGCCACCACCGAGCCCACCGCCTGAACCGGCACCTCCTCCGGCGccacctccaagtccaccaccggaaccagcaccacctcc…	1248		Yes	Yes	NA	NA	NA	NA	NA	NA	Down	Down	NA	Down	Down	Down	NA	Down	Down	Up	NA	NA	.	.	Dr	.	.	.	retrotransposon protein; putative; unclassified; expressed		NA	NA	NA	Repetitive/Transposable element	Chr2BS_5209176	32.0271	17.85	17.3847	15.6969	20.265	11.7591	13.0277	15.4805	1.32475	0	0
Ta.93375	BJ276947	gnl|UG|Ta#S12963748	TGATTNTGTAGAGGAAACATAAGCTTCACATGCATATAAATATGCAATTTGAGAGTTTCTCATCCAAACAAGATTTGGAACTGAAACCTATTCCCTCCATTCCAAAATAGATGACTCAACTTTGTACTAATTTTAGTACAAGGTTGGCCATCTATTTTGGAACGGAGGGAGTAGCTAAGATTCAATGAGCCAATTCAGTGAACAACCAAACAGGAGAAATTGAACTTAGGCCCATTTCAGTTTCCTTGGCGAACTGGTATTCCAGCCAATTTAATACCGAGCCCTCCAATACAGACACCCAAACGCAGCCTAACTTATTTTTCCTACGGAGAAATCCACATCATATCTGAATTGTGCAATAAATTAAAATAAAATGTAAGCATGATTAGTTCTGAAAGT…	685		Yes	Yes	Down	Down	NA	Down	Down	NA	Down	Down	NA	NA	NA	NA	NA	NA	NA	NA	NA	NA	D	.	.	.	.	.	NBS-LRR disease resistance protein; putative; expressed	NA	PREDICTED: putative disease resistance protein RGA1-like [Brachypodium distachyon]	PREDICTED: putative disease resistance protein RGA1-like [Setaria italica]	PREDICTED: putative disease resistance protein At1g58400-like isoform X3 [Setaria italica]	NBS-LRR disease resistance	Chr5BL_7870826	24.9099	26.18	33.3206	3.62236	3.3775	0	1.00213	0.860028	22.5208	34.7578	35.8338
Ta.93399	JV989651	gnl|UG|Ta#S61709205	gcatcataatacaagccaggggcctcgagggctcaaatacaagtgctcgatcatagacgagtcagcggaagcaacaatatctgagtacagacataagttaaacaagtttgccttaagaaggctagcacaaactgggatacagatcgaaagagacgcatgcctcctgcctgggatcctcctaactactcctggtcatcgtcagcgggctgcacgtagtagtaggcacgtccggtgtagtaggagtcatcgtcgacggtggtgtctggctcctggactccagcatctggttgcTCTGGCAAGGAGGGGTCACCAACTCCGTAGTCGAACTGGGGGTCGCCGGCAGTCTCGGGGTCCCGGTTCTCGTGGACGAGGTTAGAAGGTCGGAAGCGGCCCAGAGCA…	764		Yes	Yes	NA	Up	NA	Up	Up	NA	NA	NA	NA	Down	NA	Down	NA	NA	NA	Up	NA	NA	.	U0	.	.	.	.	NA	NA	NA	NA	NA	Repetitive/Transposable element	Chr2BL_8088520	35.5856	28.56	24.6283	78.4845	50.6625	82.3137	80.1705	50.7416	11.9228	6.95157	11.7149
Ta.93435	BJ286781	gnl|UG|Ta#S12969295	CACCACACATACAGAGTACACAAACATAGGACAATAGGGTTCAAAAAAAGGAGGCACATGCCAAGGGAGCCGCCTCAAGTGGCCTTGCCATGCCTCAGCGCGTCGGTATCAAGTGCCTAATCCGGCTCTGGAGGTGGTGGAGGAAGTGGAGGCGCCAAGCAGAGAGCCATCGCCCGAAGACCTGCAATGAAGATGTCGATGACGTCTCGTTCCCGGGGGCGGCGCCAGAGCTGCTCAAGTCAGCAGAAGTCCAAGCACCAAGACGGCCCCTGAGGCCAGCCACCTGTGCCCTCCTGAGAAGCGCTGAACAGGGCTGCTGCTGGGCAGCTGGGGGAAGTCGTCTGGTGGCGGCATCGCGCACTCGCTGCCGTCGAAGTATATCTTTCTAGGCAGTGCCCA…	683		Yes	Yes	Down	Down	NA	Down	NA	NA	Down	Down	NA	NA	NA	NA	NA	NA	NA	NA	NA	NA	D.	.	.	.	.	.	COBRA; putative; expressed	NA	Os04g0540300 [Oryza sativa Japonica Group]	PREDICTED: COBRA-like protein 7-like [Brachypodium distachyon]	hypothetical protein SORBIDRAFT_06g023970 [Sorghum bicolor]	COBRA-like	Chr6BL_512750	35.5856	39.27	26.077	2.41491	10.1325	13.719	3.00639	4.30014	26.4951	23.9443	34.4556
Ta.93508	BJ291853	gnl|UG|Ta#S12971599	GCTCACCCTAGTGTGCCGCCGCCCCCAGCCCTACCGGCGCGAACATCAAGCCACGACTCAATCTCTCGATCTCGACCCTGAGTGGCGGTCGCCACCGCCAGGCATAGGCATCGAACGGGGTGCGACGAATTTATTTCAAACTTCCTCCATGTCATAGGCATCGCGTTGTCGTTGTGGGCCGCCGGCCGCCGGACGGTCGGAGCATCCCAATCTCGCAAGAAGAGCTTATGGAAGGGATGACCTTAAACGGCCGTCGACACATTCTACCCCCCGGTCAAGCTGGTTGCGATGAACAAGGGCTGGTCCTCCACCAATTCTGCTGCAAGCAGTTGCTTGCCCTGTTCAGCGTCAAGAATTAACAACCAGGACTTTGAAGGATGGATGACGGTGCTTATTATG…	636		No	Yes	NA	Up	NA	Up	Up	NA	Up	Up	NA	NA	NA	NA	NA	NA	NA	NA	NA	NA	U.	.	.	.	.	.	NA	NA	NA	NA	NA	No annotation	Chr6AS_4428064	0	0	0	6.03727	1.68875	9.79925	9.01918	10.3203	0	0	0
Ta.94087	JV941332	gnl|UG|Ta#S61733365	GTATATTTGGTTGTAATCTTTTATCTGCTTCTTCTCTAAACTGATAATGATAAGTTATGTTCGCCGCACTTCGGCCGCCACCGTCAACGCCGTTTCAATGACGGCGGCCTTGGCGCCGGAGTGTGGGAGCTACTTCTCAGCCTTGCTGGGGTCGACGGCGGCGACCCAATCATTAACTTTTGGTGCGTTCATTTGTATCAAGTGTTCTGGAGCTCATACAAGCCTGGGGGTGCACATTTCCAAGGTGAAAATGGTGCAGAACACACTAGATATGAGGCATTTCTTGGAAATTACACAAAGCCTTTACAAGATTGCTCAGCGGATGACCGAAATGATTTTATAAGAGGGAGTTGCTTATACTCCTACAAAGACCAGAACGGTGGTGGTTGTGCTGGTGAG…	821		Yes	No	Down	Down	NA	Down	Down	NA	Down	Down	NA	Down	NA	NA	NA	NA	NA	Up	NA	NA	.	D0s	.	.	.	.	stromal membrane-associated protein; putative; expressed	Calcium-dependent ARF-type GTPase activating protein family	hypothetical protein ARALYDRAFT_478135 [Arabidopsis lyrata subsp. lyrata]	putative ADP-ribosylation factor GTPase-activating protein AGD11 [Arabidopsis thaliana]	PREDICTED: probable ADP-ribosylation factor GTPase-activating protein AGD11-like [Brachypodium distachyon]	GTPase activating protein	Chr6BL_4321089	107.943	109.48	110.103	1.20745	0	0	1.00213	0	46.3664	44.799	38.5902
Ta.94143	JP850074	gnl|UG|Ta#S61618922	AAACACAATGGGAAAAATCCCTACTGTAACTCGATTTTTCATTAGTAAGGGGGTAATACATGGCACTGTACATGGATGGTACAAAGGAAAATTACAGAAATAGTTCATAATGTGTCTAGCCATGATTGCATTCCCTCTTAAAGGCCGGGCTTGGCTCTTTTGATGATGTACGACAAGTTRCTTCCCTTATGATCTCTCAATTGCAGCAATCTCCTCTTTTCAACCAAAAAAGCCTAATCCTTGGGTTCTTGGTATTGATAAAAATCTCTCGATTCATTGGGCACTTGAAAAGCCATAGCGCCTTCGCTTTTTTTGKATTCCTTTAACGCTTCATCTAATTTTGCATCTTGCTTCTTCCGGAAATCTATGTAGTCCTCAAGCGCCAAAGCGACCTGGCTG…	1226		Yes	Yes	Up	Up	NA	Up	Up	NA	Up	Up	NA	NA	NA	NA	NA	NA	NA	NA	NA	NA	U	.	.	.	.	.	retrotransposon protein; putative; unclassified; expressed	NA	uncharacterized protein LOC100272506 [Zea mays]	uncharacterized protein LOC100273925 [Zea mays]	PREDICTED: uncharacterized protein LOC101756168 [Setaria italica]	Repetitive/Transposable element	Chr6AL_5793967	2.37238	0	4.34617	56.7503	33.775	47.0364	55.1172	55.9018	4.63664	6.17917	0.689111
Ta.94476	JV888578	gnl|UG|Ta#S61779742	GGAGCTGGTGGCGTGGAGGTTGGGCCTGATCCTGACCTGAAAGGCAAGAGATATGGGGTGGAGCTGGTGGCGTGGAGGTTGGGCCTGATCCTGCCTTGGAGTGACAAGATGACCGGACGAGCTCTCCTCACTCCGCCACAGTCGGCGTCGTGCTTCTGCGACTCCGCTCCACGAGCGCGGCGTGGTGTGGCCGATGTAGGAGAGGAGACGGGATGGAGGTGGGGGGAGCTGATGCTTCTTCGATCCAGCGCTCGATGGGACAGGACAAAGGAGGACAGAGCTCCGCCTGTCGCGCCCATCCTTGAATCCGCTGCCCTGTCCCTCCGCGGGAACGCCGTGATCCAGGGCTTCGCTCGACAAAGGCCTCCCGTGCGGCGCTCTGGCCGCCTTCAACCAGGA…	1451		Yes	Yes	NA	NA	NA	Down	Down	NA	Down	Down	NA	NA	NA	NA	NA	NA	NA	NA	NA	NA	.	D	D	.	.	.	expressed protein	NA	NA	NA	NA	Poor annotations	Chr6AS_4431878	35.5856	15.47	34.7694	6.03727	8.44375	11.7591	8.01705	8.60028	45.704	37.075	29.6318
Ta.94685	JV890460	gnl|UG|Ta#S61778801	CATAATTCAAGCTAACCATCATACTTCGATGAAAAGCATATAGGTGTAGATAGTAATCTGACATTCAAAAATTTCATAGCAACTAAGCAGGCAAAGAATATAGGAAACTAAATATAATCTTTACTTGTGATTTaaaaaaaaTTATCAGGGTGTAATCGCCCAAGACACATATGATTGTTGGAAATCTCACAACAAGTTTGTGATTTTAGGATGTAAGACTACTTAGGCACGTCCTGAGCTCCGGGTATCTGACTCATGGCGATGAAGATGCAGCCTTCTTGTTTTCACATCTAGCAGGGGACTATCTTTAGCACTGGTTTGTCACCACCTCACGACTTCGGAGCACGATCTTGTTGTACATCATGGAAGGCATCAAAGTTTAGATAGTGTTGCAGTGTA…	1388		Yes	No	Down	Down	NA	Down	Down	NA	Down	Down	NA	NA	NA	NA	NA	NA	NA	NA	NA	NA	D	.	.	.	.	.	nuclear-pore anchor; putative; expressed	NA	PREDICTED: nuclear-pore anchor-like [Brachypodium distachyon]	PREDICTED: nuclear-pore anchor-like isoform X3 [Setaria italica]	PREDICTED: nuclear-pore anchor-like isoform X2 [Setaria italica]	Nuclear-pore anchor	Chr6AS_4405875	209.955	249.9	205.719	2.41491	0	0	0	0.860028	190.102	156.024	132.309
Ta.94736	JV993060	gnl|UG|Ta#S61687500	CGAGCCGGCGCCTGGTGGGCCCCTGCATGCAACCCAGCTCGGTCCAGGCATGCAGGACCGCTCCGCCCCCACCCACGACAGCAACTGAGCTCGGGGCGGTGACTCACCAGGTCGAGCAGCTGCAGCTTGGGCGTGATGGCGCCGCCGCGCAGCTGCTCTTCCGCGAGACTCCTCCCCACTCATGGAGGCGCCCCCACCGACACGGCGGCCCTCCGCCCCTCCCAAGACATGTGCGCCATCGGTCCCCGTCCGGCACAGCGCAAGGCAGGCGGCCAACCCTTCCTCCACTCCTATCGCGCAGCGGGCCACCCTCCGGCTGGTTCAGGAGCTCGGGGTCGTGGGGCCAAAGGAGCGAATGACGGTGAAGACGGCGGAGGCGCTGCTGTGTCGCTTTGATGA…	730		Yes	Yes	Down	Down	NA	Down	NA	NA	Down	Down	NA	NA	NA	NA	NA	NA	NA	NA	NA	NA	D.	.	.	.	.	.	NA	NA	hypothetical protein SORBIDRAFT_03g029010 [Sorghum bicolor]	hypothetical protein SORBIDRAFT_04g021770 [Sorghum bicolor]	NA	Poor annotations	Chr3B_10445954	20.1652	9.52	14.4872	0	1.68875	1.95985	1.00213	0.860028	22.5208	25.4891	15.1605
Ta.95050	BU099456	gnl|UG|Ta#S13056519	GCACGAGGCCTTGATTGAGTTTCATTTCGTGTGCTGCATTACCGTTATAATTAAGTTACCAGCTGCAAAGAAAGAGAGTCATGTAGGCACTAAAATCTGATAAGGACAAGTTTACTGAATAATGAGTATGCACAGAAGCTTCGATTCTTTGTAATCTATAGTCTACTTAGAATATATATAACTCACAAGCCCCGGATCACGGCGTTCTCGTGGAGGGAGAGGGCGGCGGGGTCAAGCACCTATGAATATAGAGGGAGGCGAGGATGGGCGTGGCAGGCGGAGCCCCGTCCTCCTTTGTCCTCTCCCATGGAGCGCTGGATCGAAGAAGCAGCAGCTCCCCACCTCCACCCCGTCTCCTCCTTGTGGAGCAGAGTTGCGGAAGCATCTGGGGAGTGCAAT…	731		Yes	No	Down	Down	NA	Down	Down	NA	Down	Down	NA	NA	NA	NA	NA	NA	NA	NA	NA	NA	D	.	.	.	.	.	ZOS3-01 - C2H2 zinc finger protein; expressed	NA	NA	NA	NA	Poor annotations	Chr6AL_5771110	22.5376	10.71	21.7308	0	0	0	0	0	18.5466	13.9031	11.0258
Ta.95070	JP846632	gnl|UG|Ta#S61620643	GAGGTACGAGAAAGACTACTCTGTTTTGAGTATATCAGSRACGGAAGCCTGACAAAATATATTACTGATGAATTACGGGGACTTGAATGGAAGACACGTTATGAAATTATTAGAGGCATTTGTGAAGGTTTGTATCATCTGCACAAGGAAAAGCAAATATATCATATGGATATGAAACCTGACAATATACTACTTGACAATGATATGGTGCCGAAAATCACCGACTTTGGTTTATCGAGGCTTGATGAAATGACGCAAACCATGAGTAAAGACCGTCTTGGATCACTAGGATATTGTGCTCCTAAATACTGGAGCCAGGGAAAGATGTCTTTCAAATCAGACATGTACAGTTTAGGCGTTATAATTATTGAACTAGTGACTCGACAAAAGGCGCTCCCC…	1743	*	No	Yes	Up	Up	NA	Up	Up	NA	Up	Up	NA	NA	NA	NA	NA	NA	NA	NA	NA	NA	U	.	.	.	.	U	jacalin-like lectin domain containing protein; expressed	cysteine-rich RLK (RECEPTOR-like protein kinase) 29	PREDICTED: probable serine/threonine-protein kinase mkcF-like isoform X4 [Setaria italica]	PREDICTED: probable serine/threonine-protein kinase mkcF-like isoform X3 [Setaria italica]	PREDICTED: probable serine/threonine-protein kinase mkcF-like isoform X2 [Setaria italica]	CRK	Chr7AL_4518713	4.74475	1.19	0	21.7342	33.775	33.3175	27.0575	38.7012	1.32475	2.31719	4.13467
Ta.95714	JP215677	gnl|UG|Ta#S58861116	ACATGGACATGGACACTGTCCATCTAGCTAGCTAGCACGCAGGCCATCAGGCCACCCAAAACGACTGACGAGCACGATGAGAGAGGACCGGTGATCATGGCACGAGCGATGGCGAGGAAGAAGGAAGTTTCCGATCATGTCGCCGTCGTCCCCATCGGCCGGTCACCTCTCATGGCCCTGCTTGGGCGCGGCCATGTCGGTGGCTATCTTGGCGTCGGCGTCGACGGCGACGACCTTGTCGCTCTTCTTGGCGGCCGCGGCATTACTGGCGACGCCGCCGCCGACGCAGAGCGACTTCCGGAGGCCGAGCATCTCCCTCCACCGGCTGGACCCCTTGGGCGTGGATGCCCTGTCGTCGTCGGCGGGGCCAGCACGGAGCTCGTCGCGGAGCGTGGAGGC…	757		Yes	Yes	NA	NA	NA	Down	Down	NA	NA	NA	NA	Up	Down	NA	Down	Down	Down	Down	Down	Down	.	D	.	.	.	.	expressed protein	NA	PREDICTED: uncharacterized protein LOC100836561 [Brachypodium distachyon]	PREDICTED: uncharacterized protein LOC101771532 isoform X2 [Setaria italica]	PREDICTED: uncharacterized protein LOC101771532 isoform X1 [Setaria italica]	Poor annotations	Chr6AL_5825768	58.1232	54.74	59.3976	44.6758	20.265	31.3576	34.0725	40.4213	154.334	114.315	124.729
Ta.95895	JV913319	gnl|UG|Ta#S61787372	GGGAGCGAGACACAATGGTGCTCAATATAGGCATGAAACTGCTCCCACCGTTTTGAAATATATGGCGTTGAAGAGAACATTTCGAGGCCCTGTTTTGAAATGAAGGAATTTACAACGCTACCCCTGTTTTGAATCGCTATCCCCATCGTCGTCTTCCCCCTTTGCTCCTAGGATTTCAAATCGCTTCTCCTCGGCACTCCCAGGCGTCCATCCTCCGTCGCTCCCAGGCCCCAGGCGAATCCATCATCTAGGTCCAAGGCGCTCATCCTTCGCGCATCCATCATCCATGCGCTCCCAGGTCCCTGCTTCTCCTCGTCGCTCATCACAAGCACCAGCCCCGGGGCGCAGCAGTTTGATCCACGACCATCTCCTGGGTGTGGTCCCTTTGGGCATGATCTG…	620		No	Yes	Up	Up	NA	Up	Up	NA	Up	Up	NA	NA	NA	NA	NA	NA	NA	NA	NA	NA	U	.	.	.	.	.	NA	NA	NA	NA	NA	No annotation	Chr6AL_5749058	0	0	0	14.4894	16.8875	17.6387	14.0298	15.4805	1.32475	0.772396	0
Ta.96183	JP824316	gnl|UG|Ta#S61643172	ACAAAAGCTCATATATATTGACTACAGAAATTTCTTTACATTTACAAATAGCCAAAATACATTAGAATTCTCTAGTCGTTTCCCACCCACTGGTCAGGCCTAACTTGAATGACGACGTCTTCAAGACATGTTACTTTAATCATCGTCTATTCTTCTGTGACATCTTCTAGGCATACTTAATTTGCATCGTTTGCATCTAAAAAAACAAAGGAAGCAAGGATGAGTATGACAAGTCATACTCAGCAAGCAGATAGTTCACTATTCAACAAGGAGCAACGGTATGATGGTGTAGATCAACAGACGAACTGAATTCAAAGGATAACAAGGTGATAACCATTGGAATTGTACCTTAATATAAATGGGCAAAAGAACAAAAAATAGTAGATTTAGTGAATACAA…	1187		Yes	Yes	NA	NA	NA	NA	NA	NA	Down	Down	NA	Down	Down	Down	NA	NA	NA	Up	NA	NA	.	.	D	.	.	.	NA	NA	NA	NA	NA	No annotation	Chr1BS_3417387	951.323	1075.76	1245.9	595.275	741.362	562.477	609.296	613.2	354.372	247.167	283.914
Ta.96411	CA653958	gnl|UG|Ta#S13179868	CAATGTTTGCGTTGTTTGCCTGTAGGTCAAATGCCCACTATTCAGCAGACATGTAACTCTGTTTCTTAAATCCCTTTCTCTATTCATCGCCCTGTTGATACATGCTTAGCAATCATATAAATTGTACTCATATATAATTTAATATATCTCAGATACAGTGTCCAGATCATTTAGGAACCAGCGTCACTTCAAAAAAAGATAGGACCTGATACACATTACATTCATGGACTGCTGATATACCTGATGCATTTCTTCATGATGGTCGGTTTCCTTTCACCAGATCTGACATATTTAATTCTGTGTGCTTGGAACCCGAAACTGATCGAGATCTTCAGTTCTTACTTGCAGATGTTCTGTTATTCAGAGTAATTCAGTTTCCAGTCTCTGTATATTAATCAA…	508		Yes	Yes	NA	NA	NA	NA	NA	NA	Up	Up	NA	NA	NA	NA	NA	NA	NA	NA	NA	NA	.	.	U	.	.	.	NA	NA	NA	NA	NA	No annotation	Chr5DS_2486849	10.6757	5.95	5.79489	26.564	15.1988	15.6788	37.0789	12.9004	5.29902	6.95157	6.89111
Ta.96667	JV938687	gnl|UG|Ta#S61754688	GCGCCTTGGTCCCGTTCCGCCACCTGTCCGCCTCTGTCTTGTGTTGTTTGTTCGAATTGTTACTGCGATGAGTTTCCTTGTGAATTCCGTGTCCTGATCTGGTTTGGGTTTAGTTCTCTGGCTTGTTCAAACCGAGAGGACTGTGTTCTCAGATTGTTGCTAGAATTGCAACTGCTCATTTTGTATTAAGCTAGGATAAACATCTTTTTTAAAACATGGGTTGAAGCAGATTGTACTTGCCTACTGAGAATATGAAAACAAGATATTATGTTTGCTAATATGAAGATAGCATTGTGTTTAATCTAGTACTGATGATTGTTTTCATTCTCATATAAATTTGTTAATGATGGCGATTTTGTACTAGCATATAAACTTGTTTTTGTTGTCACTTGATACATA…	851		Yes	Yes	Down	Down	NA	Down	Down	NA	Down	Down	NA	NA	NA	NA	NA	NA	NA	NA	NA	NA	D	.	.	.	.	D	40S ribosomal protein S5; putative; expressed	NA	NA	NA	NA	Poor annotations	Chr7BL_6648275	80.6608	76.16	62.2951	12.0745	21.9538	9.79925	17.0362	12.9004	46.3664	63.3365	51.6834
Ta.97768	CN011245	gnl|UG|Ta#S19223859	GGCACGAGGCAAAGACCATCAATGCAAGAAGCCGGGACAAATTCTGATGATTGAAGTGGGTGATTTTGGTGAGGTTCTCTCCGAGGATACTATACATGCTTTGAATCTGCTTGAAAAAATGCCTGAGGCTCAATGTTGTCAATTATCTGTTCATGCTTTGGCTGGGACGGAGGATGTTGAAACACTCCGCCTCCGGGCTATGGTTGGGTCCcaagtcatgttgttattggttgattctgggagttctcatagttttgtcaattctgcatttgtTTCTCGTGCGGGTTGTGACATTACTCCGGTGAATCCAGTGCGTGTTCGGGTAGCAAATGGTCAGTTTATGAGTTGTACCTCTGCTGTTAAGAATCTCTCATGGTGGTATAATGGCACCACTTTTTC…	779		Yes	Yes	Up	NA	NA	Up	Up	NA	NA	NA	NA	NA	NA	NA	NA	NA	NA	NA	NA	NA	.	.	.	.	x	.	retrotransposon protein; putative; unclassified; expressed	NA	Os08g0451600 [Oryza sativa Japonica Group]	PREDICTED: uncharacterized protein LOC101774267 [Setaria italica]	PREDICTED: uncharacterized protein LOC101769999 [Setaria italica]	Repetitive/Transposable element	Chr5BL_10802401	26.0961	22.61	27.5257	65.2025	69.2388	48.9963	49.1044	50.7416	26.4951	15.4479	28.2536
Ta.97785	CD876084	gnl|UG|Ta#S16195359	ATGGCTGGAAGATTTGACAGCTCTTCGTTAGAGCAAAATGTAACGAAGTTTACTCGGGGTACCAGTTAGTACATAGGAATAATCACTCCCTAACATGGTGCAAGACTCCCCAACAGAGAAACATACTAACTCACTCCAGGATCAGGATATAGAGAGGTTAAACAGACATCAGGGGATCACAGAATCTGAGCAACATAGCATCCCACTAATTAAGATCTACTCCTAATAATCTGCAGGCGGCACTCGCTAATGATGGTGCTGAAGAGATCCTGCGTCTGGCCCGGCAAAAGAAGCCTCCATCGTGTGAAGGGGGGCACCTAAGACGTTGATCACCTTACCAAAGCGCTTCGAGGTGAGCTGTGCCCACTCACAGATCCACGGTAAAGTTTCTTCGAGGCC…	620		No	Yes	NA	Up	NA	Up	Up	NA	Up	NA	NA	NA	NA	NA	NA	NA	NA	NA	NA	NA	.	.	.	.	x	U.	conserved hypothetical protein	NA	hypothetical protein SORBIDRAFT_07g002415, partial [Sorghum bicolor]	PREDICTED: probable FBD-associated F-box protein At1g32375-like [Setaria italica]	Os06g0713400 [Oryza sativa Japonica Group]	Poor annotations	Chr7AL_4449080	0	0	0	9.65963	0	1.95985	8.01705	11.1804	0	0	0
Ta.97837	JP930415	gnl|UG|Ta#S61525632	CTTCGAcatccattcactgccagttctgtggccaaagttttcttggattccatcattaaattacatggtgttccactttccattgtgaccgatcgtgacaagatatttaccagtgccatgtggcgtgatatattcacagctttgggctccaaattgtcctacatcactgcttaccatcctcagacggatggacaaagtgagcgtgttaatcaatgcgttgagcaatatcttcgttgtgttgtgtatgacaaacctggcaaatggcgttcatggcttcccatggcagaattttggtataattcaagttatcatacctctgctgggtgttccccatttcaagctttgtatggcAGAGTGCCTAACTTTGGTGCAATGCCAAATGTCACCATGGCGGATGAC…	1148		Yes	Yes	Up	Up	NA	Up	Up	NA	Up	Up	NA	NA	NA	NA	NA	NA	NA	NA	NA	NA	U	.	.	.	.	.	retrotransposon protein; putative; unclassified; expressed	transposable element gene	Os06g0266100, partial [Oryza sativa Japonica Group]	Os04g0682600, partial [Oryza sativa Japonica Group]	Os08g0123950, partial [Oryza sativa Japonica Group]	Repetitive/Transposable element	Chr3AS_3428582	86.5917	42.84	36.2181	152.139	155.365	135.23	118.251	99.7632	82.7972	54.0677	78.5587
Ta.97938	CD869352	gnl|UG|Ta#S16204706	AGTATAACACGTCACGTATACAAATATAGTGTGTCCATTGTGACATCAACTAGCCTGAATTATCCTCATGCTAAGACACAACAACAAAAATAGAATATTTCCATCAATGGGTCAAGGATAAACAAAAATAGTAGTCAAACCTAATTAAATAAGAAACCTAAACAAATAAGGACACCCACCAGACCTCAGGTGATAAAAGTTCCAAGAGAGGAACGAATACGTACAAGATTCCCACACGGTCTCGGCCACCTCAACCCAGCCACCTCAACCCATATAAACAAGTGCAGTCGGCCACAGAAGCACGCACCAAACAATTAGAAATCGACGACCACCACGTCTTAAAACACACCAGACGAAACACACGCCTCGCCGTCCACACAGCTTGAAGTTGACATAGGT…	762		Yes	Yes	NA	NA	NA	Up	Up	NA	NA	NA	NA	NA	NA	NA	NA	NA	NA	Up	Up	NA	.	U	.	.	.	.	expressed protein	NA	NA	NA	NA	Poor annotations	Chr4BS_4881513	9.4895	16.66	13.0385	30.1863	40.53	43.1167	29.0618	30.961	2.64951	4.63438	10.3367
Ta.98202	CD894756	gnl|UG|Ta#S16223040	CCACGCGTCCGCGCTGCTCTGCTTCCAGCCCCGGCGGCCAGCGGCGACCTGGTGGCCGAGCCGGCCGGTGCGCTGGCTAAAAGGAGCAGTGGCCGCCTTGCCGCAAAGCCTACGGCGGGCCTATCCACGATGGATAAGGTCGGGATGGTGCTGCTGAAGAAAAGCGAGATTTGGGACGGTGCGGGGCCGTCCGTCGCCGCATCAGCTGAGGACATGCAGAGGTACAGAGATATCTACAAGAAGCCGCTGCCGGACAGCTTCATCTCGGCGGTGGAGGAGCTGATTGGGGTCAACGGACAACACATGTGCTCCGACAGGCTGGGTCGGGCTGCTTGTGCCTGATAGATAAGGTTGCTATCCTCCAGATTCAGATGCGTGTTTCAGTAGTTTCTATGATAG…	516		No	Yes	NA	Up	NA	Up	Up	NA	Up	Up	NA	NA	NA	NA	NA	NA	NA	NA	NA	NA	U.	.	.	.	.	.	NA	NA	NA	NA	NA	No annotation	Chr2DS_5332537	0	0	0	9.65963	1.68875	13.719	8.01705	3.44011	0	0	0
Ta.98231	JV873868	gnl|UG|Ta#S61807098	CGGCAACTACCTCGAGGTGGACGCGCACCCGCTGTTCGGTGCCGTCGAGGAGCTGCTGCGCGACGTGGAGATGACGCCGGCGGACGTGGCCGAGTGCCTGATGCCGTCCAAGCGCAGCGCGCGCGACGCCGACGCCTGCCTCGCTCGCCTCATCGACCAGCTCAAGGGAAAGGCGGCCGAGAAAGACAAGGAATCAGAGGCCGCCGAGGAAGACGACGTGCAGGATGCGGCCAAGGAGGAGGACGAGAGGGAAACGGAGAAAGTGCCATCCAAATCCAAAAAGGACAAGAGCGAGGTTGCTTCGAAACCTACCCGCCGAGTCATGACCAACGGAGCACATACTACTGGCGCGACTGGTGTGAGCGTCTCTATTTCTACTGACGATTATCTGTCTTGAGG…	497		Yes	Yes	NA	NA	NA	Down	Down	NA	NA	NA	NA	Up	NA	NA	Up	Up	Up	NA	Up	Up	.	Ds	.	.	.	.	ATPase; putative; expressed	NA	PREDICTED: uncharacterized protein LOC100824708 [Brachypodium distachyon]	PREDICTED: uncharacterized protein LOC100821167 [Brachypodium distachyon]	hypothetical protein SORBIDRAFT_03g004030 [Sorghum bicolor]	Poor annotations	Chr3B_10625069	15.4204	14.28	11.5898	7.24472	23.6425	7.8394	20.0426	30.961	37.7555	73.3776	98.5429
Ta.9901	JV871958	gnl|UG|Ta#S61808053	TCGGGCGACGACGACCCCCGCCGCGAGAAGAAGCTCCGCCTCGTCGTCGGCCTCCACGACGGATCGGCCAAGGGAGAAAAGAGGAGGACAGCGACGGATGGGCGTGAAGAGCCGTCAGATTCCGGCCCCACGATGCCCCTGCCTGACAAAAAGTTATTGGTCTTCATCCTTGATAGGCTGCAGAAGAAGGACACATACGGCGTTTTCTCGGAGCCGGTTGATGATGAAGAGCTGCCCGACTACAGAGATATTGTCAAGCACCCCATGGATTTTTCGACAGTTAGGAAGAAGCTTGATAAGGGGGCATATGCCAACCTGGAGCAATTTGAGGACGATGTGTTTTTGATAACCTCGAATGCCATGTCCTACAATTCACCAGACACAGTATACTATCGACAG…	1754		Yes	Yes	NA	NA	NA	NA	NA	NA	Up	Up	NA	NA	NA	NA	NA	NA	NA	NA	NA	NA	.	.	U	.	.	.	bromodomain domain containing protein; expressed	DNA-binding bromodomain-containing protein	PREDICTED: uncharacterized protein LOC100827623 [Brachypodium distachyon]	hypothetical protein SORBIDRAFT_02g032020 [Sorghum bicolor]	PREDICTED: bromodomain-containing protein 4-like [Setaria italica]	bromodomain domain containing protein	Chr5BL_10919775	96.0812	104.72	85.4747	160.591	145.233	160.708	154.328	141.905	148.373	124.356	132.309
Ta.99221	CK206724	gnl|UG|Ta#S17985114	GTTGCTGCGTCGACCCACGCGTCCGCCCACGCGTCCGACCGCGTCTGGATCCCCTCCCTCTCGCGTCTTCCTATGTAGCCAGCCGTCCCCGCCGGTGATGAGCAACAGCGCCTATAGGACCTCCCTGTGCGCCGCCAGATCCAGGCCGGGCCTCCTCGCACCCTGCTTCCTCCCGTTCTTCTTGCCTCTGGTCTCTAACCTCTCTTCCCTGTGTTCCTCGCAGAAGAACCAACGCCATAGCACCGCCCTCGCCTCGTCTCGATCCGATGGATTCGAACGCCAAGTCCTCACCGTCCAGGAGCTCCAACCTCGCCCTACCGCATTCCAGTGGGATCTCGACCGTCCGGAACTCGTCTGCGTCGCAAGTCTTGGAACCACGCCGCCTTGTCGTACCTCACC…	1002		No	Yes	Up	Up	NA	Up	Up	NA	Up	Up	NA	NA	NA	NA	NA	NA	NA	NA	NA	NA	U	.	.	.	.	.	NA	NA	NA	NA	NA	No annotation	Chr6AS_4410262	0	1.19	0	35.0161	35.4638	27.4379	38.081	20.6407	1.32475	1.54479	1.37822
Ta.99399	CK212606	gnl|UG|Ta#S18007419	CGAGGCGAGAACTCAGAGCGGCCGCCttttttttttttttGTTGGTTTAAAATGACAATCACCTTCAAGTAATTGACCAAAGACATAGGTAGACTGCAGTTAACTTTAATGGTCAAATGGCATAGAAACCACACAAGATATAACCGAGCACCTTAGATATAGCTAGTACAGTACAGTGGCAAAAGAGCACGCCAGATGATCAGTTGAAGCAACCAAGCAATGTCCTGAGACCTTGTCAATGCACACCCTGAATCCACACACCCGAGAATCTCATCGAAGGGCAATTTTGGCTGTCGTGCATTAACCCAGAACTGTGATAAACATCGCATTTCACAGATGAACACGCCTTGAAGATGCTGTATATCTTTGCGCATCCCTCATGACTTGCCGAGGTCTCTT…	1017		Yes	Yes	Down	Down	NA	Down	Down	NA	Down	Down	NA	NA	NA	NA	NA	NA	NA	NA	NA	NA	D	.	.	.	.	D	NA	NA	PREDICTED: putative F-box/FBD/LRR-repeat protein At4g03220-like [Setaria italica]	PREDICTED: uncharacterized protein LOC101786674 [Setaria italica]	PREDICTED: uncharacterized protein LOC100836291 [Brachypodium distachyon]	Poor annotations	Chr7DL_3292093	40.3304	52.36	40.5642	7.24472	11.8213	0	6.01279	6.02019	55.6397	50.2058	48.9269
Ta.99566	JP867271	gnl|UG|Ta#S61590323	CCTCATACTAATTTCAAGACATGTCAYTTATGCTTCTCTTATATGACTTTCCAATTTCTTTTGTCTTGGAAAGCAAACATATACTGGATGAATTATGAGAATTACCAGAACTCTTCTGCATCAGATTGTAGTTACACACAATGATTGTAAATGATTTGACATTTAATCCAACTACTAAAATAATAAGGAGAGCATACGGTTGGAGAGACATACACAGTCCAGAGCAAAAGGGAGTGGATTCATAGCTTTGTGCTCAGCGTCACCAATGCAACTGACCCATACTAATGGTGTCATCTCTGGAGACTGCAGCAGTAGGTTGCCAAATAATGGCGCAAGAAGTAATAGCAGCAGCCTTCGAGCTCCACGGTGTAGCTGGTACATAAGAAGAGAATCACACTG…	1013		Yes	Yes	Up	Up	NA	Up	Up	NA	Up	Up	NA	NA	NA	NA	NA	NA	NA	NA	NA	NA	U	.	.	.	.	.	methyltransferase; putative; expressed	S-adenosyl-L-methionine-dependent methyltransferases superfamily protein	Os05g0472200, partial [Oryza sativa Japonica Group]	hypothetical protein SORBIDRAFT_09g023140 [Sorghum bicolor]	PREDICTED: LOW QUALITY PROTEIN: probable methyltransferase PMT23-like [Brachypodium distachyon]	Methyltransferase	Chr3B_10758709	3.55856	0	2.89745	114.708	104.703	101.912	106.226	119.544	3.97426	6.17917	2.75645
Ta.99679	CV759925	gnl|UG|Ta#S22365138	ctagcatttggtgaactatagaacaagtttgcacaaaaaagcaggctggtaccggtccggaattcccgggatatcgtcgacCCACGCGTCCGCCCAGATCCATTTTCTCTCTCTCCCTCGTCGTCCTCTCGGCTCACCCGAGCGCCTACGTCGCCGTCGTTGGCCACCACCGCGGCGACCGTCTCCCCCGTGCCTCTCCAACCTGTCCGTCTGCACCAACGTCGTCGACTGCGTCCTTCCCGTCCACAAGATTGAGCTTGGACCCCCTCGACCATCGGGATCGGGTTCTTCCCCGCACCTACGGCCGCCGACGAGCTCCGTCCGCTGCGACCGTCCTGCTATTGCTAATCCGTCGCCGGCCTTTCGTGTGCCACAACCATCCCGAGGCCGATGATGCCC…	833		Yes	Yes	NA	NA	NA	Up	Up	NA	NA	NA	NA	NA	NA	NA	NA	NA	NA	Up	NA	NA	.	U	.	.	.	.	NA	NA	NA	NA	NA	Repetitive/Transposable element	Chr2AL_6415288	37.958	57.12	53.6028	123.16	72.6163	84.2736	66.1407	51.6017	39.7426	29.3511	24.1189
Ta.99933	CV777421	gnl|UG|Ta#S22386221	ggtgactctcatagacaagtttgtacttaatgcaggctggtaccggtccggaattcccgggatatcgTCGACCCACGCGTCCGGAGTTTCTCTGCCTGCAACCAAGTCCGCCCCAAGATGAAGAAAGGTGCTCACGctctcttcctcctcctcctcctcACCTTTGCTTCCCATGGCATATGGTGCGAAGCAGCTCGGACAGGAACCATGGCTGATGCAGCTCGTCATCATCTGAGGCCTCATCTCCAGGTGCAGGGATTGCATGAAACCCAAGGCAGGAGGCTCCTGGGGAAGCTCTAGCACATGACAGGCGGTGGCCCCGGTGTAGCTATAAGTGTTTTTccccccccccccccAGGAGTATCGATATAATTTTATATGTCATAATAGCCCACGTCC…	1053		Yes	Yes	NA	NA	NA	NA	NA	NA	Down	Down	NA	Down	Down	NA	Up	NA	NA	Up	Up	Up	.	.	Ds	.	.	.	retrotransposon protein; putative; SINE subclass; expressed	NA	PREDICTED: uncharacterized protein LOC100836362 [Brachypodium distachyon]	NA	NA	Repetitive/Transposable element	Chr7DL_3386793	17.7928	9.52	23.1796	13.282	16.8875	9.79925	4.00853	1.72006	5.9614	3.08959	5.51289
[truncated: 95 more columns]

## Sheet: Graph
	RPKM
Unigene	Col_0DPI_rep1	Col_0DPI_rep2	Col_0DPI_rep3	Col-NS765_0DPI_rep1	Col-NS765_0DPI_rep2	Col-NS766_0DPI_rep1	Col-NS766_0DPI_rep2	Col-NS766_0DPI_rep3	Col_2DPI_rep1	Col_2DPI_rep2	Col_2DPI_rep3	Col-NS765_2DPI_rep1	Col-NS765_2DPI_rep2	Col-NS765_2DPI_rep3	Col-NS766_2DPI_rep1	Col-NS766_2DPI_rep2	Col-NS766_2DPI_rep3	Col_5DPI_rep1	Col_5DPI_rep2	Col_5DPI_rep3	Col-NS765_5DPI_rep1	Col-NS765_5DPI_rep2	Col-NS765_5DPI_rep3	Col-NS766_5DPI_rep1	Col-NS766_5DPI_rep2	Col-NS766_5DPI_rep3
Ta.100531	30.3922	27.376	30.1012	8.09601	8.56904	12.0409	1.87905	8.60791	12.0358	7.49264	12.2964	4.15991	1.20716	1.37347	4.09314	0.541878	3.65994	24.239	20.5138	26.7439	6.91251	4.76098	14.1689	10.1364	5.4778	9.23004		Paste Unigene
Ta.100906	1.58479	2.11188	1.77821	0	0	0	0	0	3.93677	3.23786	2.49673	0	0	0	0	0	0	3.22393	3.62025	2.56213	0	0	0.0579795	0	0	0		Ta.100531
Ta.101171	0.590547	1.03105	0.885286	5.68985	5.13143	5.36497	4.16948	2.58141	0.971442	0.706788	0.85569	4.29166	3.61712	2.86212	2.67307	2.68359	2.86819	1.83471	1.50024	1.21887	3.444	2.53009	2.77876	3.12542	3.35375	3.74771
Ta.101293	0.233079	0	0.403761	1.86842	1.3331	0.867971	1.24018	0.684011	0.123071	0.402939	0.585393	2.67605	2.47454	2.99143	1.28009	1.96703	3.4747	0.0848079	0.278897	0.193919	0.89532	2.42746	2.81398	2.48964	1.75901	1.1654		TimePoint	0 DPI			2 DPI			5 DPI
Ta.101645	0.0615458	0.038803	0	0.185012	0.440017	0.163709	0.180112	0.607529	0.146239	0.212797	0.139119	1.39306	1.1707	1.2447	0.603597	0.727165	0.863542	0.22394	0.176746	0.166417	1.34383	1.56066	1.5026	0.715408	1.25207	0.901209		Replication/Genotype	Col	Col-NS765	Col-NS766	Col	Col-NS765	Col-NS766	Col	Col-NS765	Col-NS766
Ta.101962	1.23662	1.46185	1.20497	4.39889	2.38709	3.9472	2.71419	3.01872	1.9099	1.97748	2.51573	4.62446	4.34892	4.8335	5.16645	2.40032	3.33461	3.03718	3.19616	2.19916	6.48773	5.79556	5.47423	4.89507	6.87768	5.63103		rep1	30.3922	8.09601	12.0409	12.0358	4.15991	4.09314	24.239	6.91251	10.1364
Ta.102004	0.544564	0.300417	0.766466	1.63701	0.908441	0.941534	1.3039	1.23491	1.11422	0.941424	0.820625	2.99217	2.04761	2.27677	2.56353	2.06808	2.08926	0.693505	0.94484	0.509704	2.42211	1.63364	1.93584	1.36865	2.59093	1.41004		rep2	27.376	8.56904	1.87905	7.49264	1.20716	0.541878	20.5138	4.76098	5.4778
Ta.102188	1.4447	0.303615	1.32084	1.44763	1.14764	0.768566	0.384352	1.19911	6.95024	7.77014	7.33754	7.89856	8.5211	6.61763	5.79337	4.42534	4.36377	1.10974	1.03722	1.23536	3.14795	2.58038	2.36866	1.61376	4.16102	2.06386		rep3	30.1012	NA	8.60791	12.2964	1.37347	3.65994	26.7439	14.1689	9.23004
Ta.102536	1.83959	2.34863	1.79252	2.11982	1.9728	2.34875	2.49599	2.79746	14.5702	10.0972	10.95	11.2242	9.03283	8.90743	11.2578	10.5569	10.1631	6.22497	9.44321	5.22289	4.23982	3.62353	3.40546	3.72765	2.62572	3.05504		Mean	29.2898	8.33252	7.50928	10.6083	2.24684	2.76499	23.8322	8.61412	8.28142
Ta.103356	1.97566	1.49472	1.88232	0.131978	0	0	0	0	1.98206	1.13848	1.29012	0	0	0	0	0	0	1.43772	1.60754	2.46558	0	0.0894606	0.21202	0	0	0
Ta.103378	0.970599	0.367163	0.336272	0.713217	1.85046	1.44578	0.877952	1.70903	0.922494	0.8949	1.12135	1.97403	2.83376	2.34042	2.513	1.52902	3.48971	0.98885	0.696838	1.37279	1.68756	1.80196	2.03114	1.70758	2.22934	1.9412
Ta.103496	0	0	0	0.246456	0.773716	0.785079	0.274827	0.551194	0	0	0	0.871373	0.848657	0.975708	0.810487	0.913309	0.517648	0	0	0	0.686213	0.601413	0.554297	0.695432	0.629493	0.632461
Ta.103763	0.0994263	0.3291	0.419823	0.697396	0.88855	1.42813	1.38871	1.53186	0.157498	0.150399	0.168558	1.19862	1.12156	1.16007	1.08236	1.25863	1.43863	0.0271328	0.0892285	0.0930616	0.678417	0.742858	0.800253	0.866798	0.978725	0.479378
Ta.103888	0	0	0	1.00405	1.63745	2.28455	1.14248	1.94766	0	0	0	0.563482	1.32977	0.167016	1.01078	1.93287	0.564878	0	0	0	2.43096	2.33346	1.49777	1.61895	1.40908	2.60729
Ta.103989	0.793119	1.17401	1.43365	1.65856	2.46537	1.81614	2.61461	1.95955	2.97701	2.32494	1.48099	3.59716	3.61525	4.22457	3.49011	3.31759	3.58339	1.58093	1.03981	1.39863	2.30063	2.81063	2.71996	2.30751	3.1229	3.2513
Ta.104194	10.8707	8.73031	13.8432	0.172901	0.123364	0.0688465	0.0688589	0.241682	26.3765	20.1353	17.3241	0.38207	0.515229	0.301989	0.355374	0.218431	0.397202	12.3842	12.8218	11.0631	0.261637	0.351601	0.312483	0.162627	0.552026	0.277315
Ta.104429	4.7869	4.27552	4.83717	1.54557	1.82525	1.27329	1.69803	2.08591	5.56068	4.13771	4.04761	2.19839	2.11755	1.24115	1.75267	2.6932	2.16885	7.08313	6.30068	6.87005	2.48396	3.17911	3.29631	3.40875	2.14662	3.19127
Ta.104699	0.166112	0.157094	0	2.49674	2.61274	3.44644	1.59095	1.86131	0.394699	0.287169	0.125161	2.94251	1.54312	2.51958	1.75944	0.560749	2.18504	0.362649	0.11926	0.103653	1.51125	1.69241	1.47069	1.72214	0.981098	1.42382
Ta.104804	0	0	0	14.506	14.6644	15.3151	13.7651	15.1761	0	0	0.0248467	24.9234	23.9819	25.5094	22.16	23.8223	24.508	0.0719925	0	0.0823078	19.1807	20.2033	20.6229	21.1653	25.0599	18.4079
Ta.104992	0	0	0	0.9094	1.2977	0.762335	1.79181	2.02621	0	0	0	2.16233	2.09187	2.50793	3.82261	3.06366	2.57609	0.0521405	0	0	1.12987	1.78441	1.7685	1.44061	1.64569	1.1771
Ta.105012	0	0	0	1.08928	1.70242	1.07401	1.90051	2.11299	0	0	0	3.41316	1.92352	3.20108	2.37593	3.14541	3.20032	0	0	0	1.56982	1.96897	1.91656	1.85395	2.8026	1.99667
Ta.105098	1.84723	2.56218	1.19997	1.97437	3.6098	1.86714	2.26063	4.09039	0.975374	1.54349	0.974279	0.242383	0	0.0718425	0	0.207857	0.161989	0.268851	0.044207	0.153687	0.149383	0.250935	0	0.0580328	0.242448	0.197917
Ta.105277	0.0749464	0.0708776	0.0973716	2.40315	2.89344	1.31573	0.837436	1.25967	0.17808	0.518259	0.621167	1.03258	0.895146	2.09867	2.11686	3.03598	1.38018	0.899906	1.18376	0.748253	3.04556	1.57806	1.68902	4.45006	4.86916	2.409
Ta.105891	0	0	0	0.306738	0.375181	0.20938	0.209418	0.280006	0	0	0	0.473397	0.522315	0.510237	0.308795	0.738118	0.690283	0	0.0313965	0.0272877	0.318283	0.148515	0.140791	0.247295	0.215238	0.187419
Ta.106679	1.38725	0.715603	0.163849	4.80204	3.42623	2.21401	2.41572	4.6431	13.3847	13.5173	14.7285	11.294	11.3808	16.0388	10.8347	14.2618	12.2758	7.57144	9.95972	11.6467	15.3745	15.4187	12.2821	12.5992	30.5391	15.9444
Ta.107055	0	0	0	0.282332	0.0805769	0.359745	0.449762	0.225511	0	0	0	0.665479	0.448706	0.460247	0.596873	0.475572	0.593002	0	0	0	0.102535	0.535858	0.771054	0.424888	0.554714	0.483019
Ta.107299	0.0941984	0.267253	0.220291	0.471947	0.404078	0.420946	0.827007	0.452358	0.208903	0.179132	0.127756	0.482047	0.275021	0.417647	0.598641	0.572377	0.644322	0.205649	0.22994	0.317406	0.7313	0.460667	0.894646	1.13639	1.09417	0.867972
Ta.107584	12.9577	13.9529	12.0011	19.5403	19.4453	18.8374	19.0456	13.7594	2.03226	2.66149	2.41665	5.80776	7.66162	7.03539	7.24734	11.4768	7.5941	23.1071	24.8693	29.2199	33.1482	39.6488	41.3041	34.0982	22.3532	45.6362
Ta.10772	2.24766	2.01135	1.57	1.25931	0.863949	2.00574	0.75229	0.812428	1.49308	2.00551	1.51144	0.380549	0.224515	0.704969	0.227545	0.203964	0.731192	0.633158	1.31872	0.965173	0.337146	0.508886	0.48631	0.592237	0.761301	0.129474
Ta.108072	1.74699	1.88003	2.58278	0.120727	0.0861377	0.0961429	0.288481	0.241074	1.66995	1.458	1.67942	0.296419	0.239836	0.210861	0.425377	0.101678	0.158482	2.76182	2.59499	2.55611	0.0730744	0.327336	0.290917	0.397434	0.296498	0.193632
Ta.108580	3.05517	2.68293	2.97699	0	0	0	0	0.0582202	3.02473	2.32645	2.11014	0	0	0	0	0	0.0478423	2.42181	2.45457	3.60853	0	0	0	0	0	0
Ta.108790	0.658831	1.15712	1.95649	2.64067	1.8841	2.25316	3.53059	3.16383	2.01271	2.52199	1.27648	4.90902	4.37164	4.6122	4.09833	5.71893	4.33312	2.67118	1.28387	2.05552	2.68297	2.30139	3.18164	3.2821	3.70591	3.22693
Ta.108940	0	0	0	0.249907	0.297179	0.331698	0.265406	0.232881	0	0	0	0.981752	0.55163	0.678982	0.587028	1.12255	0.546769	0	0	0	0.428587	0.423497	0.33456	0.587643	0.204586	0.133608
Ta.10950	1.23251	0.652733	0.576466	2.17361	2.32629	1.41627	1.33783	1.38104	0.859042	0.980129	0.668632	3.39618	3.33672	2.76104	1.39248	1.99709	3.17762	0.64578	0.849479	0.830598	2.87054	2.87978	2.53954	1.90506	2.2809	1.79594
Ta.109516	0	0.0510938	0	0.162409	0.309008	0.172451	0.215602	0.475653	0	0	0	0.372178	0.430191	0.504292	0.317914	0.547139	0.497467	0	0.0775768	0.0337122	0.36045	0.440355	0.521815	0.152759	0.319095	0.115772
Ta.109657	0.213005	0	0	2.45453	3.19802	3.3995	3.31511	4.26205	0.337414	0.276177	0.320986	7.54634	8.62166	7.20728	5.13895	6.83094	8.96597	0	0	0.19937	3.10059	4.05098	5.14325	3.31245	6.39513	3.19509
Ta.11018	0.362357	0.244775	0.201763	1.08928	1.03626	1.40447	1.28078	0.911485	0	0.223725	0.858078	1.83394	1.44264	1.44955	1.40119	1.39796	2.17894	0	1.30076	0.032301	1.06748	1.19544	2.16655	0.878185	1.47773	1.9412
Ta.11030	1.90977	1.59568	2.16805	3.17703	3.95031	3.69896	3.78842	3.94743	3.77416	3.65414	2.71027	5.89373	5.41337	5.14878	5.28068	6.25909	6.53636	1.55844	1.59742	1.82802	3.45244	3.60182	3.82042	3.39017	4.7637	2.70177
Ta.11076	0.86443	1.22625	1.51616	0.692947	0.556215	0.482862	2.13877	2.28314	0.410793	0.859278	0.879284	1.40364	1.54869	1.96674	1.37339	1.09428	1.02336	3.9159	5.24419	3.85668	0.943723	1.17428	2.29599	0.93692	1.87202	0.555706
Ta.111137	0.52129	0.93668	1.0159	1.77598	1.26715	1.74712	2.03868	2.54505	0.825756	1.30672	1.25688	2.77023	2.55966	2.61535	2.69936	2.72758	2.81138	1.47947	1.68416	1.23606	2.37128	3.18664	2.72721	2.21089	2.82229	3.23945
Ta.111182	1.97232	2.39818	1.95236	0.0941107	0.26859	0.299788	0.149921	0	3.49622	2.67904	1.98145	0	0.124641	0.219165	0.221064	0.317048	0.247084	2.25546	1.55088	0.937684	0.170892	0	0.151187	0.0885184	0.277357	0
Ta.111478	0.25116	0.47505	0.326311	0.692092	1.34674	0.801688	1.05241	1.5579	0.497317	0.759845	0.425793	2.96603	2.0832	3.07697	1.8474	2.54354	2.643	0.616861	0.360639	0.195902	0.95208	1.57799	1.61721	1.30193	1.79245	1.14368
Ta.112174	8.038	6.8707	5.42238	2.47825	2.65232	1.7269	4.19466	2.22692	14.2018	10.6891	9.08457	4.71573	3.2822	4.86957	2.18301	5.47899	6.50655	13.1611	10.5429	8.6809	4.50016	5.45958	4.60333	3.93354	5.93428	2.81551
Ta.112800	0	0.0965626	0	1.53469	1.45999	1.79254	1.62987	1.79788	0.161742	0.0882585	0	3.91885	1.76155	3.09747	2.76381	3.79149	4.96945	0.222912	0	0	2.16751	3.53698	2.13673	2.79076	3.11581	2.73498
Ta.112801	0.459786	0.434825	0.878474	10.19	10.171	9.36681	10.9875	13.6375	1.24245	1.54297	0.754005	22.8369	18.9155	17.7979	21.8672	25.1533	23.2671	0.67903	0.834964	0.725694	15.1245	17.6356	18.83	18.1239	19.6748	20.6035
Ta.112828	0.870061	1.0971	1.884	0	0	0.231432	0	0	0.803969	0.752066	1.42039	0	0	0	0	0	0	1.89948	1.56164	1.90018	0.0879511	0	0	0	0	0
Ta.113016	14.5316	8.98051	16.5933	6.07583	5.58078	2.33588	5.7295	2.66359	26.3724	19.4136	15.951	9.22511	8.74054	8.21316	4.6138	9.29329	9.28234	22.2148	16.2873	17.0805	8.09501	9.55061	10.0973	10.2965	10.1881	4.29376
Ta.113189	0.188903	0.119098	0	0.82024	0.900364	0.502473	0.854357	0.806354	0.448851	0.59871	0	0.495736	0.250691	0.587747	0.370525	0.743964	0.911101	0.068734	0.135622	0.157165	0.305527	0.384921	0.709531	0.890192	0.929754	0.472259
Ta.113192	0.857951	0.901527	1.23852	3.05668	2.72616	1.82569	2.89119	3.81486	1.35905	2.05999	1.86749	1.68863	2.65668	1.44593	1.12189	3.7007	1.12855	0.832461	1.36881	1.30864	2.83308	3.56118	4.45014	3.68365	4.03504	5.209
Ta.113313	0.113567	0.107401	0	0.341391	0.811935	0.724996	1.35961	1.18163	0.269845	0.19633	0.085569	3.35286	4.5214	3.57765	3.60865	2.10853	2.68893	0	0.244604	0.0708645	2.4108	2.69979	2.65079	2.56884	4.02451	1.94686
Ta.113627	0	0	0.131154	5.86687	7.07286	4.6722	5.3176	7.10999	0.319816	0.261773	0.152123	12.3187	10.4495	8.83369	12.7119	9.71202	12.0836	0	0.0724754	0.0629907	9.00033	9.7364	7.96252	6.65995	10.9308	8.32824
Ta.113628	0	0	0.0750178	4.91792	2.80713	2.94888	4.42412	5.91535	0	0	0	6.64832	8.27574	7.00646	5.7081	8.67379	8.43067	0	0.0414548	0	5.49825	6.00048	6.50634	4.73453	6.47958	5.44414
Ta.113632	0	0	0	0.72338	0.412902	0.921725	0.576182	0.770395	0	0	0	0.236815	0.447089	0.505383	0.453122	0.649863	1.07622	0	0	0	0.671376	0.490341	0.697258	0.861834	0.805385	0.360959
Ta.114592	2.79236	3.62162	5.90826	3.99717	5.13353	4.45652	5.66717	4.08668	3.15948	2.27574	2.22418	3.37609	5.18799	3.90962	4.69464	4.98243	4.82744	3.74477	3.83769	3.28568	6.77444	7.58652	7.06352	6.31621	6.91106	9.6593
Ta.114604	0	0	0	0	0	0	0	0	0.13992	0.152701	0.133107	0.086926	0.117221	0.20612	0.103953	0.149088	0.116188	2.41046	3.04397	1.59839	0.16072	0.239982	0	0.249748	0.0869492	0.0946391
Ta.115140	3.88863	2.7053	2.61319	0.94054	0.830848	1.07002	1.60533	1.07322	3.00912	2.00903	2.18905	0.835746	0.771119	0.834411	0.894245	0.301769	0.940706	3.4153	3.43363	4.43458	1.05727	1.06257	1.00731	0.631893	1.23195	1.53247
Ta.115168	1.22072	1.0823	1.43729	0.0382249	0.272732	0.0608823	0.18268	0.183192	1.60134	1.51681	1.14972	0.225248	0.202501	0.311564	0.404053	0.450714	0.250895	0.499691	1.06813	0.761718	0.347056	0.0777319	0.0921114	0.143814	0.262859	0.245235
Ta.115331	0	0	0	0.331353	0.0591047	0.26388	0.329909	0.330833	0	0	0	0.691534	0.38399	0.530514	0.486464	0.767451	0.652468	0.0451206	0	0	0.300847	0.505365	0.632122	0.311664	0.366204	0.354304
Ta.1164	2.76466	3.17324	2.9165	3.97782	5.20328	4.33689	4.2811	4.44439	1.44108	1.32763	1.37092	2.16263	2.63412	2.86729	2.75309	2.79184	2.85957	2.47617	2.91794	2.97842	3.72625	4.04453	3.9559	4.52092	4.07055	3.87357
Ta.118767	0	0	0.353754	1.63701	1.36266	1.73822	2.28182	2.07029	0.215656	0.470712	0.102578	1.33978	1.2647	1.27076	1.60221	1.60851	1.79079	0.445825	0.390968	0	2.14687	2.21928	2.52025	3.59271	2.54626	2.33385
Ta.12047	2.26189	2.52802	2.07044	0.257555	0.367527	0	0.0410291	0.329153	2.89081	3.59923	2.36273	0.252949	0.0682213	0.119959	0.241996	0.173534	0.20286	3.42297	3.13711	3.04734	0.0623579	0.10475	0.124127	0.04845	0.0506032	0.110157
Ta.120724	2.19365	1.34236	1.67648	0	0	0.205941	0.411956	0.309833	1.83964	2.45384	1.16671	0.380963	0	0.150557	0	0	0.169736	0.985984	1.29699	0.402593	0.0782637	0	0	0.121617	0	0.276511
Ta.120809	0.643326	0.48672	0.668656	1.93389	2.57567	0.616037	2.77267	2.88341	1.12098	0.889727	0.484726	4.17848	2.049	1.95158	3.17987	3.4747	4.06189	1.68537	0.554248	1.686	2.88739	3.67047	2.48541	3.27416	3.16636	3.03283
Ta.124274	0.156204	0	0.202943	2.19129	1.34012	0.747891	1.49605	1.00016	0.123718	0.13502	0.117695	3.99677	1.45108	3.46281	2.02216	2.63651	2.26017	0.341017	0.112146	0.19494	2.27377	1.37926	1.63441	0.7361	1.53763	0.836809
Ta.124357	0.311316	0.441622	0.404467	1.87168	1.11286	0.993701	0.869645	1.61958	1.60272	1.34548	1.75925	2.29776	3.09858	2.36101	4.57974	3.41547	3.89028	1.18939	1.00579	0.582774	5.38131	3.70042	4.38495	3.52093	3.6774	2.66843
Ta.124632	0.559977	0.441314	0.545648	0.0935188	0.0667251	0	0.0744889	0	1.95888	1.61345	1.16029	0.137769	0.123857	0.16334	0.0549185	0.0787635	0.0613826	0.509381	0.36853	0.931787	0.0849087	0	0.0751181	0	0	0.099996
Ta.124747	7.49404	8.43714	8.22956	0.0893957	0.127567	0	0.106807	0	3.81569	4.08713	4.10045	0.0438985	0	0	0.0524972	0	0	7.44992	5.66855	6.20711	0.0270551	0	0	0.0420418	0.0878204	0.0477937
Ta.124911	0	0	0	1.81235	1.64576	2.68978	2.09972	1.8424	0	0	0	2.46764	2.40028	1.96641	1.93508	2.42836	2.70355	0	0	0	1.09699	1.5077	1.62118	1.16226	1.78041	1.05702
Ta.126463	0	0	0	3.60664	4.06313	3.62807	2.72154	3.48727	0	0.163748	0	2.98286	5.53086	7.51503	4.45891	6.07518	5.7313	0.206787	0.136007	0.118208	6.54917	9.26431	9.14842	9.81989	8.39152	7.71289
Ta.12753	0.964789	0.85655	0.793012	0.769452	0.675691	0.94272	1.06861	1.30798	0.343085	0.289329	0.192861	0.310027	0.104519	0.183785	0.532959	0.1994	0.258996	1.1606	1.68219	0.872314	0.561276	0.307593	0.380341	0.334029	0.426401	0.358632
Ta.131044	2.94605	1.23827	1.27585	0	0.234028	0	0.391888	0.392986	1.81484	2.1221	2.58972	0.161069	0	0	0.770474	0.276251	0.430581	2.85852	3.64269	2.04257	0.0992683	0	0.131733	0.154256	0	0.526082
Ta.132084	0.800686	0.757218	0.208053	0	0	0	0	0	1.1415	3.04524	3.01646	0.157592	0	0.186842	0	0	0	1.74802	3.56407	2.8978	0	0	0	0	0.157635	0
Ta.132202	0.320274	0.151444	0.416106	1.2837	1.83182	0.511148	1.53372	1.79435	0.507335	0.415259	1.20658	2.67907	2.76272	3.17632	2.63846	3.24347	3.79159	1.57322	1.26467	0.599544	1.26264	2.0666	1.67557	2.11298	2.67979	1.02946
Ta.132775	3.48541	4.19515	3.29331	0	0	0	0	0	5.01918	2.87578	4.29733	0	0	0	0	0	0	6.91742	5.68713	8.89715	0	0	0	0	0	0
Ta.134289	0.228885	0.0541148	0	0.401361	0.163639	0.456617	0.456699	0.0457979	0.0906421	0	0.0862289	0.619431	0.607502	0.7344	0.94279	0.482907	0.978492	0.124923	0.123245	0.107117	0.659407	0.777319	0.414501	0.916814	0.56327	0.735704
Ta.135137	0.180968	0	0	0.725341	1.55258	2.31056	1.01105	2.31745	0	0	0.136354	1.24665	0.720483	3.1672	2.12976	4.27628	3.80871	0.19754	0	0.225845	1.0976	1.84376	1.74787	1.36448	1.95954	1.93895
Ta.13553	0.707105	0.975212	1.14835	0.206657	0.337026	0.141065	0.18812	0.25939	2.84692	1.52802	1.42075	0.376929	0.508296	0.481264	0.312065	0.845392	0.542572	0.804019	0.782648	0.864069	0.142957	0.260152	0.213423	0.166609	0.232018	0.0947017
Ta.13785	14.653	19.605	19.4733	13.7487	20.2056	12.4962	19.7296	20.6503	26.9025	29.4245	39.2459	12.879	8.26323	16.531	4.95839	8.87336	7.11143	3.33734	3.72083	1.74491	4.47755	3.24156	3.33105	2.49497	3.3032	1.71777
Ta.139726	4.26419	3.71008	3.10246	0.683655	0.487783	1.3611	2.04202	1.50168	5.94417	3.53846	3.08442	2.01428	1.58451	1.5921	2.00736	1.15158	1.12182	5.58562	4.65342	7.02455	0.724164	2.31706	1.37285	1.28606	1.34322	1.09651
Ta.140170	1.35416	0.960486	1.97927	0	0.242037	0.270151	0.1351	0.270956	2.27915	4.24312	1.78556	0.166581	0.449275	0.592496	0.39842	0.285705	0.222658	1.10863	2.06596	1.3731	0.205331	0.114972	0.408722	0	0.33325	0.181362
Ta.140577	4.8718	5.2428	6.76604	0	0	0	0	0	6.25362	2.61378	1.39235	0	0	0	0	0	0	3.85092	3.98013	2.411	0	0	0	0	0	0
Ta.140818	0	0	0	2.18011	1.67515	1.33552	1.60291	0.803701	0	0	0	3.78814	4.21997	2.53852	0.196963	5.08469	0.220147	0	0	0	0.710552	1.02308	0.94293	0.315471	0.658983	0.717265
Ta.143290	0.27537	0.347227	0	1.5636	1.18124	0.878965	0.879123	1.98357	0	0.317367	0.622448	1.08398	0.852695	0.856777	1.62038	1.70422	1.2074	0	1.12031	0.0572761	1.44748	0.997532	1.10819	1.98975	1.08427	0.983466
Ta.143920	0	0.261499	0	3.74046	4.94222	5.51628	4.52416	2.4344	0	0.119505	0.104171	5.8505	8.25647	5.48457	2.92876	6.06724	4.36464	0	0	0.0862698	8.21769	5.72826	8.01197	8.99094	7.89348	4.59205
Ta.145160	1.45365	1.37474	2.36076	0	0	0	0	0	3.02227	3.14128	3.83349	0	0	0	0	0	0	3.57024	2.60911	3.17473	0.110208	0	0	0	0	0
Ta.14588	0.148295	0.280488	0.154134	0.148596	0.212044	0.236674	0.260389	0.284856	0.82218	0.487098	0.379901	0.49619	0.590402	0.41526	0.488668	0.300361	0.273093	0.71225	0.170349	0.795798	0.143909	0.100725	0.119358	0.167719	0.0875864	0.0635551
Ta.14684	8.01187	6.58862	5.61189	2.30372	1.59388	1.89021	1.61253	1.1152	21.1338	20.4146	17.7951	2.67389	2.86615	3.57661	3.44362	3.29254	3.39074	18.7839	19.3571	18.2584	2.15501	2.03477	2.24296	1.77286	1.23443	2.68722
Ta.14726	0	0	0	1.51215	1.34864	2.70952	0.75278	1.81173	0	0	0	0.742554	1.75236	1.98084	1.99801	1.91035	1.24066	0	0	0	1.71616	2.43439	2.58107	3.37795	1.67119	2.82955
Ta.14773	0	0	0	1.73157	2.11794	1.44463	0.919477	1.5148	0	0	0	1.61962	1.41966	1.7282	1.25896	1.11113	1.62363	0	0	0	1.09801	0.670707	0.728548	0.620447	0.891028	0.705333
Ta.14904	0.842947	0.348768	0	1.1614	0.979319	1.17715	0.67278	3.03599	3.08784	5.23702	5.12077	4.19961	6.57217	4.11849	4.96021	1.24493	2.21762	1.9553	2.91248	3.51756	16.3923	10.7353	9.58329	9.48393	15.2471	8.29778
Ta.149851	7.87629	7.12484	10.9004	0	0	0	0	0	5.01774	5.03209	3.3543	0	0	0	0	0	0	4.67259	5.40889	3.52578	0	0	0	0	0	0
Ta.152932	2.70238	2.01763	1.66309	0.427557	0.203373	0.226996	0.567591	0.113836	2.81628	2.70471	2.35766	0.699851	0.377505	0.663797	1.00432	0.48013	0.935447	2.7946	3.16553	3.81627	0.431326	0.676242	0.686863	0.670251	0.560031	0.609561
Ta.153968	0.554743	0	0	0.277934	0.793218	0.664015	0.332067	0.998993	0	0	0.104495	1.22834	0.920243	1.61813	1.14251	0.468164	1.09456	0	0	0.173077	1.6823	0.565191	1.11624	0.392128	0.682592	0.445777
Ta.154091	1.38255	0.522998	1.43699	0	0	0	0	0	1.42353	1.55357	1.35422	0	0	0.161311	0	0.233355	0	1.50916	2.97779	4.05468	0.083854	0.281718	0	0	0.272189	0
Ta.154120	0.138255	0.784496	0.359247	2.49364	2.17457	2.64781	2.75863	1.43851	0.219005	0.119505	0.104171	1.76875	0.917385	1.29049	1.7898	1.16678	1.63674	0.603663	0.694818	0.345079	1.67708	2.25374	2.67066	2.47577	2.4497	3.55514
Ta.154160	0	0	0	0.41432	0.985383	1.09984	0.660023	0.55156	0	0	0	1.08509	0.365818	0.804058	0.97323	1.16316	1.08778	0	0	0	0.585161	0.655306	0.443732	1.1691	1.22106	1.47672
Ta.155345	0.255362	0	0	2.04704	3.28624	2.4453	2.71749	2.24821	0	0	0.256543	3.68579	2.48518	3.27742	3.70652	3.5918	2.35132	0	0	0.106229	3.97529	3.6424	4.04216	3.28923	3.10025	3.37444
Ta.155367	0	0	0	4.85245	3.27997	5.15245	4.61092	2.9919	0	0	0	5.60175	4.50989	5.25369	10.2985	6.3095	5.92295	0	0	0	6.28649	4.27021	3.62416	4.72425	2.75981	2.91286
Ta.155865	6.65308	4.50531	4.80211	2.22219	2.46637	3.93264	2.2289	2.4981	7.67648	7.59674	5.38421	3.55659	2.07106	2.77919	4.73657	3.32725	3.88953	9.95209	11.4401	8.86669	6.12753	4.79786	4.8921	5.41889	4.28522	5.10423
Ta.156372	0.131906	0.187117	0.257061	0.826083	1.17881	0.105259	0.236875	0.211145	0.261183	0.285042	0.14908	2.43393	1.53169	1.65445	0.4269	0.890553	1.5182	0.179981	0.189402	0.0823078	1.20004	1.47829	1.67213	0.279718	0.32461	0.423983
Ta.156642	0	0	0	0.547038	0.993512	1.18812	1.22795	1.62861	0	0	0	1.17219	1.58073	2.08463	1.4018	2.01045	2.02378	0	0	0.0309687	1.32446	1.61807	1.51794	1.7307	1.6122	2.02066
Ta.156666	0.34741	0.140807	0.12896	0	0	0	0.0396112	0	1.45442	1.11538	0.860078	0.0488414	0.0658636	0.0579065	0.0584083	0	0.0652831	0.32505	0.534476	0.46453	0	0.134839	0.0399457	0.187102	0.0488544	0.0531752
Ta.158300	4.51197	4.26702	7.22984	4.52113	6.4516	8.8812	3.96125	7.22245	4.76483	4.55008	4.3062	9.32457	8.18332	10.5288	9.02704	11.4234	11.0787	3.77596	6.15478	3.84775	8.3922	8.47881	7.021	8.36319	13.3244	8.70168
Ta.158307	8.42235	7.53841	8.40224	0.301409	0	0	0	0	2.73978	2.99005	3.51295	0	0	0	0	0	0	7.38774	8.96222	7.8832	0	0	0	0	0	0
Ta.158710	3.87114	3.66098	5.99666	0.149192	0	0.237624	0.118833	0	3.18399	2.18787	1.12184	0	0	0	0	0	0	1.62525	2.1379	1.02197	0	0	0	0	0	0
Ta.160114	0.0759695	0.14369	0.0987009	1.44635	1.84667	2.54615	2.66787	1.58089	0.300851	0.394	0.114481	0.448574	1.31064	0.886384	1.3411	1.79516	1.09923	0.248779	0	0.0948085	0.737228	0.722402	0.55031	0.716002	1.04695	0.488377
Ta.160206	0	0	0	2.26439	2.36959	1.32241	1.68337	1.0852	0	0	0	3.33584	2.19924	2.72454	2.92545	3.55995	3.66613	0	0	0	2.46709	2.30236	3.27393	2.69779	2.37279	1.45273
Ta.160425	0	0	0	0.296402	0.528702	0.354068	0.649241	0.0591873	0	0	0	0.363876	0.294417	0.603978	0.870303	1.12336	0.97274	0	0	0	0.672782	0.753431	0.833287	0.48788	0.509563	0.554629
Ta.161934	0	0.315957	0.108515	0.920625	1.43315	0.93311	0.799952	2.00548	0.264614	0.216589	0.188798	0.821964	0.332531	0.487262	0.491484	0.704882	0.439467	0.36469	0.179897	0.573298	0.759877	0.964429	0.672258	0.472319	1.23328	0.536939
Ta.163375	1.54042	1.45679	1.80121	0	0	0	0	0	2.19611	1.73097	2.78558	0	0	0	0	0	0	2.35408	1.32713	1.05733	0	0	0	0	0	0
Ta.163447	5.06586	5.6619	8.97497	1.99969	1.97552	2.20499	0.367564	1.47438	6.80878	5.30768	5.89895	2.71928	1.42606	1.79111	1.08398	1.81373	2.2212	7.37302	4.29829	3.5442	2.23456	1.45975	2.96535	2.31491	2.26668	0.986858
Ta.166109	0	0.0725885	0	0.538378	0.658508	0.734996	0.673868	0.921485	0	0	0	1.51071	1.93537	1.88066	1.4453	1.03642	1.41349	0	0	0	0.931068	1.19908	1.4209	1.51916	1.36001	0.575667
Ta.166219	0.682561	0.50206	0.886795	0.227982	0	0.242077	0.0605302	0.1214	0.840948	0.983323	0.628575	0.0746349	0.201293	0.0884874	0	0.128007	0.399039	0.579496	0.980084	1.23041	0.27599	0.154537	0.122083	0.0714782	0	0
Ta.167905	0	0	0	0.722822	0.294702	0.657867	0.411241	0.494872	0	0	0	1.11555	1.23083	0.841655	0.72767	1.04362	1.21998	0	0	0	0.937534	0.909931	0.5806	1.26262	0.912967	0.772886
Ta.167983	1.02576	0.776061	1.19942	4.11138	3.37346	1.96451	4.83028	4.02283	1.8686	1.59597	1.77763	4.84542	6.12577	5.74475	6.03597	5.88657	5.39714	2.68728	1.69382	1.60017	6.03478	6.40983	6.76997	6.38067	4.94769	6.04469
Ta.169085	4.59858	3.0535	4.1949	0.980406	0.839416	0.936918	0.468543	1.17464	8.36935	6.08925	5.38163	2.59976	1.4283	1.25574	2.30295	1.48629	1.15831	5.66051	5.83037	6.89893	1.60226	1.19622	1.7325	1.01436	2.31151	1.15314
Ta.169339	0	0	0	1.54823	2.07123	2.31181	2.00393	1.46851	0	0	0	2.09075	2.3068	1.57742	1.25014	2.11893	1.27026	0	0	0	1.52283	1.04946	1.78768	1.2742	1.42589	1.75893
Ta.170318	0.091413	0.0864503	0	1.55717	2.35278	0.729462	0.948472	0.365819	0.579216	0.94819	0.344384	1.52933	3.39677	2.66643	1.07582	0.925754	1.56318	0.798274	0.656297	0.570408	2.5504	2.66986	2.57515	1.03387	0.719875	0.489714
Ta.171002	0	0	0	0.534874	0.457955	0.340766	0.340827	0.683564	0	0	0	0.945555	1.41678	0.622807	0.502563	0.900964	0.842575	0	0	0	0.647505	1.01517	1.20297	0.704326	0.735628	1.02946
Ta.171375	2.51989	2.1845	2.45542	0	0	0	0	0.16807	2.16216	1.72437	1.89866	0	0	0	0	0	0	2.86527	3.01525	3.66891	0.0636816	0	0	0.0989569	0.206709	0
Ta.172415	0	0	0	1.79631	4.2722	3.02001	4.37185	2.86959	0	0	0	5.5866	3.4364	5.11287	4.57113	4.20248	4.45415	0	0	0	5.25522	7.30575	7.05404	5.35031	6.07827	8.21645
Ta.172476	1.29182	2.25543	0.90373	0	0	0	0.158621	0	2.99078	2.40504	1.27284	0	0	0	0	0	0	2.82024	2.42566	1.79819	0	0	0	0	0	0
Ta.172809	0.736631	0.514908	0.915433	3.4018	3.61784	1.78902	3.55312	2.20449	1.72494	1.41188	1.03766	6.17762	5.35542	5.15684	2.97769	6.541	6.90912	0.94393	1.03473	0.839362	2.83607	3.69814	3.94402	4.31651	4.63445	2.2648
Ta.172860	0.318746	0.175841	0.17255	2.47529	2.12692	3.17943	2.3108	2.52987	0.315571	0.413277	0.360247	2.45716	2.07977	1.89049	2.1257	2.10716	2.13132	0.31894	0.476755	0.314916	2.85154	3.71657	4.04064	3.35461	3.34682	3.87049
Ta.172908	0	0	0	2.64129	3.21071	3.11621	4.59724	4.61012	0	0	0	5.86064	6.34847	5.80932	5.85966	5.93214	6.54936	0	0	0.121837	6.57261	8.62039	7.70059	9.29326	8.84136	7.00828
Ta.173022	2.32775	1.28414	1.2601	0.194372	0	0.154792	0.23223	0	1.53637	1.42521	1.75388	0.381793	0.128714	0.452655	0.570721	0.491114	0.765477	1.90568	1.53193	2.0577	0.470605	0.592896	0.546447	0.365645	0.763789	0.207835
Ta.173285	0	0	0	0.574358	0.409801	1.06727	1.14371	0.764609	0	0	0	1.78627	1.64814	2.78659	2.13616	2.09619	2.13627	0	0	0	1.97003	1.42753	1.07648	1.17049	2.35099	0.921208
Ta.174032	1.3712	1.2103	1.90025	2.65636	3.79059	4.37677	4.81532	4.09717	0.651618	0.869174	0.551015	3.41849	4.73122	4.47961	3.98052	4.47448	5.05026	1.49676	1.1157	1.2549	5.15624	7.14032	7.06326	6.20319	7.4687	6.36628
Ta.174313	10.1422	11.6288	16.3254	0	0	0	0	0.143672	16.919	19.861	15.6219	0	0	0	0.105629	0.302985	0.118062	10.1893	11.3412	10.4171	0	0	0	0	0	0
Ta.175384	0	0	0	1.62953	2.32532	2.59542	1.62243	2.44046	0	0	0	4.60112	1.34885	1.66025	1.19617	1.71553	2.13914	0	0	0	3.32889	3.45179	4.58117	4.5981	3.20164	3.26699
Ta.177907	3.28705	2.29766	3.8064	0.429616	0.306528	0	0.513292	0.629115	2.03748	2.77951	1.99212	0.0703221	0.568985	0.416871	0.588677	0.361832	0.469976	3.58807	3.48859	3.74547	0.433403	0.436821	0.287571	0.538783	0.492386	0.535934
Ta.179050	0.578158	0.437416	1.35207	0.115866	0	0	0	0	2.65593	2.3988	2.09099	0	0.153454	0	0	0	0	0.504882	1.07922	1.44306	0	0	0	0	0	0
Ta.180092	1.55038	2.51351	1.43877	0.110966	0	0	0	0	1.40337	0.574339	0.834404	0	0	0	0	0	0	0.483531	0.715559	0.829221	0	0	0	0	0	0
Ta.180516	0.435385	0.205874	0.28283	0.872537	0.311275	1.38972	1.47685	1.30675	0.172419	0.18817	0.492074	0.535583	0.866693	1.65097	1.15288	1.46974	0.71588	0.237628	0.156292	0.407514	1.45238	2.73544	2.01496	2.46207	1.82147	2.79891
Ta.180576	6.08975	4.63379	4.1833	1.82362	1.6014	2.23427	1.28493	1.79274	7.6507	6.05043	5.01036	3.03093	2.04363	1.96008	2.80084	2.36291	2.30185	4.66083	4.22135	4.06201	1.78308	1.75911	2.08453	1.97914	1.65368	1.87493
Ta.180798	0.557744	0.383611	0.362315	0.889121	1.08751	1.17337	1.19382	1.72472	2.18868	1.40249	1.10791	3.11864	2.82613	3.63831	2.44656	2.86697	3.30145	1.18997	0.819063	1.15482	2.22958	2.47963	2.89752	2.81948	3.31912	2.25452
Ta.184409	0	0	0	0.692678	0.69191	0.772279	0.82759	0.885236	0	0.0597526	0.0520855	1.36058	0.733908	1.29049	0.650835	1.40013	1.27302	0	0	0.0431349	0.964321	1.26773	0.890219	0.912124	1.22485	1.11098
Ta.184429	0.897265	0.78328	0.35869	0	0	0	0	0	1.31199	1.73014	1.71616	0	0	0	0	0	0	0.226023	1.18927	0.646021	0	0	0	0	0	0.0739506
Ta.18520	6.39782	6.30259	9.2418	0.955996	0.802468	0.91807	1.03021	1.19031	12.5348	9.4231	8.67912	1.10459	1.24751	1.37508	1.35397	1.61032	1.40261	5.78912	6.64818	6.34721	0.876489	1.06732	1.09538	0.872741	1.11869	0.886917
Ta.185422	1.03264	0.434034	0.596275	2.18443	2.9531	2.92988	3.57144	2.11213	0.0908757	0.297531	0.259353	3.50034	3.80668	3.48066	2.97069	3.48589	3.6222	0	0.329501	0.357975	3.61869	3.97454	5.63328	5.08251	4.85661	4.91733
Ta.185590	0.227714	0.323028	0.29585	1.02679	1.30242	3.08911	2.63531	1.64029	0.631249	0.196832	0.0857878	2.91324	3.47527	1.06275	2.9479	6.72612	3.59441	0.124284	0.24523	0.568366	1.45018	3.01604	0.824762	1.60963	2.91402	1.82985
Ta.186863	0.215063	0.101694	0	0.754249	0.461273	1.0297	0.429121	0.516388	0.340674	0.278846	0.486131	0.634938	0.998931	0.250928	0.632756	0.907493	0.848681	0.117379	0.154404	0.134198	0.586978	1.60683	0.692393	0.912124	1.37607	1.03692
Ta.187680	0.217162	0	0	2.17602	0.310516	1.03975	2.2532	1.73809	0	0.375421	0.163625	2.99195	2.01735	1.77363	1.53343	0.733077	1.71392	0	0	0	0.263424	3.39252	2.27223	2.25139	2.77898	1.62872
Ta.18874	10.6404	12.6481	18.5947	1.39653	1.22636	0.299427	0.492004	0.707896	15.6026	21.8235	20.6993	0.580274	0.960355	0.750518	0.315426	0.588095	0.317297	11.4685	11.8148	10.9711	0.503932	0.655362	0.711881	0.151563	0.342981	0.287165
Ta.190715	1.75071	3.07481	2.43702	0.125305	0	0	0	0.100086	8.51781	5.08032	5.37066	0.246128	0.165954	0	0	0	0	2.59355	2.60362	2.88713	0	0	0.10065	0.117859	0.36929	0
Ta.191390	0.121968	0.115346	0.158462	1.71101	5.23198	1.94657	4.08852	1.26904	0.0966021	0.105427	0	3.72091	2.26607	2.70384	1.4354	4.94074	5.45481	0	0.175132	0.0761065	2.51516	3.64509	4.51573	3.10372	3.60184	1.9602
Ta.191476	2.66866	2.6385	1.41839	0	0	0	0.387261	0.194173	1.53721	1.78248	1.55376	0	0.643919	0.566127	0.142758	0.204742	0.797806	2.25099	1.13216	2.57352	0.515005	0.576741	0.195266	0.685957	0.597035	0.649838
Ta.19172	0.804104	0.414791	0.474866	1.46497	1.14978	1.39999	1.22521	1.40417	0.694774	0.442307	0.440631	1.79847	1.84321	0.852908	2.23678	1.72737	1.92312	1.4363	0.262411	0.410525	2.48285	2.33362	1.41207	1.65351	1.3672	2.27134
Ta.192650	0.216107	0	0.28077	0.974457	1.54504	0.517352	1.46609	2.33503	0.256746	0.653798	0.244245	1.48871	1.14718	0.504292	0.890159	1.27666	0.710667	0.471795	0.0775768	0.202273	1.11412	1.17428	0.956662	1.01839	1.17002	1.04195
Ta.193997	1.72051	1.01694	1.39707	0.2155	0	0.343235	0.514945	0.344259	3.2364	0.557691	1.13431	0	0.570817	0.250928	0	0.362997	0.282894	1.64331	2.16166	3.08654	0	0.584303	0.519295	0	0	0.691277
Ta.195306	12.3895	8.53942	7.36625	10.5209	10.5092	5.69738	7.542	9.57997	8.31598	9.43866	10.4426	7.2329	18.6714	12.2505	13.8395	9.21533	12.1537	31.1741	37.8414	38.3925	19.6139	20.8241	15.2114	20.3851	16.33	15.5244
Ta.196542	0.875357	1.41915	0.812341	0	0	0	0	0.100086	1.38662	2.37802	2.26133	0.123064	0	0.145905	0.147169	0	0	1.09202	1.7956	1.7947	0.0758454	0.0849373	0.2013	0	0.123097	0
Ta.19761	0.284158	0.0895773	0.123061	0.759293	0.948064	0.453508	0.377992	0.454861	0.0750208	0	0.0713682	1.49143	1.63412	0.994636	0.78031	1.27899	0.996748	0.206787	0	0.059104	1.03408	0.900697	0.762369	0.892717	1.30535	0.507427
Ta.19767	15.7123	14.7355	14.6298	6.29766	2.05945	1.46279	2.40358	1.57195	5.49637	4.97986	2.95968	2.44824	2.95398	2.29156	1.54095	1.76801	2.23902	4.14486	4.41823	4.08513	1.03239	0.978278	2.63466	1.23405	1.16	0.98202
Ta.198038	0.472341	0.223349	0.613673	0	0.168848	0	0.282742	0.850602	3.83462	2.24556	2.04639	0.697252	0.470129	0.275555	0.555886	0.398623	0.621315	0.902293	0.593452	0.884209	0.214862	0.481236	0.380173	0.445175	0.464959	0.25304
Ta.21180	7.77609	4.78006	5.47237	0	0	0	0	0.0518643	7.08275	7.16962	6.152	0	0	0	0	0.109375	0	9.76142	8.79294	8.04658	0	0	0	0	0	0
Ta.22082	0.12122	0.0286598	0	0.0303665	0.173331	0	0	0.339572	23.7385	17.3674	23.2678	20.9361	18.7816	18.1391	10.5212	17.9539	22.124	1.98482	3.32888	0.850953	0.71684	0.988025	0.634183	0.314183	1.58107	0.0649396
Ta.22245	6.04883	6.87059	5.94604	1.92416	4.80507	4.08625	5.10873	4.32897	2.66159	2.87706	3.30366	1.44881	1.23171	2.12847	1.50661	1.9987	1.76814	3.94768	3.9751	3.21524	0.854093	1.17386	1.28797	2.20195	2.04778	0.857263
Ta.22311	0.0411443	0	0.106911	12.7394	11.4722	12.4107	9.78586	11.2951	0	0.0355644	0	17.2489	14.8518	16.5139	15.0591	11.8752	15.0457	0	0.0590788	0.0256736	13.2509	14.4481	12.6171	12.0987	12.3934	12.0347
Ta.22342	0.323989	0.220225	0.22362	0.365227	0.405358	0.48476	0.476766	0.834653	0.521238	0.288802	0.556889	0.577899	0.55089	0.472523	0.631519	0.734828	0.306313	0.519436	0.661476	0.461191	1.18517	0.983396	0.928991	1.04966	1.28567	1.13903
Ta.24619	0.82441	0.58474	0.535544	2.27173	1.96468	2.08325	2.08362	1.9245	1.46916	1.24706	1.08704	2.9748	2.55282	2.56504	3.15324	3.59468	2.8918	0.749921	0.937147	0.814504	1.8334	1.63321	1.60356	1.87774	1.62305	1.17773
Ta.25495	0.190452	0.0450281	0.618596	0.906482	1.22546	0.531922	0.798027	0.34297	0.37711	0.205779	0.502249	1.8274	1.57967	1.94436	0.840517	2.0091	1.44049	0	0.136734	0.14855	0.433171	0.679135	0.536512	0.224373	0.328082	0.357098
Ta.25629	3.41586	2.01239	2.87375	7.49085	7.04617	7.41776	7.82134	11.7649	10.1788	9.60807	9.89414	11.9859	10.5154	10.1597	11.2034	11.5782	9.90715	3.75923	4.48267	3.4942	6.74175	5.93343	5.47611	7.336	7.55178	5.27979
Ta.26397	0.917172	1.13427	2.10823	0	0	0	0	0	0.894067	1.09771	0.797378	0	0	0	0	0	0	0.693113	0.759786	0.528283	0	0	0	0	0	0
Ta.26993	0.0115993	0.0329088	0.01507	0.255702	0.348299	0.0370243	0.249959	0.139255	0.137805	0.180472	0.104877	0.25113	0.32326	0.257139	0.177462	0.215358	0.259381	0.139277	0.0416384	0.10133	0.365829	0.291505	0.233398	0.109322	0.239779	0.17399
Ta.2943	0.871007	0.732197	1.13163	2.61832	2.90602	1.3901	4.55726	4.18274	1.91629	1.50577	1.09379	2.85722	2.69711	2.48419	2.9613	3.10362	2.80065	2.53539	3.12668	2.29478	5.04801	4.79859	4.12839	4.83426	3.62011	4.04397
Ta.30050	0.0557871	0	0	1.06211	0.87746	1.69166	0.979557	1.02695	0.265111	0	0.0420339	1.97642	1.25859	1.30181	1.90398	1.31825	1.2475	0.0608959	0.0801044	0.104432	2.13166	2.04616	2.28997	2.36604	1.64746	2.15179
Ta.30300	0.578841	0.348356	0.546938	0	0	0.083983	0	0	0.833564	0.454855	0.515437	0	0	0	0	0	0	0.689289	0.453357	0.623876	0.031916	0.035742	0	0	0	0
Ta.30848	0	0	0	1.25154	0.255133	1.99338	2.20735	1.5709	0	0	0	1.05356	2.72311	0.520462	1.8899	2.40931	2.2297	0.0973846	0	0	0.865763	0.727159	0.933481	2.10209	1.05385	1.24264
Ta.31233	4.01772	2.40205	2.51994	1.71215	0.792395	1.03184	0.405439	0.369614	3.40162	2.95391	2.19213	1.22706	1.40958	1.1854	0.978278	1.32509	0.789696	5.2426	4.21071	3.83256	2.07269	0.752806	0.854897	1.08811	0.909178	1.13803
Ta.31257	0.0408049	0	0.0530144	7.56422	10.0939	9.44289	17.1631	16.8519	0.0323188	0	0.0307452	1.80704	2.70759	2.4757	1.68078	1.58408	1.71759	0	0	0	1.21269	1.21949	1.14949	0.692244	0.763176	0.743234
Ta.31840	2.15745	2.19727	2.47957	1.82924	3.61883	2.11891	3.87433	4.74855	1.38016	1.47037	1.43801	3.87886	6.00156	3.43699	3.17381	3.7115	3.98397	2.62675	2.29361	3.46912	1.2582	0.732693	1.20217	1.1731	0.775979	1.15578
Ta.32515	15.2541	13.7723	23.4708	2.03186	1.18613	1.98586	1.98622	6.38108	17.9949	15.8145	12.6741	3.4468	4.28113	4.51671	3.63383	2.80026	2.78852	27.0139	22.5651	24.8457	8.13383	7.85679	11.0536	6.4283	7.57592	4.14766
Ta.32568	0.0534431	0.0505418	0.138868	0.214206	1.14626	0.0852937	0.255927	0.42774	0.126986	0.0461953	0.201339	2.15635	2.69511	2.2448	0.628958	0.270614	1.40598	0.233349	0	0.16674	0.745525	0.871194	0.98934	0.352586	0.157824	0.400824
Ta.33173	0.0639016	0.0402883	0.110696	0.192094	0.456859	0.0679901	0.0170006	0.323916	20.8691	20.0689	17.7987	16.4343	8.79127	15.1353	10.0523	21.9669	18.2401	3.11565	4.08314	0.518362	0.465089	0.564244	0.531469	0.281056	0.98548	0.0684662
Ta.33469	17.0585	18.4617	25.0519	25.9358	26.4645	12.5567	21.0064	22.4621	1.8505	2.71299	3.7435	2.39622	2.80175	3.465	2.31897	2.87448	1.46259	1.99726	1.76835	2.301	7.87066	6.71099	3.16059	2.86528	9.37963	3.06124
Ta.33651	0	0	0.0832212	4.46085	4.12159	4.1403	4.39667	5.53687	0	0	0	6.1461	5.31291	5.90421	6.89768	5.8923	6.1508	0	0	0	4.75917	5.2644	5.2587	6.12764	6.27385	4.83844
Ta.33890	1.40256	1.47379	1.41728	0.0520519	0	0.0829051	0.53898	0.374185	0.740578	0.53882	1.1742	0	0	0	0	0.175357	0.0683302	1.5877	1.23073	1.71795	0	0	0	0.0489588	0.204539	0.111314
Ta.35098	20.5773	19.8968	15.7664	16.7199	14.3343	19.3676	18.5289	11.613	0.208947	0	0.347854	0.0649047	0.262576	0.461708	0.698563	0.667915	0.347016	1.72782	3.03044	1.72846	0.480017	0.761542	0.743168	0.310798	0.519377	0.494647
Ta.35311	1.52542	1.17686	1.61677	3.25815	2.81256	2.69079	2.37088	3.14862	2.06662	2.04722	2.32896	4.06898	3.88892	4.87104	3.96839	4.20082	4.32988	2.5853	2.30562	2.07903	4.67465	4.74424	4.26486	4.61573	4.42571	5.20421
Ta.36124	2.72952	1.8542	3.04677	1.38679	1.26432	2.39286	1.56485	4	9.92632	13.857	13.9039	2.49698	2.14278	2.64645	6.37936	2.01153	2.47788	5.28753	6.56897	5.56537	3.56749	3.10733	2.41351	2.8624	2.68687	4.984
Ta.37881	4.25971	2.60665	3.41824	5.4819	4.35916	3.73244	1.43325	1.37041	1.19076	0.758063	0.566393	2.09601	2.71567	1.26688	2.70316	1.97367	2.1424	6.61	3.98771	4.32579	5.21782	4.99234	4.36967	5.35295	4.06981	4.83245
Ta.38600	1.05051	1.14802	1.30418	0.491231	0.968021	0.447087	0.540328	0.990262	5.14012	4.5402	4.43254	1.53923	1.23922	1.68873	1.31873	1.85191	1.78103	1.35057	1.7263	1.95195	0.722103	0.935513	0.8831	0.880078	1.28687	0.800388
Ta.38616	0.206421	0.260286	0	1.65472	1.67256	1.97665	1.81226	0.77099	0.0544973	0.178427	0.155532	2.16684	1.46101	1.12394	1.45759	1.85819	1.62915	0.225324	0.0987995	0.686959	1.96143	1.30859	2.04909	1.16729	1.69329	2.28538
Ta.39158	23.8654	19.2277	25.9976	0	0	0	0	0.146931	28.1351	28.6027	26.0391	0	0	0	0	0	0	18.6865	18.518	17.6124	0.0556721	0.0623458	0.0369395	0.0865107	0	0
Ta.3924	2.37206	1.6768	2.02342	4.6097	3.90568	2.63855	3.17448	6.94205	7.81863	13.0685	15.8508	16.2463	14.3724	17.3886	12.1816	12.456	13.2372	5.41396	6.57123	6.09999	9.69303	8.31618	8.25393	7.8586	9.83527	6.82869
Ta.39365	2.47483	4.05501	1.30857	3.02772	5.22578	3.12306	3.9275	4.35308	2.02852	2.48744	2.66696	0.198238	0.0763796	0.436488	0.203202	0.242858	0.302826	0.125649	0.165283	0.233436	0.436344	0.273644	0.208456	0.461074	0.368255	0.184996
Ta.39756	37.7115	25.0289	28.6722	72.9494	50.1145	63.2902	54.4272	45.8497	106.416	99.6917	117.671	108.923	116.588	108.176	120.457	105.254	118.23	113.019	137.62	111.01	154.211	158.023	143.359	150.976	112.823	129.641
Ta.39787	1.41373	1.22784	1.83674	3.41141	3.58914	4.32836	2.53301	3.04813	1.91952	1.3467	1.36955	2.4986	2.48877	2.52473	3.29361	2.67837	2.8084	1.07079	1.30498	1.53027	3.91978	4.42885	4.29604	4.05165	4.60093	4.88419
Ta.41187	0	0	0	1.29239	0.535422	0.796818	0.929789	0.899094	0	0	0	1.1055	1.8773	1.2136	0.881364	0.421348	1.09456	0	0	0	1.26173	1.58253	1.306	0.98032	1.22867	0.490354
Ta.4126	2.01515	1.88826	2.64213	5.11293	5.55137	3.27513	4.85456	3.66961	3.23605	3.4997	3.95607	7.041	7.23774	8.13213	4.65612	7.52028	7.07669	2.30059	2.08388	1.14207	4.61977	5.81398	4.5682	5.10532	5.55059	3.42682
Ta.42512	2.48452	0.448568	1.81938	0.0226324	0	0	0	0.488093	28.3724	36.4893	42.6478	1.62262	1.85841	2.13461	1.96703	0.686214	0.950729	9.78802	22.7023	8.75225	0.410974	0.322167	0.636274	0.361888	0.55584	0.1936
Ta.42697	0.200426	0.167246	0.183809	0.307156	0.269728	0.301058	0.235244	0.434061	0.401528	0.264962	0.27538	0.429289	0.344214	0.316385	0.777003	0.477587	0.496262	0.231649	0.186217	0.154491	0.393288	0.48848	0.408037	0.700036	0.499037	0.240006
Ta.42753	1.5537	1.82919	1.77141	2.66888	1.90423	2.37844	1.46781	1.37041	2.21001	1.31558	1.64848	4.02534	2.94556	2.44172	4.1048	3.96039	3.62865	1.69598	1.70735	1.34542	2.0193	2.39059	1.91407	2.03214	2.52822	1.39289
Ta.42979	4.2451	4.6081	5.65918	14.5736	14.8583	12.6075	11.9616	17.4461	7.28	6.3975	5.71567	26.9003	20.624	25.0881	17.2903	18.6916	19.8838	6.85003	6.50629	7.15203	19.0082	25.2608	24.5115	20.7179	23.0013	19.4589
Ta.43720	1.66827	1.70918	2.14738	5.18523	5.01383	4.04307	4.48763	4.80929	2.74052	2.20309	2.52562	6.56704	6.27285	5.2627	4.90836	5.63162	5.87215	2.73157	1.81878	2.27475	6.13659	6.78827	6.96237	5.27019	5.7477	6.07398
Ta.43942	0	0	0	2.02233	2.09119	2.28741	2.35785	2.76244	0	0.025283	0	3.56933	3.49354	2.55957	3.82098	4.34452	4.65548	0	0	0	1.86275	2.46352	2.7309	2.31567	2.3322	2.75784
Ta.43952	0	0.0642278	0.044118	0.153118	0.242776	0.677437	2.2495	1.31815	0.0537906	0.102733	0.0511717	1.00253	0.563307	0.198101	1.01907	2.75114	2.74705	0	0	0.0317836	0.453106	0.311372	0.683282	1.88826	2.67414	1.01872
Ta.44107	9.27123	9.12323	14.3277	17.8068	19.5294	18.5889	20.27	23.2201	22.0615	18.2222	14.0553	36.2058	33.65	30.9117	35.8762	42.5064	41.595	13.2239	12.9844	12.0455	23.4904	29.1134	27.7971	28.9799	32.6069	28.9409
Ta.45366	0.301647	0.285271	0.228612	1.30979	1.58151	1.36402	1.20377	1.87107	0.238914	0.391108	0.492444	1.16268	1.26766	1.49579	1.44959	1.61227	1.12423	0.603663	0.559464	0.564675	2.50037	3.79038	3.84413	3.00882	1.83109	3.39354
Ta.45678	0.174353	0.247331	0.30203	5.12473	5.734	5.28698	4.84727	6.72147	0.575388	0.527477	0.175159	5.8624	5.28323	4.30591	5.64276	7.94566	7.07142	0.253759	0.146039	0.145059	4.12417	5.68437	4.35028	3.64254	5.17745	3.58047
Ta.45840	3.32684	3.43721	3.44784	6.2818	6.48931	4.81849	5.78629	4.43268	5.02623	4.27194	3.49195	8.17547	7.32434	7.67352	7.28738	9.60758	10.017	4.849	4.03145	4.21183	6.64819	7.77167	7.05792	7.28596	7.81799	5.97514
Ta.46412	0.609838	0.432548	0.0990389	5.57606	2.17999	3.52815	4.68477	5.18598	5.97725	5.20544	4.88212	18.6796	14.1629	15.6538	21.8899	22.1304	13.7373	2.49631	2.79117	2.1405	11.1425	11.3909	5.64466	7.25638	9.83002	7.26906
Ta.46530	0.877598	1.28266	1.14019	0	0.342235	0	0.31838	0.191563	13.2066	10.9649	8.77649	0.392569	0.211755	0.279259	0.563357	0.403981	0.419778	0.783789	0.51551	0.49783	0.193555	0.0541894	0.128428	0	0.314139	0.0854805
Ta.46729	0.831252	0.698777	0.479989	0.0925487	0.308154	0.540488	0.344009	0.27105	0.365765	0.29273	0.16238	0.0302979	0.0817145	0.143685	0.0362325	0.0519643	0.0404972	0.403277	0.464173	0.499482	0.0746915	0.0627338	0.173457	0.0580328	0.121224	0.0659725
Ta.47429	0.280872	0.132812	0.364913	0	0	0	0	0	1.8909	0.647415	1.41085	0	0	0	0	0	0	0.255494	0.87382	0.408943	0	0	0	0	0	0
Ta.47554	16.1884	15.1918	16.664	4.24248	5.25271	6.16095	0.99388	3.63783	6.50949	3.33679	8.11601	2.02203	1.23943	1.96145	2.63793	1.05091	1.96562	13.7969	11.98	17.7163	5.09809	4.27134	6.81547	6.80712	3.12579	5.93725
Ta.48384	0	0	0.171628	2.31646	2.7389	1.15956	2.10868	0.740105	0.0523142	0	0.149301	2.08003	1.22717	1.69544	0.544133	2.1182	1.47701	0.216298	0.0948417	0.24729	2.08316	2.96096	2.60495	1.6808	2.27564	1.55691
Ta.49123	7.14552	5.25051	8.81606	2.26648	3.08723	2.4613	2.09248	3.49725	5.80198	5.97651	5.24836	1.31533	1.15976	2.27922	1.30073	1.60519	1.52145	6.08839	6.08969	5.62956	2.13576	2.28703	1.94466	1.98645	2.50486	1.48712
Ta.50162	5.34386	4.21809	5.57613	2.40329	1.92532	1.61171	0.973918	1.6502	12.031	10.1112	12.9987	4.43076	6.25417	5.4495	4.30824	6.60497	4.26185	8.12977	10.0598	10.1348	3.62395	3.11523	3.25124	3.21226	3.35502	3.60666
Ta.51025	0	0	0	10.9947	13.2011	13.8859	10.3006	10.6776	0.0382842	0	0	13.6998	14.5614	10.4335	13.3114	14.2775	16.2134	0.0527632	0.0347032	0.0301617	12.5184	12.9356	13.6556	14.7148	13.7034	14.6046
Ta.51034	0	0	0.053604	5.82928	5.84052	5.92629	6.22373	6.37325	0	0	0	7.38976	8.15835	5.2953	9.90548	8.70486	9.38897	0	0	0	6.25602	8.07086	7.23932	7.19386	6.62007	7.86864
Ta.51382	0.0242738	0.022956	0	3.77007	3.40145	3.09922	2.26671	2.9919	0.0192256	0	0.0914478	7.81139	9.56742	9.14793	6.59902	8.15318	7.2161	0.07949	0	0.0605865	4.04867	3.77559	3.65347	3.54604	5.1373	3.32898
Ta.51960	0.316292	0.336511	0.256833	0	0	0	0	0	1.34651	0.956891	0.923476	0	0	0	0	0	0	0.258943	0.567702	0.370056	0	0	0	0	0	0
Ta.52046	1.57761	0.652733	0.960776	7.80525	8.31825	4.64222	4.01349	8.79918	4.21711	4.68757	4.01179	23.191	17.1416	23.4689	14.7951	15.1446	16.7311	2.5293	2.19449	2.06111	14.2032	13.3943	13.1739	10.8263	13.1516	7.71199
Ta.52426	0	0	0	1.52851	1.03319	1.34539	1.02525	1.47792	0	0	0	1.22465	1.70473	2.06082	1.74798	1.9649	2.11214	0	0.0288202	0.0500972	1.97212	1.9086	1.74472	2.00519	1.85722	1.84943
Ta.52431	1.04014	0.655784	0.900914	0	0.198304	0.110669	0	0	0.439374	1.13884	0.522477	0.136482	0	0	0.0816078	0	0	0.908316	1.24461	1.81731	0.0420576	0.0470992	0.055812	0	0	0.0742961
Ta.53056	4.4324	4.28356	5.04407	2.65835	3.42335	2.11703	1.78173	2.77071	2.56248	2.09742	1.77954	5.54002	5.06642	5.62455	3.99795	4.09559	4.55364	1.65986	2.18343	2.44277	3.6106	3.77971	3.43731	2.77482	3.02553	2.49583
Ta.53105	0.029778	0.0563228	0.0386881	0.656446	0.383212	0.380199	0.784301	0.857998	0.259436	0.0257396	0.0448736	1.40663	0.869399	1.35501	1.78729	1.15601	1.5668	0.032505	0.0855161	0	0.722434	0.910165	0.910763	0.870026	1.11388	0.829532
Ta.53379	0	0.068793	0	0.364448	0.104013	0	0.348345	0.523982	0.057614	0	0	0.143172	0.772282	0.424364	0.770474	0.736671	0.478423	0	0	0.0453903	0.617669	0.691712	0.409835	0.8227	1.07408	0.935257
Ta.53426	0	0	0	0.498604	0.521768	0.423545	0.608955	0.663762	0	0	0	1.07731	1.10059	1.78043	1.48354	1.90371	1.9636	0	0.0476329	0.0206996	0.603599	1.12659	0.800998	0.906687	1.11025	0.959649
Ta.53485	3.70985	1.84342	2.61418	0.252025	0	0.200705	0.853151	0.301956	4.33277	3.47848	4.64296	0.185639	0.751012	0.440187	1.036	1.06131	0.330842	3.08866	1.89603	2.15796	0.0762739	0.0427086	0	0.177787	0.371376	0.875813
Ta.53684	1.16982	1.35216	0.928797	0.0651218	0.0929281	0	0.103741	0	1.1839	0.954996	1.02833	0.0639572	0	0.151656	0.076485	0.109694	0	1.27695	1.4931	1.05438	0	0.0882852	0.0523085	0.122504	0	0
Ta.53730	14.691	14.3565	14.9802	11.2413	10.1213	7.81546	7.81687	8.69391	8.95598	5.69514	4.93083	2.36578	2.5995	3.01264	5.44879	3.68188	4.15769	4.22776	7.25529	4.05572	1.80907	2.38878	2.25737	1.93005	4.11931	2.09872
Ta.53934	665.585	747.661	617.029	567.835	629.698	655.127	825.825	735.407	51.461	40.9687	38.7769	34.331	40.3371	36.9864	43.7656	41.1329	43.263	194.547	188.188	189.399	73.6475	92.7984	125.379	114.733	57.4225	109.089
Ta.54838	0.215689	0	0.168136	1.77224	1.48037	0.550772	0.172147	0.655993	2.56248	0.708463	0.975088	4.62729	4.86605	3.62387	5.78751	2.91242	2.95065	1.1772	1.92018	1.50738	8.13692	5.56702	5.10388	7.03361	4.37375	5.0841
Ta.55147	20.4752	22.8477	24.2842	34.5444	45.4684	31.7495	35.1908	24.0539	5.31354	4.25701	5.52233	16.1046	16.2623	14.3429	11.2269	10.6034	9.64081	15.8314	15.4797	20.326	23.3083	23.2577	30.5565	19.4073	16.2234	20.442
Ta.55220	0.163971	0.155069	0.213034	0.164304	0.11723	0.130846	0.0327175	0.459328	0.487013	0.283467	0.308868	0.201707	0.217604	0.526117	0.385946	0.20757	0.32353	0.313227	0.0882918	0.409265	0.0248628	0.0556864	0.0329939	0.0386351	0	0
Ta.55415	4.51777	4.70911	5.52681	2.34607	1.27311	2.10517	2.23715	2.3226	3.47374	2.62239	2.03743	0.713952	1.22535	1.03884	1.55236	1.39149	2.0821	4.93148	4.54566	3.68327	2.16008	1.47829	2.07025	1.70939	0.973831	1.80193
Ta.6285	5.69056	7.33701	8.79586	3.35526	3.95068	3.15387	3.56334	4.02732	7.10123	5.78871	4.92185	3.38529	3.9095	3.69338	3.61771	3.89136	3.85098	7.90941	7.89517	9.05411	4.08399	4.42442	4.77162	3.89743	4.25075	3.66607
Ta.66134	2.22591	1.71037	1.35559	0.209102	0.0994621	0.111015	0.22207	0.389711	0.716214	0.661387	0.838576	0.205363	0.276936	0.811596	0.245588	0.352221	0.823486	0.911155	0.549341	0.651068	0.379701	0.141739	0.167959	0.262236	0.27389	0
Ta.66505	0.801573	0.758057	0.80109	1.42105	0.705327	0.88566	0.590547	1.03635	2.53948	2.29179	2.04417	2.91262	3.27311	2.66185	2.32209	2.39367	2.02767	1.21151	0.841096	1.26967	3.44057	2.80599	2.77916	1.68528	4.3701	1.91585
Ta.68277	0.110558	0.185878	0.430918	0.467749	0.790427	0.392106	0.588265	0.6784	0.136213	0.520296	0.296186	1.06384	0.782511	0.974631	0.766222	0.995237	1.06647	0.281593	0.15875	0.329606	0.49174	0.525655	0.682219	0.636775	0.846459	0.671248
Ta.68282	0.0141103	0.0133443	0	0.26864	0.141233	0.0900788	0.270285	0.158108	0.0894067	0.0975739	0.0212634	0.597103	0.468143	0.493903	0.315516	0.381061	0.222728	0.030805	0.0810438	0.061633	0.513489	0.345026	0.476994	0.319171	0.402805	0.34772
Ta.68844	1.55038	1.85895	1.97831	0.416124	0.356282	0.220925	0.243062	0.398852	0.964819	0.885439	0.834404	0	0.220446	0.193814	0.195493	0.0934582	0.0728345	0.967063	1.17272	1.0538	0.117542	0.112827	0.200548	0.208745	0.163516	0.088989
Ta.68870	0	0	0	0	0	0	0	0	0.199489	0.544282	0.616774	0	0.752074	0.661215	0.29642	0.106281	0.0828274	11.2036	14.4664	9.23344	0.534673	0.641535	0.0506808	2.01777	0.495869	0.269862
Ta.68873	0	0	0	0.0931283	0	0	0	0	0.368056	0.482013	0.630245	0.0914628	0.370018	0.216877	0.218757	0.313739	0.366758	10.2465	16.6814	10.2649	0.507325	0.883774	0.374022	1.31392	0.182975	0.497893
Ta.68881	0	0	0	0	0	0.101499	0	0	0	0	0.0958373	0.125173	0.0843994	0.074203	0.299384	0	0.167311	1.59669	2.32863	1.30958	0.231437	0.0431967	0	0.359637	0	0.0681402
Ta.69648	0.192719	0	0.166923	1.02992	0.642987	2.35807	1.38433	1.49104	0.0508799	0.166583	0.0484027	0.56897	0.085252	0.224858	0.529214	1.08428	0.591505	0.28049	0.0922414	0.200425	0.896136	1.22172	0.982388	2.30071	1.39119	1.65188
Ta.69692	0.052129	0.147897	0.0677268	0.679051	0.89446	0.831963	0.748901	0.542389	0.0825756	0.450594	0	1.02601	1.24524	1.03398	1.59508	1.3198	1.71426	0	0	0	0.442639	0.4957	0.881098	0.786093	1.33417	0.726084
Ta.69859	0.320274	0.0605774	0.332885	2.18228	2.56455	0.920067	2.09609	0.666475	0.304401	0	0.0965267	1.95415	2.12517	2.09263	1.20615	1.29739	1.68515	0.349604	0.137964	0.159878	2.68067	2.82799	3.66047	2.59594	2.4591	1.44124
Ta.70218	9.66512	9.14042	10.4914	19.0131	18.2472	19.3316	18.4168	19.3223	9.84225	7.77571	8.2439	25.0347	24.598	21.7971	22.6261	25.6706	25.3994	13.496	13.6227	14.6857	27.4451	30.0388	31.6218	27.3277	23.9293	32.8821
Ta.70282	3.76316	4.16387	3.96022	2.11164	2.15235	3.18312	2.6731	4.00583	4.85828	6.3755	6.86172	2.99972	1.8478	3.42475	2.43582	2.54067	3.71253	8.462	6.3491	9.58055	4.70178	4.98424	5.36107	5.07181	6.07513	5.16091
Ta.71325	20.8129	18.6118	17.7642	39.9875	37.6555	28.988	28.3152	57.6147	40.9628	41.8025	39.4714	53.8826	51.8322	58.4791	54.7726	66.5032	69.6003	42.3246	43.056	55.0403	47.9172	48.9765	51.9807	46.9903	46.7492	50.5804
Ta.7166	1.77854	1.96663	2.3107	0.219341	0.391246	0.917051	1.22296	0.985485	1.32197	1.77385	1.40192	0.269273	0.472056	0.223476	0.869447	0.877485	0.467896	2.29982	2.02339	2.23665	0.796587	0.464623	0.396413	0.773652	0.619493	1.4072
Ta.71867	3.69585	3.01858	5.78387	9.00586	8.76768	9.78608	10.6594	9.74804	2.19542	2.03294	1.96195	8.59682	7.46855	6.95828	9.0945	8.50646	10.3859	3.94261	2.59311	2.62065	7.43801	10.0412	9.26206	9.65819	8.6818	10.1696
Ta.71904	0.346445	0.140416	0.192903	1.01665	1.37997	1.50077	1.16528	1.62408	0.215596	0.299461	0.372908	1.07152	1.24793	1.06829	1.22316	1.12773	1.26948	0.567256	0.479691	0.663976	2.34139	2.97503	3.38595	2.98532	2.33849	3.04907
Ta.72300	70.3377	47.4162	73.5456	84.833	82.1735	69.3969	42.0505	45.3533	29.122	34.7594	45.3173	22.1	21.1704	27.8717	17.4321	28.0844	20.0809	22.1509	19.2221	24.6278	49.7182	48.5811	40.6919	43.7233	78.0579	34.4209
Ta.72561	6.41363	4.51935	8.49608	0.378038	0.539455	0.40141	0.401483	0.704563	7.56989	5.54383	7.29608	0.247518	0.500675	0.586917	0.888004	0.424522	0.827104	8.09915	7.85498	7.76867	0.38137	0.59792	0.607311	1.18525	0.742752	0.269481
Ta.72887	2.71066	2.76933	3.34179	10.3492	10.4678	10.0417	9.61712	9.89743	4.48191	4.25853	3.92081	12.0723	13.2076	12.6277	12.2481	12.6904	13.4295	3.69321	3.94904	4.40758	13.4645	14.0169	14.5555	13.3892	13.7505	14.6274
Ta.73172	9.66959	6.22914	5.92856	4.79017	4.75767	3.87977	2.76402	2.97829	12.2947	15.5425	15.6766	6.92311	5.44297	8.20806	6.28131	8.73352	8.61056	13.9351	13.4067	16.5928	8.04758	8.10828	8.83213	9.07505	10.481	9.44359
Ta.73562	0.314061	0.0742527	0	0.236024	0.785873	0.250616	0.0626653	1.31966	1.3681	2.98616	2.60299	4.32698	4.06368	5.3133	2.12526	3.04802	2.27213	0.428527	0.676437	0.734891	3.47632	3.41307	2.71737	1.92399	5.10102	1.85072
Ta.73585	52.9463	29.0213	30.8847	1.99222	2.22486	2.00043	1.79381	2.14476	56.0391	58.8419	66.3045	3.36024	34.0138	3.42919	3.86583	3.42874	2.95638	45.198	60.7271	49.9481	29.5438	2.7302	2.92217	3.50326	3.10586	3.28793
Ta.74923	2.09358	2.35349	2.30944	1.46452	2.08985	3.34129	2.33302	2.11824	2.7532	2.86813	2.97631	1.51608	1.10086	0.921777	1.48762	0.866748	0.987241	3.06144	2.49567	2.51415	1.36562	1.74397	1.81223	2.82945	1.74979	2.53938
Ta.75060	3.43408	2.42097	2.23081	2.31488	2.00877	1.79368	1.794	1.39924	5.48925	5.90973	6.25698	2.21204	2.3201	2.7683	3.23318	2.68735	2.8335	3.33962	3.94478	2.80516	2.08282	2.01443	1.70865	2.20675	2.95018	1.97348
Ta.75386	0.732608	0.854497	0.983544	2.25122	4.26001	3.27382	5.73021	6.72352	1.91482	1.85754	1.45359	9.82917	8.45846	9.45956	7.09867	9.97475	8.76939	0.559788	0.753895	0.807614	4.87291	4.90969	5.46413	4.76426	7.54813	4.36949
Ta.75482	3.4572	2.71621	2.7641	0.213183	0.152105	0.339544	0.297155	0.553405	3.95988	4.8733	2.24422	0.41874	0.56468	0.310287	0.500762	1.16706	0.839555	2.67069	3.66585	3.71713	0.483888	0.903157	0.770566	0.952445	0.628278	1.19673
Ta.75499	6.81716	5.95865	11.1383	4.347	3.54464	3.79151	4.53415	6.69627	18.3253	16.2494	14.1643	8.43686	13.2963	5.78474	9.60321	6.27623	7.20099	18.9419	25.2134	21.7848	14.3462	10.5236	7.48218	9.24822	9.86258	8.30014
Ta.75637	12.2425	11.1685	8.75614	29.5531	25.6391	16.5782	11.8437	8.95718	5.19102	5.07732	3.95994	13.8125	13.2109	14.0677	7.85883	8.87074	9.6785	16.1983	11.009	14.9312	33.0012	36.1592	37.2248	26.2236	17.2246	22.7229
Ta.7579	0.349676	0.558044	1.07897	5.23388	5.99995	3.80187	6.05269	3.60331	0.450051	0.321145	0.279937	6.43073	7.56985	6.52783	3.98664	7.63577	6.89944	0.357842	0.486407	0.668221	8.82801	10.0199	10.6597	9.63977	9.48732	6.43936
Ta.75844	2.42925	2.32319	3.19159	0	0	0	0.0871397	0.021846	2.94012	2.28855	2.11829	0.0537225	0	0	0.0321228	0.0921403	0	3.33699	2.6651	2.58884	0.0496646	0.0556181	0.0219689	0.0257251	0	0
Ta.76796	1.57954	1.33655	1.29611	3.04054	2.67461	1.92385	1.59244	1.49709	2.10703	2.44322	3.85228	0.777221	0.772282	1.40646	0.684866	0.631432	0.7108	1.3612	1.61151	1.42655	1.99167	1.52459	2.5092	1.76293	0.572842	1.6033
Ta.77182	1.84967	1.51072	1.36541	0.0421232	0	0.0670913	0.301965	0.370102	0.49943	0.908421	0.950228	0	0	0.0490483	0.0494733	0.0709541	0	1.1013	2.02212	1.46895	0	0	0.0676701	0.11886	0.124143	0.0450407
Ta.77509	1.26616	1.05373	0.987009	0	0	0.16166	0.363801	0.36482	0.92261	1.05067	0.80137	0.299049	0.134425	0.354554	0.655648	0.683872	0.6662	0.663412	0.690866	0.726865	0.276461	0.206401	0.163055	0.381868	0.648113	0.813961
Ta.77626	0.449329	0.572029	0.202076	11.8448	10.7493	12.8529	11.5587	10.9548	0.164254	0.194196	0.208342	11.3608	11.9719	10.9087	11.7354	12.2803	11.4799	0.415019	0.409447	0.582321	19.0453	19.7672	19.5153	17.6398	18.2026	21.7937
Ta.77744	0	0.0300724	0	2.10297	1.8642	2.08074	2.15725	3.07952	0.0503711	0	0.0239593	2.94158	2.70078	3.26493	1.98342	2.36156	2.46784	0	0.0456595	0.456367	1.8515	1.81426	2.53379	2.06792	2.91106	2.0442
Ta.77775	0.582608	0.388927	0.712409	0.961537	1.56812	0.765739	1.4497	1.50862	0.542875	0.740583	0.619733	1.38279	1.72827	1.51948	1.49231	1.1569	1.84828	0.187047	0.393677	0.256618	1.1848	0.977662	1.10335	1.1305	1.31568	1.32189
Ta.77864	1.57773	1.59154	2.76724	0.184441	0.112798	0.0419667	0.230858	0.273597	3.8113	2.75025	2.51622	1.06098	0.628135	0.981777	0.371356	0.088766	0.484244	1.46387	1.47254	1.36187	0.366818	0.321488	0.402124	0.396529	0.284729	0.22539
Ta.7798	4.25826	4.33216	3.35297	2.13345	1.29157	1.33862	2.00829	2.42702	9.96472	8.86729	9.09065	4.12709	3.93864	3.46281	6.68191	3.48477	4.83748	4.85949	9.21792	6.84407	2.62183	2.54172	2.85612	2.12829	2.3499	3.249
Ta.78039	24.8455	20.9765	19.042	88.0389	65.2247	94.6912	54.9233	60.221	26.6311	16.8692	13.1692	55.2262	50.2385	38.4993	55.8051	30.6911	56.9094	4.19217	7.8216	4.15705	28.5222	19.91	21.0698	23.7859	33.9469	15.5355
Ta.78049	0.72797	0.423661	0.582025	0.505001	0.24021	0.714965	0.446934	1.43419	1.24185	0.968068	1.22358	0.881725	1.0404	1.04538	0.724924	0.661614	1.10489	0.489005	0.924676	0.87355	2.64915	2.09192	1.93805	1.47776	3.52784	1.91992
Ta.79219	1.35933	1.0445	0.662275	0	0	0	0	0.0679976	1.74953	1.68904	1.21626	0	0	0	0	0	0	1.66929	1.89086	1.27232	0	0	0	0	0	0
Ta.79432	1.61658	1.88162	2.74653	0.373814	0.711237	0.595388	0.396997	0.199055	1.96982	1.07488	1.12435	0	0.990161	0	0.731735	0.629668	0.490718	2.57906	2.41052	2.63822	0.754217	0.422314	0.700613	0.468801	0.489636	0.932645
Ta.79566	0	0	0	1.80236	2.89344	0.538255	0.448626	0.899767	0	0	0	2.98709	1.79029	3.54151	1.05843	2.08723	1.33089	0	0	0	2.25008	2.51981	2.80498	0.741677	1.54928	0.481799
Ta.79662	0	0	0	0.983353	1.48828	1.42384	1.11554	1.54709	0	0	0	1.69741	1.38129	1.28381	1.9599	2.05795	1.33	0	0	0	1.35275	1.41392	1.1489	1.62562	1.90278	1.33822
Ta.79920	0	0	0	7.51971	6.54745	4.66898	7.20776	5.09011	0	0	0	6.50902	6.41436	6.23305	6.88583	4.29374	6.85977	0	0	0.0793683	4.62874	4.49246	4.91401	3.71625	5.13348	6.9503
Ta.8055	2.85727	3.1961	5.22903	0.0307857	0	0	0	0.0245899	3.47974	2.86813	2.56955	0.0302351	0	0.0358469	0	0	0	3.35369	3.39689	3.08654	0.0372684	0.020868	0	0	0	0
Ta.80739	0	0	0	0.228176	0.244204	0.0605709	0.212036	0.0303758	0	0	0	0.52289	0.151099	0.442814	0.133995	0.448408	0.499224	0	0.0136239	0	0.253206	0.232003	0.442928	0.321926	0.50435	0.142322
Ta.81001	4.34689	3.96915	5.93967	0.600787	0.107165	0.119612	0.95707	0.839782	3.62095	3.43346	3.33172	0.221266	0.298382	0.437223	0.970226	0.505996	0.788673	5.80848	5.81121	6.26662	0.409106	0.356336	0.542899	0.635723	0.737751	0.1606
Ta.81382	0.118874	0.05621	0	8.15936	8.49876	6.45043	7.40036	5.94639	0.235379	0.256881	0.179135	7.31153	7.65116	6.93486	8.67374	8.42696	8.28738	0	0.341379	0.259616	6.12839	6.29784	5.69283	5.43378	5.9093	6.24087
Ta.81540	0	0	0	1.65217	1.46335	0.453701	0.499161	1.04663	0	0	0	2.01428	1.58451	2.52082	1.07059	0.671753	0.972243	0	0	0	1.89662	2.16259	2.19656	0.910959	1.23128	0.243669
Ta.82922	6.0285	5.41745	8.54113	3.36203	3.74446	3.09101	3.35282	3.84253	3.97537	4.07914	4.35731	2.68448	2.64265	2.41887	2.02249	3.22293	2.61937	8.48624	7.40288	8.76601	3.34203	4.1688	4.01785	3.93354	3.59816	4.53015
Ta.83191	1.48243	1.61653	1.61154	0.18189	0.108148	0.168993	0.229389	0.326888	1.91694	1.8567	1.82361	0.0893184	0.160597	0.247091	0.0890116	0.0510638	0.238773	1.68423	1.61817	1.55743	0.110096	0.205489	0.182627	0.142568	0.0893423	0.0810365
Ta.83884	0	0	0	2.21199	2.36736	0.685052	3.42587	1.37419	0	0	0	3.80175	4.39435	3.00492	1.94847	3.93297	4.92024	0	0	0	2.26868	2.95713	2.51708	3.40979	3.62169	1.7082
Ta.8411	0.0886816	0.167734	0	3.19901	0.126804	5.94439	3.7513	4.47159	0.0702386	0	0	2.35635	4.1191	0.517352	4.48778	5.68792	4.89936	0.0968026	0.0636686	0.276682	1.93633	2.10821	1.64167	4.8477	5.41233	4.46576
Ta.84262	0	0	0	2.58479	3.03406	2.65606	2.78937	2.63068	0	0	0	3.31651	2.76073	2.28157	2.88892	2.52809	2.62694	0	0	0	2.49822	2.48684	3.71708	3.0586	3.11262	2.67466
Ta.84353	0	0	0	7.74144	7.42499	5.96291	6.06507	8.10942	0	0	0	6.60588	6.05083	4.13764	5.8876	7.16132	6.414	0.069125	0.0454646	0	4.83944	4.81738	3.9756	3.99881	4.55055	3.59602
Ta.84662	1.79193	1.50929	1.81883	0.364723	0.880771	0.67028	0.648054	1.18769	1.68537	1.4521	1.20249	0.303093	0.148628	0.49002	0.494266	0.567097	0.552443	1.13082	1.14579	1.10067	0.356617	0.285261	0.450709	0.580547	0.413419	0.599976
Ta.85159	0	0	0	2.68546	2.02251	1.30693	2.43609	0.774582	0	0.064349	0	4.46898	4.05061	2.60579	0.613287	5.52872	0.587548	0	0	0.092906	1.30941	2.37654	2.03723	1.19278	1.46563	1.03692
Ta.85373	0	0.196429	0.179903	0.62438	0.692986	0.331491	0.828877	0.609546	0.164509	0.299228	0.312999	0.476944	0.73505	0.807809	0.651847	0.934873	0.819643	0.226726	0.298242	0.043202	0.839844	1.0816	0.724428	1.04405	1.22675	0.964348
Ta.8611	0	0.0693597	0	0.58792	0.629217	0.234101	0.760965	0.821797	0.0580886	0.0633949	0	1.01046	0.973305	0.770147	1.12207	0.742739	0.964728	0	0	0	0.978619	1.44463	0.885453	0.829477	1.5161	1.25728
Ta.86544	0	0.136693	0	1.15866	1.86007	1.38408	2.0765	1.61958	0.22896	0	0	1.42243	1.1509	0.50593	0.850523	1.21981	1.14076	0.473327	0	0.180382	1.66564	1.57079	1.51236	1.36226	0.995964	3.40701
Ta.86621	0.981362	1.34994	2.26023	0.134094	0.0637833	0.071192	0	0.0357022	2.15516	1.88933	1.44524	0.087797	0.355188	0.156139	0.104994	0.150582	0.293382	2.33723	2.04964	2.05976	0.0811653	0.18179	0.179516	0.0840836	0.263461	0.0955874
Ta.86818	1.80083	0.673304	0.979395	0.0839294	0.0598831	0.133678	0.0334254	0.134076	4.14626	5.28521	5.33281	0.0412142	0.111156	0.293182	0.0985742	0.212061	0.220354	2.37717	2.34526	1.95994	0.152404	0.227565	0.235954	0.236826	0	0.0897425
Ta.87203	5.61777	5.01206	5.37074	0.106211	0	0	0.0422991	0	5.5828	4.81009	3.71369	0	0	0	0	0	0.0697131	7.9256	8.14261	9.2927	0	0.107992	0.0426563	0	0	0
Ta.87253	5.68922	4.77507	4.98928	7.55351	7.72817	7.20711	6.83948	6.17562	2.73179	2.85839	2.67916	5.6688	4.67163	4.60509	5.06346	6.18168	6.12718	9.70346	7.86277	10.2063	11.0204	12.1241	13.3366	12.4332	10.7806	16.1534
Ta.87342	1.67855	1.17332	2.46526	5.33839	7.40911	2.91187	4.65983	2.86214	3.12136	3.46957	4.3441	5.81749	4.64889	6.72693	4.55211	6.15905	4.89591	1.67294	1.99105	2.36804	6.9937	7.08851	4.87541	4.4709	7.9024	3.90968
Ta.87395	2.11733	1.69432	1.12856	0.435204	0.310516	0.606521	0.519969	0.304165	3.78397	3.98885	5.27689	0.267138	0.288193	0.63344	0.575036	0.549808	0.21424	3.79277	5.72971	6.36882	1.0537	0.84813	0.961328	0.716351	1.92391	0.75619
Ta.87506	2.0724	1.52436	1.69527	2.23042	2.74378	3.30748	2.57295	3.62451	2.06695	2.12307	1.73498	5.89178	4.68562	5.46288	5.32955	5.82986	5.14915	1.0892	1.65319	1.43684	2.83976	3.02377	2.10046	1.9532	3.2489	2.46714
Ta.87529	19.4283	17.0772	12.3885	0.0597168	0	1.14136	0.190261	0.381588	8.35472	8.13916	6.46613	0.0586489	0.316357	0	0.490958	0.905306	0.783922	21.5977	17.4142	11.4909	0.79521	0	0.143901	0.393178	0.293323	0.574676
Ta.87718	0	0	0.0704491	1.95603	1.55069	2.16351	3.37568	4.25312	0	0	0	4.58918	3.81391	2.97354	4.27561	4.3931	3.56632	0	0	0.0338354	2.76258	3.86718	4.14613	3.83292	3.73638	4.47351
Ta.87731	0.566709	0.178648	0.245426	0.946431	0.810328	0.803956	0.854357	0.453574	0.498724	0.653138	0.711663	0.743604	1.33702	1.83671	0.666945	1.70049	0.579792	0.549872	0.316452	0.785824	3.62814	2.43783	2.48336	1.72104	3.22315	1.9565
Ta.87792	0.276633	0.261615	0.462094	0.811783	0.621583	0.315356	0.346954	0.363741	0.516455	0.631951	0.89329	1.82788	1.52091	1.42939	0.744142	0.566971	0.83173	0.539224	0.794431	1.30695	2.37292	2.45606	2.13111	2.14165	3.34552	1.54548
Ta.87796	1.56754	1.38361	1.01829	0.157072	0.22414	0	0	0.12546	2.06923	2.16793	2.04723	0.102842	0.208027	0.12193	0.0614932	0.176386	0.137462	1.08369	1.53806	1.4998	0.126765	0.106471	0.210278	0.246231	0	0
Ta.88176	0	0	0	1.1843	2.67579	1.41471	1.57218	1.97073	0	0	0	1.93853	1.8299	2.41324	2.31824	1.6624	2.97977	0	0	0	2.26999	2.14072	2.14037	3.24894	2.2299	2.63817
Ta.88423	0.197858	0	0	0.594779	0.707286	0.78944	0.315833	0.554256	0.62684	0.427563	0.29816	1.07093	0.393864	1.38512	0.349281	0.333957	0.390393	0.539943	0.213078	0.617309	2.8801	2.48621	2.2295	1.77155	2.92149	1.58994
Ta.88434	0.107015	0.303615	0.139035	0.857855	0.153019	1.02475	0.768704	0.599556	0.169518	0	0.241897	1.36908	0.284037	0.874026	0.629714	0.722504	0.703834	0	0.0768309	0.0667762	0.778874	0.726868	1.11973	1.41204	1.26411	0.917271
Ta.88693	6.3187	8.78242	6.3436	1.24712	1.23205	0.763975	1.98669	2.06888	10.0851	10.5098	7.42996	2.44963	2.03285	1.22874	2.3661	3.07025	2.6446	7.10635	10.9288	9.43885	1.68393	1.62568	1.7723	1.62417	2.73301	2.56441
Ta.88833	9.20104	7.11943	7.36568	19.4638	17.2761	20.0244	22.105	17.2575	8.17084	7.4712	9.17357	20.5791	18.6243	15.3983	23.7351	22.9029	17.6044	7.203	10.1423	7.48116	17.1363	13.5722	13.3152	17.2561	14.1805	14.8372
Ta.89279	3.97566	2.22966	3.48354	8.61596	9.45251	5.68102	5.57135	4.32897	3.99098	5.15474	5.67759	9.64472	7.91409	9.81668	5.2229	6.24219	6.20251	3.43142	2.45603	2.85577	8.91621	8.79185	6.62303	5.96906	12.9692	4.90354
Ta.8991	0.382677	0.241268	0.220969	2.1303	2.18874	3.25729	2.23979	1.97381	0.235739	0.404286	0.224261	2.00851	1.97496	1.78598	2.05165	2.15302	2.29314	0.324894	0.335796	0.132659	1.72786	1.64618	1.84803	1.80334	1.96719	0.820025
Ta.90050	0.079544	0.0250752	0	0.0531369	0.113739	0.12695	0.0211621	0.976185	0.588013	0.825078	0.879031	0.730613	0.985247	0.959027	1.46661	0.358025	0.941687	0.665684	0.609156	1.10851	3.16807	2.39524	2.30481	2.57394	3.70624	1.98861
Ta.90163	11.8905	8.45625	10.8757	19.1588	17.1381	21.406	24.0671	31.1389	15.8217	23.3515	21.3586	38.1003	30.6759	33.8512	30.898	30.5057	30.2805	9.1375	10.0392	6.23244	37.6744	33.1452	30.7016	33.8889	46.4442	26.397
Ta.90292	0.0767554	0	0	1.3844	1.09751	1.34749	1.53152	1.16721	0.0607927	0	0	1.66179	1.8335	1.88066	1.80663	1.16597	1.21156	0	0	0	1.3035	1.04268	1.23556	1.01277	1.43556	1.31581
Ta.90783	2.89153	3.92585	3.27319	5.62267	7.57319	6.1683	5.73526	6.41583	4.85247	4.05842	4.12008	10.5653	11.0561	10.021	9.02965	8.69792	9.60292	1.78129	2.34317	1.84002	12.7799	10.8506	8.24927	8.04077	14.7108	6.74829
Ta.90847	0.0301205	0	0	0.603633	0.38762	0.769144	0.576962	1.03662	0	0	0	1.51174	1.15921	2.14375	1.31158	1.4235	1.03013	0	0	0	2.19223	1.59576	1.18791	1.36263	1.86794	1.16179
Ta.91163	0	0	0	64.3348	61.0967	73.9059	55.3501	49.2385	0	0	0	42.2696	43.048	27.4066	38.4385	31.34	37.6661	0	0	0	25.1014	19.9052	19.8063	25.3011	16.7362	25.1673
Ta.91459	0.220934	0	0	0.221382	0.789773	0.528905	0.705334	0.353655	0.699946	0.286457	0.7491	2.93521	2.05239	1.28889	0.780033	1.49162	1.74369	0.361749	0.158619	0	2.01	2.47604	2.22279	1.87404	0.869923	0.946861
Ta.91588	2.9903	1.76748	2.42816	0	0	0	0	0	5.24012	3.84484	2.95719	0.0367848	0	0	0	0.0630902	0	2.48891	3.0593	2.07584	0.0226708	0	0	0	0	0
Ta.91777	0.212328	0.334669	0.183907	0.851036	0.70841	0.903652	1.07328	0.67976	0.168171	0	0.0533276	0.626862	0.939262	0.660631	0.832945	1.1946	0.837887	0.231772	0.101627	0.0883272	1.37366	0.769162	1.02538	1.2674	0.836039	0.90998
Ta.92654	0.0603227	0.0570478	0.235117	0.906676	1.38007	1.54037	1.15549	1.93121	0.143332	0	0.136354	2.84948	1.60107	1.68917	2.48473	1.42543	2.1424	0.131694	0.0433085	0.188204	1.68299	1.51598	1.3109	1.76245	2.0783	1.55116
Ta.92767	19.8404	17.3337	17.6757	41.6169	49.0657	31.9663	24.0092	17.9364	10.6857	6.92522	6.32135	22.9839	24.675	29.1899	17.6568	18.3705	18.4426	9.65298	7.29854	13.5829	25.1902	23.5895	22.9041	20.9789	13.6898	15.0626
Ta.93211	0.524772	0.827138	0.454528	0	0.12506	0	0	0	1.17763	0.604805	0.988498	0.0860721	0	0	0	0	0.115047	0.668299	0.690723	0.982358	0	0.178218	0.140791	0	0.0860951	0
Ta.93230	0.695596	0.328916	0.225932	1.51018	1.49193	1.57271	1.29541	0.556731	0.596845	0.250525	0.786165	2.50999	1.1539	3.17875	1.29616	2.2503	2.28746	0.696021	0.957185	1.15745	1.93366	2.87416	3.54581	2.89552	2.1683	2.17374
Ta.93240	0.963133	0.506025	0.556141	0.464671	0.612074	0.341585	0.370117	0.513905	0.056506	0	0	0	0.0473394	0.0416203	0	0.120417	0	0.623012	0.102441	0.890349	0.0216354	0	0	0.0672399	0	0
Ta.93375	1.36479	1.35216	1.94203	0.195366	0.185856	0	0.0518704	0.0520157	1.75012	2.52793	2.54633	0	0	0	0.076485	0	0.170975	1.77354	1.30646	1.2977	0.0394175	0	0.0523085	0.0612521	0	0
Ta.93399	1.74809	1.32255	1.28699	3.79522	2.49957	3.90587	3.72055	2.75159	0.830727	0.453307	0.746377	3.09657	2.47454	2.17559	2.33159	2.36043	1.60961	1.78097	1.38054	1.23623	2.96869	3.04752	2.53258	3.02052	1.83549	2.68458
Ta.93435	1.95541	2.03418	1.5243	0.130625	0.559201	0.728181	0.156067	0.26084	2.06499	1.74656	2.45557	0.577301	0.432501	0.0760499	0.460254	0.550076	0.514427	3.27286	3.22892	5.40936	0.513928	0.398447	0.262308	0.614315	0.128323	0.419017
Ta.93508	0	0	0	0.350695	0.100088	0.558566	0.5028	0.672279	0	0	0	1.10216	0.278677	0.73503	0.988532	1.18145	0.644517	0	0	0	0.806633	1.52139	0.845078	0.857626	1.37806	1.34995
Ta.94087	4.93441	4.71781	5.35413	0.0543343	0	0	0.043278	0	3.00631	2.71849	2.28795	0	0	0.0632669	0	0	0	8.40497	7.47459	7.5453	0	0	0	0.0511056	0	0
Ta.94143	0.0726234	0	0.14153	1.71011	1.03843	1.39086	1.59398	1.88907	0.20132	0.251098	0.0273597	2.7873	3.18047	2.66913	3.1196	2.45156	3.15244	0	0.0521397	0.0906326	1.80594	2.46637	2.39655	2.25873	2.71656	2.41214
Ta.94476	0.92043	0.3772	0.956671	0.153716	0.219351	0.293796	0.195899	0.24556	1.67672	1.27297	0.994039	0.422708	0.529314	0.501164	0.252754	0.258926	0.282504	0.770285	0.881093	0.631773	0.297736	0.333427	0.296331	0.202415	0.302015	0.230108
Ta.94685	5.67703	6.36979	5.91722	0.0642773	0	0	0	0.0256706	7.29074	5.60022	4.63996	0	0	0	0	0	0	7.87742	7.80619	8.36569	0	0.0435702	0	0	0	0
Ta.94736	1.03672	0.461384	0.792311	0	0.0871996	0.0973283	0.0486729	0.0488093	1.64224	1.73954	1.01089	0.360088	0.404655	0.213461	0.502391	0.308796	0.320871	1.4645	0.963228	0.723012	0.258913	0.082843	0.147252	0.114953	0.420215	0.13068
Ta.95050	1.15711	0.518347	1.18684	0	0	0	0	0	1.35058	0.947541	0.734184	0	0	0	0	0	0	0.99716	0.83074	0.760024	0	0.0413648	0	0	0	0
Ta.95070	0.102164	0.0241545	0	0.460673	0.730416	0.692968	0.550397	0.919899	0.0404587	0.0662318	0.115467	1.40757	1.22023	1.25162	0.871701	1.07775	1.31027	0.02788	0	0.0637496	0.697099	0.884752	1.02786	0.698092	1.28224	0.711504
Ta.95714	2.88162	2.55834	3.13261	2.18033	1.00907	1.50171	1.59585	2.21221	10.8527	7.52331	8.0202	0.636615	0.936533	1.78401	1.10737	0.992608	1.85656	0.962911	0.971094	0.477048	0.499358	0.479329	0.284	0.498837	0.463116	0.441066
Ta.95895	0	0	0	0.86339	1.02671	1.03137	0.802318	1.03444	0.113741	0.0620657	0	1.97855	1.23877	1.59177	0.929539	2.1815	1.03895	0	0	0.0448047	0.958099	1.02418	0.520132	1.35347	1.20158	1.00012
Ta.96183	30.0788	32.0637	41.905	18.5274	23.5424	17.1788	18.1996	21.4025	15.8921	10.3739	11.6426	5.86849	12.6421	14.7468	8.56284	20.7633	8.43604	38.3192	35.1928	35.5017	13.6711	16.7619	15.1838	24.3546	17.7209	15.1091
Ta.96411	0.788707	0.414383	0.455423	1.93186	1.12776	1.11889	2.5879	1.05209	0.555272	0.681745	0.660296	2.41476	1.04669	2.45396	1.54701	2.81037	1.38328	0.669615	0.56625	0.601511	1.43509	2.38092	2.32763	2.23004	2.32914	1.87788
Ta.96667	3.55727	3.16626	2.92252	0.524189	0.972414	0.417448	0.709789	0.628039	2.90033	3.70789	2.9562	1.13259	0.694237	0.793475	0.67722	0.618076	1.10099	2.11282	2.74172	2.54613	0.475928	1.27915	1.05262	0.591648	0.772428	0.448396
Ta.97768	1.25725	1.02686	1.4107	3.09224	3.3503	2.28016	2.23495	2.69861	1.81051	0.987951	1.76542	4.1055	3.41281	3.80064	3.09376	4.5335	4.05929	1.06048	1.47705	1.06979	2.11433	1.74672	2.39182	1.939	2.81273	2.08182
Ta.97785	0	0	0	0.575593	0	0.114596	0.458467	0.747097	0	0	0	0.847949	0.381159	0.670221	0.929539	0.727165	0.85005	0	0	0.0896093	0.47905	0.487705	0.577925	0.203021	0.56545	0.61546
Ta.97837	2.83086	1.32025	1.25955	4.89605	5.10133	4.27041	3.65216	3.60032	3.83926	2.34638	3.33093	6.335	4.7346	6.65112	7.21077	6.93805	6.58023	1.77786	2.00456	1.59704	3.4104	3.45047	3.18362	4.09343	3.81728	3.90559
Ta.97938	0.467382	0.773515	0.683134	1.46353	2.00491	2.0513	1.35224	1.68334	0.185091	0.302998	0.660296	0.91991	1.93831	1.63597	1.85642	1.97219	1.84438	1.72187	0.754999	2.1144	2.79931	2.06346	3.43266	2.47782	2.64545	4.00614
Ta.98202	0	0	0	0.691604	0.123364	0.963852	0.550872	0.276207	0	0	0	1.10376	1.25945	0.402652	0.507676	1.16497	0.794405	0	0	0	0.941895	0.879003	1.45825	0.894447	0.934198	0.739506
Ta.98231	1.16446	1.01653	0.931005	0.538533	1.79312	0.571828	1.42983	2.5809	4.04388	7.35547	9.65122	2.02746	1.54534	3.13534	1.58125	1.36069	1.53172	3.71551	4.88749	3.85663	7.60591	5.53648	5.55133	5.31858	8.37651	4.03083
Ta.9901	2.05585	2.11227	1.94554	3.38251	3.12109	3.32159	3.11962	3.35181	4.50296	3.53215	3.67176	6.26938	4.74927	5.27121	4.48052	6.2974	5.57545	2.18871	2.36888	2.15389	4.84909	4.7408	3.94267	4.47326	5.52152	4.32383
Ta.99221	0	0.0420173	0	1.29106	1.3341	0.99271	1.34749	0.853431	0.0703788	0.0768078	0.0669522	1.66148	1.47404	1.60699	1.62092	2.3247	1.98703	0	0.0637957	0.0554469	1.58988	1.11656	1.32311	0.753731	1.53072	0.856852
Ta.99399	1.48832	1.82149	1.59241	0.263177	0.438142	0	0.209624	0.245246	2.91231	2.45944	2.34175	0.430784	0.116184	0.204295	0.206066	0.0738844	0.287901	1.72017	1.57137	1.28378	0.318596	0.327055	0.246627	0.371307	0.258539	0.234504
Ta.99566	0.13184	0	0.114193	4.18342	3.89601	3.64717	3.71798	4.88912	0.208844	0.303895	0.13245	2.81115	3.20768	3.53801	3.93071	3.93133	3.41064	0.143914	0.0631029	0.137112	2.9853	3.61181	2.36989	2.89935	3.07146	2.44847
Ta.99679	1.71018	2.42601	2.56907	5.46226	3.28595	3.66763	2.8152	2.56644	2.53972	1.75542	1.40937	3.99713	4.7519	5.30022	5.66062	4.32982	4.85062	3.61691	3.33813	2.96797	5.80213	5.29976	3.44118	5.18805	4.41907	5.03894
Ta.99933	0.634162	0.319858	0.878841	0.465995	0.604518	0.337368	0.134971	0.0676748	0.301365	0.146176	0.254838	0.0832112	0	0	0.0497552	0.0713584	0.0556116	1.52292	1.57835	1.66198	0.717975	0.516884	0.272223	0.757072	0.208084	0.317081

## Sheet: Sorted by category
			Mean of RPKM
			0 DPI			2DPI			5DPI
Category	Unigene	GenBank	Col	Col-NS765	Col-NS766	Col	Col-NS765	Col-NS766	Col	Col-NS765	Col-NS766	More expressed in	Final annotation	GSScontigs	Also in
Constitutive	Ta.100906	JV913568	1.82496	0	0	3.22379	0	0	3.13544	0.0193265	0	Col	Poor annotations	1DL
Constitutive	Ta.101293	CJ648146	0.21228	1.60076	0.930721	0.370468	2.71401	2.24061	0.185875	2.04559	1.80468	Col-NS	No annotation	7AS
Constitutive	Ta.101962	JV994143	1.30115	3.39299	3.2267	2.13437	4.60229	3.63379	2.81084	5.91917	5.80126	Col-NS	No annotation	5BL
Constitutive	Ta.103356	JP946399	1.78423	0.0659888	0	1.47022	0	0	1.83695	0.100493	0	Col	Ankyrin repeats motif	5BL
Constitutive	Ta.103496	JP945673	0	0.510086	0.537033	0	0.89858	0.747148	0	0.613974	0.652462	Col-NS	Repetitive/Transposable element	6AL
Constitutive	Ta.104194	JW028994	11.1481	0.148132	0.126462	21.2786	0.399763	0.323669	12.0897	0.308574	0.330656	Col	Repetitive/Transposable element	6BS
Constitutive	Ta.104429	JP939529	4.6332	1.68541	1.68574	4.582	1.85236	2.20491	6.75129	2.98646	2.91555	Col	No annotation	2BS
Constitutive	Ta.104699	JP937303	0.107736	2.55474	2.29957	0.26901	2.33507	1.50174	0.195187	1.55812	1.37569	Col-NS	No annotation	5AL
Constitutive	Ta.104804	JP920942	0	14.5852	14.7521	0.00828223	24.8049	23.4968	0.0514334	20.0023	21.5444	Col-NS	CRK (RLCK?)	7AL
Constitutive	Ta.105012	JP934659	0	1.39585	1.69583	0	2.84592	2.90722	0	1.81845	2.21774	Col-NS	Poor annotations	6AL
Constitutive	Ta.107055	JP941904	0	0.181454	0.345006	0	0.52481	0.555149	0	0.469816	0.48754	Col	No annotation	6AS
Constitutive	Ta.108072	JP931610	2.06994	0.103432	0.208566	1.60246	0.249039	0.228512	2.63764	0.230443	0.295855	Col	No annotation	6AL
Constitutive	Ta.108580	JP924834	2.90503	0	0.0194067	2.48711	0	0.0159474	2.8283	0	0	Col	Ankyrin repeats motif	5BL
Constitutive	Ta.108940	JP920021	0	0.273543	0.276661	0	0.737455	0.752114	0	0.395548	0.308612	Col-NS	Repetitive/Transposable element	6AS
Constitutive	Ta.10950	JV934503	0.820569	2.24995	1.37838	0.835934	3.16465	2.18906	0.775285	2.76329	1.99397	Col-NS	Apomixis-related	7BS
Constitutive	Ta.111182	JP910534	2.10762	0.18135	0.149903	2.7189	0.114602	0.261732	1.58134	0.10736	0.121958	Col	No annotation	6AS
Constitutive	Ta.112174	JP875449	6.77703	2.56529	2.71616	11.3252	4.28917	4.72285	10.795	4.85436	4.22778	Col	No annotation	6BL
Constitutive	Ta.112800	JP845891	0.0321875	1.49734	1.7401	0.0833335	2.92595	3.84158	0.0743041	2.61374	2.88052	Col-NS	No annotation	6AS
Constitutive	Ta.112801	JP845877	0.591028	10.1805	11.3306	1.17981	19.8501	23.4292	0.746563	17.1967	19.4674	Col-NS	No annotation	4BL
Constitutive	Ta.112828	JP844561	1.28372	0	0.077144	0.992141	0	0	1.7871	0.029317	0	Col	No annotation	1DS
Constitutive	Ta.113016	JP875448	13.3684	5.8283	3.57632	20.579	8.72627	7.72981	18.5275	9.24764	8.25943	Col	Repetitive/Transposable element	6BL
Constitutive	Ta.113627	JP845900	0.0437178	6.46987	5.69993	0.244571	10.5339	11.5025	0.0451554	8.89975	8.63965	Col-NS	Poor annotations	1DS
Constitutive	Ta.113628	JP845896	0.0250059	3.86253	4.42945	0	7.31017	7.60419	0.0138183	6.00169	5.55275	Col-NS	No annotation	2DS
Constitutive	Ta.113632	JP845556	0	0.568141	0.756101	0	0.396429	0.726401	0	0.619658	0.676059	Col-NS	No annotation	2AS
Constitutive	Ta.115168	JV908835	1.24677	0.155479	0.142251	1.42262	0.246437	0.368554	0.776512	0.1723	0.217303	Col	No annotation	6AL
Constitutive	Ta.115331	JW026441	0	0.195229	0.308207	0	0.535346	0.635461	0.0150402	0.479445	0.344057	Col-NS	MaoC like domain	6AL
Constitutive	Ta.118767	JW015971	0.117918	1.49983	2.03011	0.262982	1.29174	1.66717	0.278931	2.29546	2.82427	Col-NS	No annotation	7AL
Constitutive	Ta.12047	JV937483	2.28678	0.312541	0.123394	2.95093	0.147043	0.20613	3.20247	0.0970781	0.0697368	Col	Disease resistance protein	4AL
Constitutive	Ta.124632	JW033916	0.515646	0.0801219	0.0248296	1.57754	0.141655	0.0650215	0.603233	0.0533423	0.033332	Col	No annotation	3B
Constitutive	Ta.135137	JV983810	0.0603227	1.13896	1.87969	0.0454513	1.71144	3.40492	0.141128	1.56308	1.75432	Col-NS	No annotation	6AS
Constitutive	Ta.13553	JV886948	0.943557	0.271842	0.196192	1.9319	0.455496	0.566676	0.816912	0.205511	0.164443	Col	Poor annotations	7DL
Constitutive	Ta.140577	JV966842	5.62688	0	0	3.41992	0	0	3.41401	0	0	Col	No annotation	1DL
Constitutive	Ta.143920	JV955104	0.0871663	4.34134	4.15828	0.0745587	6.53051	4.45355	0.0287566	7.31931	7.15882	Col-NS	Poor annotations	3B
Constitutive	Ta.145160	JV984593	1.72972	0	0	3.33235	0	0	3.11803	0.036736	0	Col	No annotation	6AL
Constitutive	Ta.14726	CA681048	0	1.43039	1.75801	0	1.49192	1.71634	0	2.24387	2.62623	Col-NS	No annotation	NA
Constitutive	Ta.14773	CJ830774	0	1.92475	1.29297	0	1.58916	1.33124	0	0.83242	0.738936	Col-NS	No annotation	6AL
Constitutive	Ta.154120	JV954927	0.427333	2.33411	2.28165	0.14756	1.32554	1.5311	0.547854	2.20049	2.82687	Col-NS	Poor annotations	7AS
Constitutive	Ta.155345	JV948726	0.0851207	2.66664	2.47034	0.0855144	3.14947	3.21655	0.0354097	3.88661	3.25464	Col-NS	CRK	5DL
Constitutive	Ta.155367	JV948620	0	4.06621	4.25176	0	5.12178	7.51031	0	4.72695	3.46564	Col-NS	No annotation	4AS
Constitutive	Ta.156642	JV934962	0	0.770275	1.34823	0	1.61252	1.81201	0.0103229	1.48682	1.78785	Col-NS	No annotation	6AL
Constitutive	Ta.160206	JV917514	0	2.31699	1.36366	0	2.75321	3.38384	0	2.68113	2.17444	Col-NS	Poor annotations	2BL
Constitutive	Ta.163375	JV931417	1.59947	0	0	2.23755	0	0	1.57951	0	0	Col	No annotation	7BS
Constitutive	Ta.166109	JV919149	0.0241962	0.598443	0.776783	0	1.77558	1.2984	0	1.18368	1.15161	Col-NS	No annotation	6AL
Constitutive	Ta.167983	JV898118	1.00041	3.74242	3.60587	1.7474	5.57198	5.77323	1.99375	6.40486	5.79102	Col-NS	No annotation	5DL
Constitutive	Ta.169085	JV882898	3.94899	0.909911	0.860034	6.61341	1.76127	1.64919	6.12993	1.51033	1.493	Col	Transcription factor	6AS
Constitutive	Ta.169339	JV881552	0	1.80973	1.92808	0	1.99165	1.54644	0	1.45333	1.48634	Col-NS	No annotation	7DS
Constitutive	Ta.171375	JV900509	2.3866	0	0.0560232	1.9284	0	0	3.18314	0.0212272	0.101889	Col	No annotation	6AL
Constitutive	Ta.172415	JV894883	0	3.03426	3.42048	0	4.71196	4.40926	0	6.53834	6.54835	Col-NS	No annotation	5BL
Constitutive	Ta.172476	JV894589	1.48366	0	0.0528738	2.22289	0	0	2.34803	0	0	Col	No annotation	6AL
Constitutive	Ta.172809	JV890401	0.722324	3.50982	2.51554	1.39149	5.56329	5.47593	0.93934	3.49274	3.73859	Col-NS	Repetitive/Transposable element	2BS
Constitutive	Ta.172860	JV883381	0.222379	2.30111	2.67337	0.363032	2.14248	2.12139	0.370204	3.53625	3.52397	Col-NS	Repetitive/Transposable element	7AL
Constitutive	Ta.173022	JV881985	1.62399	0.0971862	0.129007	1.57182	0.321054	0.609104	1.83177	0.536649	0.445756	Col	No annotation	5DL
Constitutive	Ta.173285	JV880421	0	0.492079	0.991862	0	2.07367	2.12288	0	1.49135	1.4809	Col-NS	No annotation	5BL
Constitutive	Ta.174313	JV874070	12.6988	0	0.0478908	17.4673	0	0.175559	10.6492	0	0	Col	NBS-LRR disease resistance	5BL
Constitutive	Ta.175384	JV860420	0	1.97743	2.21944	0	2.53674	1.68361	0	3.78728	3.68891	Col-NS	No annotation	5BL
Constitutive	Ta.177907	JV852868	3.13037	0.368072	0.380802	2.2697	0.352059	0.473495	3.60738	0.385931	0.522368	Col	Poor annotations	2DL
Constitutive	Ta.179050	JV841704	0.789216	0.0579331	0	2.38191	0.0511512	0	1.00906	0	0	Col	No annotation	6AL
Constitutive	Ta.180092	JV836658	1.83422	0.0554832	0	0.937372	0	0	0.676104	0	0	Col	Poor annotations	1DL
Constitutive	Ta.180576	JV851085	4.96895	1.71251	1.77065	6.23716	2.34488	2.48853	4.31473	1.87557	1.83591	Col	Repetitive/Transposable element	6AL
Constitutive	Ta.184409	JV850105	0	0.692294	0.828368	0.0372794	1.12833	1.108	0.0143783	1.04076	1.08265	Col-NS	No annotation	6AL
Constitutive	Ta.184429	JV849907	0.679745	0	0	1.5861	0	0	0.687105	0	0.0246502	Col	No annotation	6AL
Constitutive	Ta.18520	JV863774	7.31407	0.879232	1.0462	10.2123	1.24239	1.45564	6.2615	1.01306	0.959451	Col	Poor annotations	6AS
Constitutive	Ta.18874	JV883678	13.9611	1.31145	0.499775	19.3751	0.763716	0.406939	11.4181	0.623725	0.26057	Col	NBS-LRR disease resistance	4AL
Constitutive	Ta.190715	JV821510	2.42085	0.0626523	0.0333621	6.32293	0.13736	0	2.69477	0.0335499	0.162383	Col	No annotation	5BL
Constitutive	Ta.191390	JV818330	0.131925	3.47149	2.43471	0.0673429	2.89694	3.94365	0.0837463	3.55866	2.88859	Col-NS	No annotation	3B
Constitutive	Ta.196542	JV821551	1.03561	0	0.0333621	2.00866	0.0896562	0.0490564	1.56077	0.120694	0.0410322	Col	Repetitive/Transposable element	6AL
Constitutive	Ta.21180	HP633225	6.00951	0	0.0172881	6.80146	0	0.0364582	8.86698	0	0	Col	No annotation	6AL
Constitutive	Ta.22311	CK205290	0.0493517	12.1058	11.1639	0.0118548	16.2049	13.9933	0.0282508	13.4387	12.1756	Col-NS	No annotation	6AS
Constitutive	Ta.26397	CJ776420	1.38655	0	0	0.929717	0	0	0.660394	0	0	Col	Poor annotations	2AS
Constitutive	Ta.30050	JV986470	0.0185957	0.969783	1.23272	0.102382	1.51227	1.48991	0.0818107	2.15593	2.0551	Col-NS	No annotation	6DL
Constitutive	Ta.30300	CK200923	0.491378	0	0.0279943	0.601285	0	0	0.588841	0.0225527	0	Col	Poor annotations	5AL
Constitutive	Ta.30848	CN010908	0	0.753337	1.92387	0	1.43238	2.1763	0.0324615	0.842134	1.46619	Col-NS	No annotation	7DL
Constitutive	Ta.33651	JP899657	0.0277404	4.29122	4.69128	0	5.78774	6.31359	0	5.09409	5.74664	Col-NS	Repetitive/Transposable element	6AL
Constitutive	Ta.38616	BJ218448	0.155569	1.66364	1.51997	0.129485	1.58393	1.64831	0.337027	1.77303	1.71532	Col-NS	No annotation	2DL
Constitutive	Ta.39158	JW032851	23.0302	0	0.048977	27.5923	0	0	18.2723	0.0516525	0.0288369	Col	Disease resistance protein	7DS
Constitutive	Ta.41187	DR740873	0	0.913908	0.875234	0	1.3988	0.799091	0	1.38342	0.89978	Col-NS	No annotation	5BL
Constitutive	Ta.4126	JV865833	2.18185	5.33215	3.9331	3.56394	7.47029	6.4177	1.84218	5.00065	4.69424	Col	XH/XS domain	3AL
Constitutive	Ta.42979	JV865810	4.83746	14.7159	14.005	6.46439	24.2042	18.6219	6.83611	22.9268	21.0594	Col-NS	Poor annotations	2DL
Constitutive	Ta.43720	JV864255	1.84161	5.09953	4.44667	2.48975	6.0342	5.47071	2.27503	6.62907	5.69729	Col-NS	SNF2 domain	5DL
Constitutive	Ta.43942	JP910327	0	2.05676	2.46923	0.00842766	3.20748	4.27366	0	2.35239	2.46857	Col-NS	Poor annotations	6AL
Constitutive	Ta.48384	BG908034	0.0572094	2.52768	1.33612	0.0672052	1.66755	1.37978	0.186143	2.54969	1.83778	Col-NS	Poor annotations	5BL
Constitutive	Ta.51025	JP917041	0	12.0979	11.6214	0.0127614	12.8982	14.6008	0.0392094	13.0365	14.341	Col-NS	Poor annotations	6AS
Constitutive	Ta.51034	JP901826	0.017868	5.8349	6.17442	0	6.9478	9.33311	0	7.18873	7.22752	Col-NS	No annotation	6AS
Constitutive	Ta.51960	DR739461	0.303212	0	0	1.07563	0	0	0.3989	0	0	Col	No annotation	2AS
Constitutive	Ta.52426	JV911651	0	1.28085	1.28285	0	1.6634	1.94167	0.0263058	1.87515	1.90395	Col-NS	No annotation	6AL
Constitutive	Ta.52431	CJ681288	0.865614	0.0991522	0.0368897	0.700229	0.045494	0.0272026	1.32341	0.0483229	0.0247654	Col	Repetitive/Transposable element	6AS
Constitutive	Ta.53105	JV887381	0.0415963	0.519829	0.674166	0.110017	1.21035	1.50336	0.0393404	0.847787	0.937813	Col-NS	No annotation	1DL
Constitutive	Ta.53684	CJ936559	1.15026	0.079025	0.0345803	1.05574	0.071871	0.0620597	1.27481	0.0468646	0.0408348	Col	Poor annotations	6AL
Constitutive	Ta.68277	AK335735	0.242451	0.629088	0.552924	0.317565	0.940326	0.942643	0.25665	0.566538	0.718161	Col-NS	No annotation	7DS
Constitutive	Ta.68282	AK330172	0.00915155	0.204937	0.172824	0.0694147	0.519716	0.306435	0.0578273	0.44517	0.356565	Col-NS	Repetitive/Transposable element	5DL
Constitutive	Ta.69859	BG908033	0.237912	2.37342	1.22754	0.133643	2.05731	1.39623	0.215815	3.05637	2.16543	Col-NS	Repetitive/Transposable element	5BL
Constitutive	Ta.72561	JP237782	6.47635	0.458747	0.502485	6.80327	0.445036	0.71321	7.9076	0.528867	0.732493	Col	Myosin-like	6AL
Constitutive	Ta.72887	JV866729	2.94059	10.4085	9.85208	4.22042	12.6359	12.7893	4.01661	14.0123	13.9224	Col-NS	Poor annotations	5BL
Constitutive	Ta.75482	CK197956	2.97917	0.182644	0.396701	3.69247	0.431236	0.835791	3.35122	0.719204	0.925817	Col	No annotation	4BL
Constitutive	Ta.75844	JP907575	2.64801	0	0.0363286	2.44899	0.0179075	0.041421	2.86364	0.0424172	0.00857505	Col	Poor annotations	6BL
Constitutive	Ta.79219	JV948678	1.02204	0	0.0226659	1.55161	0	0	1.61082	0	0	Col	No annotation	6AL
Constitutive	Ta.79566	JV838283	0	2.3479	0.628883	0	2.77296	1.49218	0	2.52496	0.924251	Col-NS	No annotation	7AS
Constitutive	Ta.79662	JP845553	0	1.23581	1.36216	0	1.45417	1.78262	0	1.30519	1.62221	Col-NS	MAP kinase	2AS
Constitutive	Ta.79920	JP231245	0	7.03358	5.65562	0	6.38548	6.01311	0.0264561	4.6784	5.26668	Col-NS	No annotation	6AS
Constitutive	Ta.8055	JV888614	3.7608	0.0153928	0.00819663	2.97247	0.0220273	0	3.27904	0.0193788	0	Col	Poor annotations	6AL
Constitutive	Ta.80739	JV866164	0	0.23619	0.100994	0	0.372268	0.360543	0.0045413	0.309379	0.322866	Col	Repetitive/Transposable element	3B
Constitutive	Ta.81001	JP229029	4.7519	0.353976	0.638821	3.46204	0.318957	0.754965	5.9621	0.436114	0.511358	Col	Ulp1 protease	2DL
Constitutive	Ta.81382	JP228095	0.0583612	8.32906	6.59906	0.223798	7.29919	8.4627	0.200332	6.03969	5.86131	Col-NS	Poor annotations	6AS
Constitutive	Ta.81540	JP934287	0	1.55776	0.666496	0	2.03987	0.904864	0	2.08526	0.795303	Col-NS	No annotation	2AS
Constitutive	Ta.83884	JV993466	0	2.28968	1.82837	0	3.73367	3.60056	0	2.58096	2.91322	Col-NS	Transportin 1-like	2BL
Constitutive	Ta.8411	BQ161859	0.085472	1.66291	4.72243	0.0234129	2.33093	5.02502	0.145718	1.8954	4.9086	Col-NS	No annotation	7DL
Constitutive	Ta.84262	JP219370	0	2.80942	2.69204	0	2.78627	2.68132	0	2.90071	2.94863	Col-NS	No annotation	6AS
Constitutive	Ta.85159	JV916504	0	2.35398	1.50587	0.0214497	3.70846	2.24319	0.0309687	1.90773	1.23178	Col-NS	RNA-binding	7DS
Constitutive	Ta.8611	BQ162124	0.0231199	0.608568	0.605621	0.0404945	0.917971	0.94318	0	1.1029	1.20095	Col-NS	No annotation	3B
Constitutive	Ta.86544	JP207913	0.0455642	1.50937	1.69339	0.0763198	1.02642	1.07036	0.217903	1.58293	1.92174	Col-NS	No annotation	2DL
Constitutive	Ta.86621	JP855281	1.53051	0.0989384	0.0356314	1.82991	0.199708	0.182986	2.14888	0.14749	0.147711	Col	No annotation	1BL
Constitutive	Ta.87718	JP937280	0.023483	1.75336	3.2641	0	3.79221	4.07835	0.0112785	3.59197	4.01427	Col-NS	Repetitive/Transposable element	6AL
Constitutive	Ta.87796	HP630524	1.32315	0.190606	0.0418201	2.0948	0.144266	0.125114	1.37385	0.147838	0.0820769	Col	Repetitive/Transposable element	6AL
Constitutive	Ta.88176	HP634399	0	1.93004	1.65254	0	2.06056	2.32014	0	2.18369	2.70567	Col-NS	No annotation	1DS
Constitutive	Ta.88693	HP631863	7.14824	1.23958	1.60652	9.3416	1.90374	2.69365	9.15801	1.69397	2.3072	Col	No annotation	6BL
Constitutive	Ta.90292	HP613278	0.0255851	1.24096	1.34874	0.0202642	1.79198	1.39472	0	1.19391	1.25471	Col-NS	No annotation	1BL
Constitutive	Ta.91588	JV907751	2.39531	0	0	4.01405	0.0122616	0.0210301	2.54135	0.00755695	0	Col	FAR1-RELATED SEQUENCE	6AL
Constitutive	Ta.92654	JV992196	0.117496	1.14337	1.54235	0.0932287	2.04657	2.01752	0.121069	1.50329	1.7973	Col-NS	No annotation	6AL
Constitutive	Ta.93211	BJ267240	0.602146	0.0625302	0	0.923646	0.0286907	0.038349	0.78046	0.106336	0.0286984	Col	No annotation	2AL
Constitutive	Ta.93375	BJ276947	1.55299	0.190611	0.0346287	2.27479	0	0.0824867	1.45923	0.0305753	0.0204174	Col	NBS-LRR disease resistance	5BL
Constitutive	Ta.93435	BJ286781	1.83796	0.344913	0.381696	2.08904	0.36195	0.508252	3.97038	0.391561	0.387218	Col	COBRA-like	6BL
Constitutive	Ta.93508	BJ291853	0	0.225392	0.577882	0	0.705288	0.938167	0	1.0577	1.19521	Col-NS	No annotation	6AS
Constitutive	Ta.94143	JP850074	0.0713846	1.37427	1.62464	0.159926	2.87897	2.90787	0.0475908	2.22295	2.46248	Col-NS	Repetitive/Transposable element	6AL
Constitutive	Ta.94685	JV890460	5.98801	0.0321387	0.00855686	5.84364	0	0	8.01643	0.0145234	0	Col	Nuclear-pore anchor	6AS
Constitutive	Ta.94736	JV993060	0.763473	0.0435998	0.0649368	1.46422	0.326068	0.377353	1.05025	0.163003	0.221949	Col	Poor annotations	3B
Constitutive	Ta.95050	BU099456	0.954098	0	0	1.01077	0	0	0.862641	0.0137883	0	Col	Poor annotations	6AL
Constitutive	Ta.95070	JP846632	0.0421063	0.595544	0.721088	0.0740524	1.29314	1.08657	0.0305432	0.869905	0.897278	Col-NS	CRK (RLCK?)	7AL
Constitutive	Ta.95895	JV913319	0	0.945047	0.956042	0.0586023	1.60303	1.38333	0.0149349	0.834137	1.18506	Col-NS	No annotation	6AL
Constitutive	Ta.96667	JV938687	3.21535	0.748302	0.585092	3.18814	0.873435	0.798762	2.46689	0.935901	0.604157	Col	Poor annotations	7BL
Constitutive	Ta.97837	JP930415	1.80355	4.99869	3.84096	3.17219	5.90691	6.90969	1.79316	3.34816	3.93877	Col-NS	Repetitive/Transposable element	3AS
Constitutive	Ta.98202	CD894756	0	0.407484	0.596977	0	0.921953	0.822349	0	1.09305	0.85605	Col-NS	No annotation	2DS
Constitutive	Ta.99221	CK206724	0.0140058	1.31258	1.06454	0.0713796	1.58084	1.97755	0.0397475	1.34318	1.0471	Col-NS	No annotation	6AS
Constitutive	Ta.99399	CK212606	1.63407	0.350659	0.151623	2.57116	0.250421	0.189284	1.52511	0.297426	0.288117	Col	Poor annotations	7DL
Constitutive	Ta.99566	JP867271	0.0820111	4.03971	4.08475	0.215063	3.18561	3.75756	0.11471	2.989	2.80643	Col-NS	Methyltransferase	3B
Early	Ta.100531	CJ617496	29.2898	8.33252	7.50928	10.6083	2.24684	2.76499	23.8322	8.61412	8.28142	Col	MADS-box transcription factor	7DS
Early	Ta.101171	HP626253	0.835629	5.41064	4.03862	0.84464	3.5903	2.74162	1.51794	2.91762	3.40896	Col-NS	No annotation	6BS
Early	Ta.101645	JP842504	0.0334496	0.312514	0.317117	0.166051	1.26949	0.731435	0.189034	1.46903	0.956228	Col-NS	CRK	3B	Late
Early	Ta.102004	CJ820688	0.537149	1.27272	1.16011	0.958757	2.43885	2.24029	0.716016	1.99719	1.78987	Col-NS	Repetitive/Transposable element	6AS	Late
Early	Ta.103378	JP946307	0.558011	1.28184	1.34425	0.979582	2.38273	2.51057	1.01949	1.84022	1.95937	Col-NS	No annotation	7BL
Early	Ta.105098	JP933818	1.86979	2.79209	2.73939	1.16438	0.104742	0.123282	0.155582	0.133439	0.166133	Col	Linalool synthase	6DS
Early	Ta.107584	JP936908	12.9706	19.4928	17.2141	2.37013	6.83492	8.77274	25.7321	38.0337	34.0292	Col-NS	Pentatricopeptide containing protein	6AS
Early	Ta.10772	JP838766	1.943	1.06163	1.19015	1.67001	0.436678	0.387567	0.972351	0.444114	0.494337	Col	nodulin MtN2-like	2BS
Early	Ta.108790	JP921967	1.25748	2.26239	2.98253	1.93706	4.63095	4.71679	2.00352	2.722	3.40498	Col-NS	No annotation	2BL
Early	Ta.109516	JP909912	0.0170313	0.235709	0.287902	0	0.435554	0.454173	0.0370963	0.440873	0.195875	Col-NS	No annotation	6DS
Early	Ta.11018	JV937933	0.269632	1.06277	1.19891	0.360601	1.57538	1.65936	0.444355	1.47649	1.43237	Col-NS	Poor annotations	5DL
Early	Ta.111478	JP903154	0.350841	1.01941	1.13733	0.560985	2.70873	2.34465	0.391134	1.38243	1.41269	Col-NS	CRK	7DS	Late
Early	Ta.1164	JP851506	2.95147	4.59055	4.35413	1.37988	2.55468	2.8015	2.79084	3.90889	4.15502	Col-NS	Serine/threonine-protein kinase	1BL
Early	Ta.124747	JW030998	8.05358	0.108481	0.0356024	4.00109	0.0146328	0.0174991	6.44186	0.00901836	0.0592186	Col	No annotation	6AL
Early	Ta.132084	JW001634	0.588652	0	0	2.40107	0.114812	0	2.73663	0	0.0525448	Col	No annotation	4AS	Late
Early	Ta.132202	JW001234	0.295941	1.55776	1.27974	0.709726	2.8727	3.22451	1.14581	1.66827	1.94074	Col-NS	Poor annotations	7DL
Early	Ta.134289	JV988238	0.0943333	0.2825	0.319705	0.058957	0.653778	0.801397	0.118428	0.617076	0.738596	Col-NS	Poor annotations	6AL	Late
Early	Ta.13785	CK161330	17.9104	16.9772	17.6254	31.8577	12.5577	6.98106	2.93436	3.68339	2.50531	Col	Xylanase inhibitor	4AL
Early	Ta.140170	JV968200	1.43131	0.121019	0.225402	2.76928	0.402784	0.302261	1.5159	0.243008	0.171537	Col	F-box/LRR	7DL	Late
Early	Ta.14684	CD931252	6.73746	1.9488	1.53931	19.7812	3.03888	3.37563	18.7998	2.14425	1.89817	Col	No annotation	3AS	Late
Early	Ta.149851	JV970013	8.63383	0	0	4.46804	0	0	4.53575	0	0	Col	Poor annotations	6AS	Late
Early	Ta.153968	JV955513	0.184914	0.535576	0.665025	0.0348318	1.25557	0.901745	0.0576924	1.12125	0.506832	Col-NS	No annotation	6DL
Early	Ta.154160	JV954777	0	0.699851	0.770474	0	0.751657	1.07473	0	0.561399	1.28896	Col-NS	No annotation	7AL	Late
Early	Ta.156666	JV934982	0.205726	0	0.0132037	1.14329	0.0575371	0.0412305	0.441352	0.0582616	0.0963773	Col	No annotation	1AS
Early	Ta.158300	JV927310	5.33628	5.48636	6.6883	4.54037	9.34557	10.5097	4.59283	7.964	10.1298	Col-NS	Repetitive/Transposable element	1AS
Early	Ta.158307	JV927282	8.121	0.150704	0	3.08093	0	0	8.07772	0	0	Col	No annotation	6AL
Early	Ta.158710	JV925714	4.50959	0.0745961	0.118819	2.16457	0	0	1.59504	0	0	Col	No annotation	6AS	Late
Early	Ta.160425	JV915878	0	0.412552	0.354166	0	0.420757	0.988801	0	0.753166	0.517357	Col-NS	No annotation	7DL	Late
Early	Ta.167905	JV898484	0	0.508762	0.521327	0	1.06268	0.997088	0	0.809355	0.982823	Col-NS	Repetitive/Transposable element	2DS	Late
Early	Ta.171002	JV902337	0	0.496414	0.455052	0	0.995046	0.748701	0	0.955217	0.823136	Col-NS	Repetitive/Transposable element	2DS	Late
Early	Ta.174032	JV875861	1.49391	3.22347	4.42976	0.690602	4.20977	4.50175	1.28912	6.45327	6.67939	Col-NS	No annotation	5BL
Early	Ta.185422	JV840867	0.687649	2.56877	2.87115	0.21592	3.59589	3.3596	0.229159	4.40884	4.95215	Col-NS	No annotation	5BL
Early	Ta.19172	JV914875	0.564587	1.30737	1.34313	0.525904	1.49819	1.96242	0.70308	2.07618	1.76402	Col-NS	No annotation	1DS
Early	Ta.19761	CA658314	0.165599	0.853679	0.428787	0.0487963	1.37339	1.01868	0.0886303	0.899049	0.901831	Col-NS	No annotation	6AS	Late
Early	Ta.198038	JV814479	0.436454	0.0844241	0.377781	2.70886	0.480979	0.525275	0.793318	0.358757	0.387725	Col	Repetitive/Transposable element	5AL
Early	Ta.31257	CV780985	0.0312731	8.82906	14.486	0.0210213	2.33011	1.66081	0	1.19389	0.732885	Col-NS	Poor annotations	6AL	Late
Early	Ta.32568	CJ576659	0.0809511	0.680234	0.25632	0.12484	2.36542	0.768516	0.133363	0.868687	0.303745	Col-NS	Poor annotations	6AS
Early	Ta.33890	JP937495	1.43121	0.0260259	0.332023	0.817867	0	0.081229	1.51212	0	0.121604	Col	early-responsive to dehydration protein-related	3DL
Early	Ta.36124	HP627427	2.5435	1.32556	2.65257	12.5624	2.42874	3.62293	5.80729	3.02944	3.51109	Col	ADP-ribosylation factor GTPase-activating protein	6AL
Early	Ta.37881	DR737183	3.4282	4.92053	2.1787	0.838406	2.02619	2.27308	4.9745	4.85995	4.75174	Col-NS	Poor annotations	2BL
Early	Ta.38600	JV869788	1.16757	0.729626	0.659226	4.70429	1.48906	1.65056	1.67627	0.846905	0.989111	Col	B3 DNA binding domain	5AL
Early	Ta.39365	AK333728	2.6128	4.12675	3.80121	2.39431	0.237035	0.249629	0.17479	0.306148	0.338108	Col	Linalool synthase	2DL
Early	Ta.42512	AK332174	1.58416	0.0113162	0.162698	35.8365	1.87188	1.20133	13.7475	0.456472	0.370442	Col	CYP	7DL
Early	Ta.42753	HP625990	1.7181	2.28656	1.73889	1.72469	3.13754	3.89795	1.58292	2.10799	1.98442	Col-NS	No annotation	5BS
Early	Ta.44107	JV863093	10.9074	18.6681	20.693	18.113	33.5892	39.9926	12.7513	26.8003	30.1759	Col-NS	Poor annotations	3AS	Late
Early	Ta.45840	JV866333	3.40396	6.38555	5.01249	4.26337	7.72445	8.97066	4.36409	7.15926	7.02636	Col-NS	Calmodulin-binding protein	1BL
Early	Ta.46412	CJ619877	0.380475	3.87802	4.4663	5.35494	16.1654	19.2525	2.47599	9.3927	8.11849	Col-NS	Poor annotations	2BS	Late
Early	Ta.46530	JP908118	1.10015	0.171118	0.169981	10.9827	0.294528	0.462372	0.599043	0.125391	0.133207	Col	No annotation	6AL
Early	Ta.47429	JW034140	0.259532	0	0	1.31639	0	0	0.512752	0	0	Col	No annotation	6AL	Late
Early	Ta.47554	CJ721490	16.0147	4.7476	3.59755	5.98743	1.74097	1.88482	14.4977	5.39496	5.29006	Col	MADS-box transcription factor	7DS
Early	Ta.49123	JV872331	7.0707	2.67686	2.68368	5.67562	1.58477	1.47579	5.93588	2.12248	1.99281	Col	Repetitive/Transposable element	4DL
Early	Ta.50162	CV769664	5.04603	2.1643	1.41194	11.7136	5.37815	5.05836	9.44145	3.33014	3.39132	Col	Inorganic H+ pyrophosphatase	7AL
Early	Ta.52046	JV934460	1.06371	8.06175	5.8183	4.30549	21.2672	15.557	2.26163	13.5905	10.5633	Col-NS	Poor annotations	7AL
Early	Ta.53056	JP905364	4.58668	3.04085	2.22315	2.14648	5.41033	4.21573	2.09535	3.60921	2.76539	Col-NS	Repetitive/Transposable element	6AL
Early	Ta.53379	CJ858541	0.022931	0.23423	0.290776	0.0192047	0.446606	0.661856	0.0151301	0.573072	0.944012	Col-NS	No annotation	6AS	Late
Early	Ta.55147	DR737903	22.5357	40.0064	30.3314	5.03096	15.57	10.4904	17.2124	25.7075	18.6909	Col-NS	Poor annotations	3AS
Early	Ta.68844	AK331463	1.79588	0.386203	0.287613	0.894887	0.138087	0.120595	1.06453	0.143639	0.15375	Col	methionine aminopeptidase	6AL
Early	Ta.70218	JV867634	9.76565	18.6301	19.0236	8.62062	23.8099	24.5654	13.9348	29.7019	28.0464	Col-NS	Repetitive/Transposable element	6AS	Late
Early	Ta.70282	JV908083	3.96241	2.132	3.28735	6.03183	2.75742	2.89634	8.13055	5.01569	5.43595	Col	replication factor A	6AL
Early	Ta.71867	JP213489	4.1661	8.88677	10.0645	2.06344	7.67455	9.32896	3.05212	8.91375	9.50319	Col-NS	No annotation	7AS
Early	Ta.74923	HP619384	2.25217	1.77719	2.59752	2.86588	1.17957	1.11387	2.69042	1.64061	2.37287	Col	endo-1,3;1,4-beta-D-glucanase-like	7BL
Early	Ta.75060	HP625979	2.69529	2.16183	1.66231	5.88532	2.43348	2.91801	3.36319	1.9353	2.3768	Col	Disease resistance	7DL
Early	Ta.75637	CJ926157	10.7224	27.5961	12.4597	4.74276	13.697	8.80269	14.0462	35.4617	22.057	Col-NS	Auxin-responsive	6BL
Early	Ta.7579	JV868418	0.662231	5.61692	4.48596	0.350378	6.8428	6.17395	0.504156	9.83585	8.52215	Col-NS	Transporter	3B
Early	Ta.76796	DR737177	1.40407	2.85758	1.67112	2.80084	0.985322	0.675699	1.46642	2.00848	1.31302	Col	Poor annotations	4AL
Early	Ta.77182	JP933417	1.57526	0.0210616	0.246386	0.786026	0.0163494	0.0401425	1.53079	0.0225567	0.0960146	Col	Early-responsive to dehydration stress protein	3DL
Early	Ta.77626	JV865132	0.407811	11.2971	11.7888	0.188931	11.4138	11.8319	0.468929	19.4426	19.2121	Col-NS	MATE efflux family protein	5BL
Early	Ta.77775	JV903452	0.561315	1.26483	1.24135	0.634397	1.54351	1.49916	0.279114	1.0886	1.25602	Col-NS	Repetitive/Transposable element	6AS	Late
Early	Ta.84662	JV885074	1.70668	0.622747	0.835342	1.44665	0.313914	0.537936	1.12576	0.364195	0.531314	Col	Repetitive/Transposable element	6BS
Early	Ta.86818	JP928570	1.15118	0.0719062	0.100393	4.92143	0.148518	0.176996	2.22746	0.205308	0.108856	Col	Poor annotations	7AL
Early	Ta.87253	JP872343	5.15119	7.64084	6.74074	2.75644	4.98184	5.79077	9.25751	12.1603	13.1224	Col-NS	Repetitive/Transposable element	2AS
Early	Ta.87506	JV919200	1.76401	2.4871	3.16831	1.975	5.34676	5.43619	1.39307	2.65466	2.55642	Col-NS	Repetitive/Transposable element	5BL
Early	Ta.87529	HP636620	16.298	0.0298584	0.571069	7.65334	0.125002	0.726729	16.8343	0.313037	0.420392	Col	No annotation	2AL
Early	Ta.90783	JV885905	3.36352	6.59793	6.10646	4.34365	10.5474	9.11017	1.98816	10.6266	9.83328	Col-NS	CRK (RLCK?)	7AL	Late
Early	Ta.91163	CJ733406	0	62.7158	59.4982	0	37.5747	35.8148	0	21.6043	22.4016	Col-NS	No annotation	NA	Late
Early	Ta.91777	BE489993	0.243635	0.779723	0.885564	0.0738327	0.742252	0.955144	0.140575	1.05607	1.00447	Col-NS	Repetitive/Transposable element	6AS	Late
Early	Ta.92767	CK171876	18.2833	45.3413	24.6373	7.97742	25.6163	18.1566	10.1781	23.8946	16.5771	Col-NS	Abscisic stress-ripening	3B
Early	Ta.93230	JV989252	0.416815	1.50106	1.14162	0.544512	2.28088	1.94464	0.936886	2.78454	2.41252	Col-NS	No annotation	4AL
Early	Ta.93399	JV989651	1.45255	3.1474	3.45934	0.676804	2.58223	2.10054	1.46591	2.8496	2.51353	Col-NS	Repetitive/Transposable element	2BL
Early	Ta.94087	JV941332	5.00212	0.0271671	0.014426	2.67092	0.021089	0	7.80828	0	0.0170352	Col	GTPase activating protein	6BL
Early	Ta.94476	JV888578	0.751434	0.186534	0.245085	1.31458	0.484396	0.264728	0.76105	0.309165	0.244846	Col	Poor annotations	6AS	Late
Early	Ta.95714	JP215677	2.85752	1.5947	1.76993	8.79875	1.11905	1.31884	0.803684	0.420896	0.467673	Col	Poor annotations	6AL
Early	Ta.97938	CD869352	0.641344	1.73422	1.69563	0.382795	1.49806	1.89099	1.53042	2.76515	3.04313	Col-NS	Poor annotations	4BS
Early	Ta.98231	JV873868	1.03733	1.16583	1.52752	7.01685	2.23605	1.49122	4.15321	6.23124	5.90864	Col	Poor annotations	3B
Early	Ta.99679	CV759925	2.23508	4.37411	3.01642	1.9015	4.68308	4.94702	3.30767	4.84769	4.88202	Col-NS	Repetitive/Transposable element	2AL
Late	Ta.101645	JP842504	0.0334496	0.312514	0.317117	0.166051	1.26949	0.731435	0.189034	1.46903	0.956228	Col-NS	CRK	3B	Early
Late	Ta.102004	CJ820688	0.537149	1.27272	1.16011	0.958757	2.43885	2.24029	0.716016	1.99719	1.78987	Col-NS	Repetitive/Transposable element	6AS	Early
Late	Ta.102188	JP931310	1.02305	1.29763	0.78401	7.35264	7.6791	4.86082	1.12744	2.699	2.61288	Col-NS	CRK	1AL
Late	Ta.102536	JV876655	1.99358	2.04631	2.5474	11.8725	9.7215	10.6593	6.96369	3.75627	3.13614	Col	alcohol oxidase	1DL
Late	Ta.103989	JV903740	1.13359	2.06196	2.1301	2.26098	3.81233	3.4637	1.33979	2.61041	2.8939	Col-NS	CRK	5DL
Late	Ta.11076	DR733077	1.20228	0.624581	1.63492	0.716452	1.63969	1.16368	4.33892	1.47133	1.12155	Col	UDP-glycosyltransferase	2BS
Late	Ta.111478	JP903154	0.350841	1.01941	1.13733	0.560985	2.70873	2.34465	0.391134	1.38243	1.41269	Col-NS	CRK	7DS	Early
Late	Ta.114592	JP828536	4.10741	4.56535	4.73679	2.55313	4.1579	4.83484	3.62271	7.14149	7.62886	Col-NS	No annotation	6AS
Late	Ta.124357	JV996490	0.385801	1.49227	1.16098	1.56915	2.58578	3.96183	0.925982	4.48889	3.28892	Col-NS	Poor annotations	4BS
Late	Ta.12753	JV866658	0.871451	0.722571	1.10644	0.275092	0.199444	0.330452	1.23837	0.416403	0.373021	Col	acyltransferase	1BL
Late	Ta.131044	JW005186	1.82006	0.117014	0.261625	2.17555	0.0536896	0.492435	2.84793	0.0770004	0.226779	Col	No annotation	6AL
Late	Ta.132084	JW001634	0.588652	0	0	2.40107	0.114812	0	2.73663	0	0.0525448	Col	No annotation	4AS	Early
Late	Ta.134289	JV988238	0.0943333	0.2825	0.319705	0.058957	0.653778	0.801397	0.118428	0.617076	0.738596	Col-NS	Poor annotations	6AL	Early
Late	Ta.140170	JV968200	1.43131	0.121019	0.225402	2.76928	0.402784	0.302261	1.5159	0.243008	0.171537	Col	F-box/LRR	7DL	Early
Late	Ta.14588	JV887206	0.194306	0.18032	0.26064	0.563059	0.500618	0.354041	0.559466	0.121331	0.106287	Col	polygalacturonase inhibitor	2AS
Late	Ta.14684	CD931252	6.73746	1.9488	1.53931	19.7812	3.03888	3.37563	18.7998	2.14425	1.89817	Col	No annotation	3AS	Early
Late	Ta.14904	CV772887	0.397238	1.07036	1.62864	4.48188	4.96342	2.80759	2.79511	12.237	11.0096	Col-NS	CYP	2BL
Late	Ta.149851	JV970013	8.63383	0	0	4.46804	0	0	4.53575	0	0	Col	Poor annotations	6AS	Early
Late	Ta.154160	JV954777	0	0.699851	0.770474	0	0.751657	1.07473	0	0.561399	1.28896	Col-NS	No annotation	7AL	Early
Late	Ta.155865	JV945316	5.32016	2.34428	2.88654	6.88581	2.80228	3.98445	10.0863	5.2725	4.93611	Col	No annotation	5DL
Late	Ta.158710	JV925714	4.50959	0.0745961	0.118819	2.16457	0	0	1.59504	0	0	Col	No annotation	6AS	Early
Late	Ta.160114	JV918324	0.10612	1.64651	2.26497	0.269778	0.881866	1.41183	0.114529	0.66998	0.750443	Col-NS	No annotation	7AL
Late	Ta.160425	JV915878	0	0.412552	0.354166	0	0.420757	0.988801	0	0.753166	0.517357	Col-NS	No annotation	7DL	Early
Late	Ta.166219	JV918129	0.690472	0.113991	0.141336	0.817615	0.121472	0.175682	0.929997	0.184203	0.0238261	Col	Transducin	7DL
Late	Ta.167905	JV898484	0	0.508762	0.521327	0	1.06268	0.997088	0	0.809355	0.982823	Col-NS	Repetitive/Transposable element	2DS	Early
Late	Ta.171002	JV902337	0	0.496414	0.455052	0	0.995046	0.748701	0	0.955217	0.823136	Col-NS	Repetitive/Transposable element	2DS	Early
Late	Ta.180516	JV834682	0.30803	0.591906	1.39111	0.284221	1.01775	1.11283	0.267145	2.06759	2.36082	Col-NS	No annotation	6DS
Late	Ta.186863	JV833382	0.105586	0.607761	0.658405	0.36855	0.628265	0.79631	0.135327	0.962068	1.10837	Col-NS	Poor annotations	4BS
Late	Ta.187680	JV830846	0.0723872	1.24327	1.67701	0.179682	2.26098	1.32681	0	1.97606	2.2197	Col-NS	No annotation	5DS
Late	Ta.193997	JV829537	1.37817	0.10775	0.400813	1.6428	0.273915	0.215297	2.29717	0.367866	0.230426	Col	No annotation	2BS
Late	Ta.195306	JV825673	9.43172	10.515	7.60645	9.3991	12.7183	11.7362	35.8027	18.5498	17.4132	Col	CYP	NA
Late	Ta.19761	CA658314	0.165599	0.853679	0.428787	0.0487963	1.37339	1.01868	0.0886303	0.899049	0.901831	Col-NS	No annotation	6AS	Early
Late	Ta.22082	JV888043	0.04996	0.101849	0.113191	21.4579	19.2856	16.8664	2.05488	0.779683	0.653396	Col	malate synthase	2DL
Late	Ta.22245	JV890347	6.28849	3.36462	4.50798	2.94744	1.603	1.75781	3.71267	1.10531	1.70233	Col	Ankyrin repeats motif	3DS
Late	Ta.31257	CV780985	0.0312731	8.82906	14.486	0.0210213	2.33011	1.66081	0	1.19389	0.732885	Col-NS	Poor annotations	6AL	Early
Late	Ta.31840	DR741213	2.2781	2.72403	3.5806	1.42951	4.43914	3.62309	2.7965	1.06435	1.03495	Col	basic helix-loop-helix (bHLH) DNA-binding protein	5AL
Late	Ta.33173	AK332578	0.0716287	0.324477	0.136302	19.5789	13.4536	16.7531	2.57238	0.520267	0.445001	Col	isocitrate lyase	2BS
Late	Ta.33469	JP863335	20.1907	26.2002	18.6751	2.769	2.88766	2.21868	2.0222	5.91408	5.10205	Col-NS	jumonji class transcription factor	1DL
Late	Ta.35098	JN807462	18.7468	15.5271	16.5032	0.1856	0.263063	0.571165	2.16224	0.661576	0.441607	Col	9-cis-epoxycarotenoid dioxygenase	5BS
Late	Ta.42697	JV863272	0.183827	0.288442	0.323454	0.313957	0.363296	0.583618	0.190786	0.429935	0.479693	Col-NS	NADH dehydrogenase	1BS
Late	Ta.44107	JV863093	10.9074	18.6681	20.693	18.113	33.5892	39.9926	12.7513	26.8003	30.1759	Col-NS	Poor annotations	3AS	Early
Late	Ta.46412	CJ619877	0.380475	3.87802	4.4663	5.35494	16.1654	19.2525	2.47599	9.3927	8.11849	Col-NS	Poor annotations	2BS	Early
Late	Ta.46729	JP897287	0.670006	0.200351	0.385182	0.273625	0.0852325	0.042898	0.455644	0.103628	0.081743	Col	methionine aminopeptidase	6AL
Late	Ta.47429	JW034140	0.259532	0	0	1.31639	0	0	0.512752	0	0	Col	No annotation	6AL	Early
Late	Ta.53379	CJ858541	0.022931	0.23423	0.290776	0.0192047	0.446606	0.661856	0.0151301	0.573072	0.944012	Col-NS	No annotation	6AS	Early
Late	Ta.53730	HP628323	14.6759	10.6813	8.10874	6.52732	2.65931	4.42945	5.17959	2.15174	2.71603	Col	No annotation	7AL
Late	Ta.53934	DR739905	676.758	598.766	738.786	43.7355	37.2181	42.7205	190.711	97.2749	93.748	Col	sterol C4-methyl oxidase 1-2	4DS
Late	Ta.54838	CK216302	0.127941	1.6263	0.459637	1.41534	4.3724	3.88353	1.53492	6.26927	5.49715	Col-NS	HMGB	5BL
Late	Ta.55220	CK205495	0.177358	0.140767	0.207631	0.359783	0.315143	0.305682	0.270261	0.0378477	0.0128784	Col	polygalacturonase inhibitor	2DS
Late	Ta.66505	GH722847	0.786907	1.06319	0.83752	2.29182	2.94919	2.24781	1.10743	3.00857	2.65708	Col-NS	NBS-LRR disease resistance	1BL
Late	Ta.70218	JV867634	9.76565	18.6301	19.0236	8.62062	23.8099	24.5654	13.9348	29.7019	28.0464	Col-NS	Repetitive/Transposable element	6AS	Early
Late	Ta.72300	HP633424	63.7665	83.5032	52.2669	36.3996	23.7141	21.8658	22.0003	46.3304	52.0674	Col-NS	RLK	6DL
Late	Ta.73562	HP631141	0.129438	0.510948	0.544313	2.31908	4.56799	2.4818	0.613285	3.20225	2.95858	Col-NS	Poor annotations	5BL
Late	Ta.75499	CA742626	7.97138	3.94582	5.00731	16.2463	9.17265	7.69348	21.98	10.784	9.13698	Col	Poor annotations	7DS
Late	Ta.77744	JP213783	0.0100241	1.98359	2.43917	0.0247768	2.9691	2.27094	0.167342	2.06651	2.34106	Col-NS	No annotation	5DL
Late	Ta.77775	JV903452	0.561315	1.26483	1.24135	0.634397	1.54351	1.49916	0.279114	1.0886	1.25602	Col-NS	Repetitive/Transposable element	6AS	Early
Late	Ta.7798	JV844366	3.98113	1.71251	1.92464	9.30755	3.84285	5.00139	6.97383	2.67322	2.57573	Col	No annotation	3AS
Late	Ta.78039	HP619220	21.6213	76.6318	69.9451	18.8898	47.988	47.8019	5.39027	23.1673	24.4228	Col-NS	Poor annotations	7AL
Late	Ta.78049	CJ894319	0.577885	0.372606	0.865364	1.1445	0.989165	0.830474	0.762411	2.22637	2.30851	Col-NS	ABC transporter	6AS
Late	Ta.82922	JV884233	6.66236	3.55324	3.42879	4.13727	2.582	2.6216	8.21838	3.84289	4.02062	Col	No annotation	3AL
Late	Ta.84353	JP867276	0	7.58322	6.71247	0	5.59811	6.48764	0.0381966	4.54414	4.04846	Col-NS	Poor annotations	3B
Late	Ta.85373	JP214293	0.125444	0.658683	0.589972	0.258912	0.673267	0.802121	0.18939	0.881956	1.07838	Col-NS	Repetitive/Transposable element	1BS
Late	Ta.87395	HP637075	1.64674	0.37286	0.476885	4.34991	0.396257	0.446361	5.2971	0.954385	1.13215	Col	LRR receptor-like serine/threonine-protein kinase	6AL
Late	Ta.87731	HP635890	0.330261	0.878379	0.703963	0.621175	1.30578	0.982409	0.550716	2.84978	2.30023	Col-NS	Disease resistance protein	1DL
Late	Ta.87792	HP635741	0.333447	0.716683	0.342017	0.680565	1.59273	0.714281	0.880202	2.32003	2.34422	Col-NS	RLK	2BL
Late	Ta.88423	HP633169	0.0659528	0.651033	0.553177	0.450855	0.949972	0.357877	0.456777	2.53194	2.09433	Col-NS	NBS-LRR disease resistance	1AL
Late	Ta.88434	HP633111	0.183222	0.505437	0.797672	0.137138	0.842382	0.685351	0.047869	0.875157	1.19781	Col-NS	No annotation	7DL
Late	Ta.90050	HP619418	0.0348731	0.0834378	0.374766	0.764041	0.891629	0.922106	0.794449	2.62271	2.75626	Col-NS	UDP-glycosyltransferase	2BS
Late	Ta.90783	JV885905	3.36352	6.59793	6.10646	4.34365	10.5474	9.11017	1.98816	10.6266	9.83328	Col-NS	CRK (RLCK?)	7AL	Early
Late	Ta.91163	CJ733406	0	62.7158	59.4982	0	37.5747	35.8148	0	21.6043	22.4016	Col-NS	No annotation	NA	Early
Late	Ta.91459	BG313118	0.0736446	0.505578	0.529298	0.578501	2.09216	1.33845	0.173456	2.23627	1.23028	Col-NS	No annotation	3B
Late	Ta.91777	BE489993	0.243635	0.779723	0.885564	0.0738327	0.742252	0.955144	0.140575	1.05607	1.00447	Col-NS	Repetitive/Transposable element	6AS	Early
Late	Ta.93240	JV905371	0.6751	0.538373	0.408536	0.0188353	0.0296532	0.0401391	0.538601	0.0072118	0.0224133	Col	Repetitive/Transposable element	2BS
Late	Ta.94476	JV888578	0.751434	0.186534	0.245085	1.31458	0.484396	0.264728	0.76105	0.309165	0.244846	Col	Poor annotations	6AS	Early
Late	Ta.96183	JP824316	34.6825	21.0349	18.927	12.6362	11.0858	12.5874	36.3379	15.2056	19.0615	Col	No annotation	1BS
Late	Ta.96411	CA653958	0.552838	1.52981	1.58629	0.632438	1.9718	1.91356	0.612459	2.04788	2.14569	Col-NS	No annotation	5DS
Late	Ta.9901	JV871958	2.03789	3.2518	3.26434	3.90229	5.42995	5.45112	2.23716	4.51086	4.77287	Col-NS	bromodomain domain containing protein	5BL
Late	Ta.99933	CV777421	0.610953	0.535257	0.180005	0.234126	0.0277371	0.0589084	1.58775	0.50236	0.427412	Col	Repetitive/Transposable element	7DL
Miscellaneous	Ta.103763	JV871367	0.282783	0.792973	1.44957	0.158818	1.16008	1.25988	0.0698076	0.740509	0.774967	Col-NS	No annotation	5AS
Miscellaneous	Ta.103888	JP943417	0	1.32075	1.79157	0	0.686755	1.16951	0	2.08739	1.87844	Col-NS	No annotation	5BS
Miscellaneous	Ta.104992	JP934747	0	1.10355	1.52679	0	2.25405	3.15412	0.0173802	1.56093	1.42113	Col-NS	No annotation	6AL
Miscellaneous	Ta.105277	JP932223	0.0810652	2.6483	1.13761	0.439169	1.34213	2.17767	0.943974	2.10422	3.9094	NA	Poor annotations	5DL
Miscellaneous	Ta.105891	JP926037	0	0.34096	0.232935	0	0.501983	0.579065	0.0195614	0.20253	0.216651	NA	Repetitive/Transposable element	6AS
Miscellaneous	Ta.106679	JP944842	0.755568	4.11414	3.09094	13.8769	12.9045	12.4574	9.72595	14.3584	19.6942	NA	STK	2BS
Miscellaneous	Ta.107299	JV866067	0.193914	0.438013	0.56677	0.17193	0.391572	0.605114	0.250998	0.695538	1.03284	NA	Poor annotations	1AL
Miscellaneous	Ta.109657	JP906964	0.0710018	2.82627	3.65889	0.311526	7.79176	6.97862	0.0664567	4.09828	4.30089	Col-NS	CRK (RLCK?)	7BL
Miscellaneous	Ta.11030	JV865875	1.89117	3.56367	3.8116	3.37952	5.4853	6.02538	1.66129	3.62489	3.61855	NA	ATPase	6AL
Miscellaneous	Ta.111137	JV938417	0.824624	1.52157	2.11028	1.12979	2.64841	2.74611	1.46656	2.76171	2.75754	NA	Poor annotations	6AS
Miscellaneous	Ta.113189	JP867280	0.102667	0.860302	0.721061	0.349187	0.444725	0.675197	0.120507	0.46666	0.764068	NA	No annotation	1AS
Miscellaneous	Ta.113192	JP867250	0.999332	2.89142	2.84391	1.76218	1.93042	1.98371	1.16997	3.6148	4.30923	NA	No annotation	5BS
Miscellaneous	Ta.113313	JP862536	0.073656	0.576663	1.08875	0.183915	3.8173	2.80204	0.105156	2.58713	2.84674	Col-NS	No annotation	6AL
Miscellaneous	Ta.115140	JW031123	3.06904	0.885694	1.24952	2.4024	0.813759	0.71224	3.76117	1.04238	1.13211	Col	No annotation	2BS
Miscellaneous	Ta.120724	JW008715	1.7375	0	0.309243	1.82007	0.177173	0.0565787	0.89519	0.0260879	0.132709	NA	No annotation	1BL
Miscellaneous	Ta.120809	JW008429	0.599567	2.25478	2.09071	0.831809	2.72635	3.57216	1.30854	3.01442	3.15778	NA	No annotation	1AS
Miscellaneous	Ta.124274	JV996784	0.119716	1.76571	1.08137	0.125478	2.97022	2.30628	0.216034	1.76248	1.03685	NA	Repetitive/Transposable element	6AL
Miscellaneous	Ta.124911	JW026098	0	1.72905	2.21064	0	2.27811	2.35566	0	1.40862	1.33323	Col-NS	No annotation	7AL
Miscellaneous	Ta.126463	JW021482	0	3.83489	3.27896	0.0545826	5.34291	5.4218	0.153667	8.32064	8.64143	Col-NS	No annotation	5BL
Miscellaneous	Ta.132775	JV999295	3.65795	0	0	4.0641	0	0	7.16723	0	0	Col	No annotation	NA
Miscellaneous	Ta.139726	JV969664	3.69224	0.585719	1.63494	4.18902	1.7303	1.42692	5.75453	1.47136	1.24193	NA	Poor annotations	6AL
Miscellaneous	Ta.140818	JV966074	0	1.92763	1.24738	0	3.51555	1.83393	0	0.892187	0.563907	NA	Poor annotations	7DS
Miscellaneous	Ta.143290	JV876331	0.207532	1.37242	1.24722	0.313272	0.931149	1.51066	0.392527	1.1844	1.35249	NA	No annotation	5DL
Miscellaneous	Ta.152932	JV959427	2.1277	0.315465	0.302808	2.62622	0.580385	0.806634	3.2588	0.598143	0.613281	NA	No annotation	2BS
Miscellaneous	Ta.154091	JV955021	1.11418	0	0	1.44377	0.0537703	0.0777851	2.84721	0.121857	0.0907296	NA	COBRA-like	6AL
Miscellaneous	Ta.156372	JV891670	0.192028	1.00245	0.184426	0.231769	1.87336	0.945216	0.150564	1.45015	0.342771	NA	Poor annotations	3AL
Miscellaneous	Ta.161934	JV946937	0.141491	1.17689	1.24618	0.223334	0.547252	0.545278	0.372628	0.798855	0.747511	NA	E3 ubiquitin-protein ligase	2BL
Miscellaneous	Ta.163447	JV931163	6.56758	1.98761	1.34898	6.00514	1.97882	1.7063	5.07184	2.21989	1.85615	NA	No annotation	6AL
Miscellaneous	Ta.170318	JV875970	0.0592878	1.95498	0.681251	0.62393	2.53084	1.18825	0.674993	2.59847	0.747818	NA	No annotation	3B
Miscellaneous	Ta.172908	JV882675	0	2.926	4.10786	0	6.00614	6.11372	0.0406124	7.6312	8.38097	Col-NS	No annotation	5BL
Miscellaneous	Ta.180798	JV871933	0.434557	0.988317	1.36397	1.56636	3.19436	2.87166	1.05462	2.53558	2.79771	NA	coatomer subunit beta	7BL
Miscellaneous	Ta.185590	JV839991	0.282197	1.16461	2.4549	0.304623	2.48376	4.42281	0.312627	1.76366	2.11783	NA	No annotation	2AL
Miscellaneous	Ta.191476	JV817918	2.24185	0	0.193811	1.62449	0.403349	0.381769	1.98556	0.429004	0.644277	NA	No annotation	2BS
Miscellaneous	Ta.192650	JV833863	0.165626	1.25975	1.43949	0.38493	1.04673	0.959161	0.250548	1.08169	1.07679	NA	No annotation	1AS
Miscellaneous	Ta.19767	CA658513	15.0258	4.17856	1.81277	4.47864	2.5646	1.84933	4.21607	1.54844	1.12536	NA	No annotation	6BS
Miscellaneous	Ta.22342	HP625566	0.255945	0.385293	0.598726	0.455643	0.533771	0.557553	0.547368	1.03252	1.15812	NA	mitochondrial ribosomal protein S3	4BL
Miscellaneous	Ta.24619	BF202839	0.648231	2.11821	2.03046	1.26775	2.69756	3.21324	0.833858	1.69006	1.55951	NA	No annotation	7AL
Miscellaneous	Ta.25495	JW035246	0.284692	1.06597	0.55764	0.361713	1.78381	1.43004	0.0950948	0.549606	0.303184	NA	Deoxyuridine 5-triphosphate nucleotidohydrolase	2AL
Miscellaneous	Ta.25629	JV885079	2.76733	7.26851	9.00132	9.89366	10.887	10.8962	3.91203	6.05043	6.72253	NA	Peroxidase	1AS
Miscellaneous	Ta.26993	JV863245	0.0198594	0.302001	0.14208	0.141051	0.277176	0.2174	0.0940817	0.296911	0.174363	NA	DNA-directed RNA polymerase subunit	6BS
Miscellaneous	Ta.2943	BJ207732	0.91161	2.76217	3.3767	1.50528	2.67951	2.95519	2.65228	4.65833	4.16611	NA	MORN repeat domain containing protein	6AL
Miscellaneous	Ta.31233	CV781767	2.9799	1.25227	0.602298	2.84922	1.27401	1.03102	4.42863	1.2268	1.04511	NA	Poor annotations	7DL
Miscellaneous	Ta.32515	HP625540	17.4991	1.60899	3.45105	15.4945	4.08155	3.0742	24.8082	9.01473	6.05063	Col	Poor annotations	5BL
Miscellaneous	Ta.35311	JV911635	1.43968	3.03535	2.73676	2.1476	4.27631	4.16636	2.32332	4.56125	4.74855	NA	Poor annotations	6AL
Miscellaneous	Ta.3924	AK331230	2.0241	4.25769	4.25169	12.246	16.0024	12.6249	6.0284	8.75438	8.17419	NA	glutamate decarboxylase	2AL
Miscellaneous	Ta.39756	JW027771	30.4708	61.532	54.5223	107.926	111.229	114.647	120.55	151.864	131.147	NA	epoxide hydrolase 2-like	1AL
Miscellaneous	Ta.39787	JV886155	1.49277	3.50027	3.30317	1.54526	2.50403	2.92679	1.30201	4.21489	4.51226	NA	No annotation	6DS
Miscellaneous	Ta.43952	JP855752	0.0361153	0.197947	1.41503	0.0692316	0.58798	2.17242	0.0105945	0.482587	1.86037	NA	microtubule associated protein	2DL
Miscellaneous	Ta.45366	JV871680	0.271843	1.44565	1.47962	0.374156	1.30871	1.39536	0.575934	3.37829	2.74448	Col-NS	APC4	6AL
Miscellaneous	Ta.45678	JP867273	0.241238	5.42937	5.61858	0.426008	5.15051	6.88661	0.181619	4.71961	4.13349	Col-NS	E3 ubiquitin-protein ligase	3B
Miscellaneous	Ta.51382	JV870756	0.0157433	3.58576	2.78594	0.0368911	8.84225	7.32277	0.0466922	3.82591	4.00411	Col-NS	ubiquinol-cytochrome C chaperone	6AL
Miscellaneous	Ta.53426	JV891919	0	0.510186	0.565421	0	1.31944	1.78361	0.0227775	0.843729	0.992197	Col-NS	Kelch-like protein	5BL
Miscellaneous	Ta.53485	JV995350	2.72248	0.126013	0.451937	4.1514	0.458946	0.809384	2.38088	0.0396609	0.474992	Col	No annotation	5BS
Miscellaneous	Ta.55415	AK331714	4.9179	1.80959	2.22164	2.71119	0.992716	1.67532	4.3868	1.90287	1.49505	Col	No annotation	7BL
Miscellaneous	Ta.6285	JV865711	7.27448	3.65297	3.58151	5.93726	3.66272	3.78669	8.28623	4.42668	3.93808	NA	Ribonuclease	7AL
Miscellaneous	Ta.66134	BJ246605	1.76396	0.154282	0.240932	0.738726	0.431298	0.473765	0.703854	0.2298	0.178709	NA	UDP-glucosyl transferase	4AL
Miscellaneous	Ta.69648	CJ704604	0.119881	0.836454	1.74448	0.0886219	0.293027	0.734999	0.191052	1.03342	1.78126	Col-NS	No annotation	6AS
Miscellaneous	Ta.69692	JP219058	0.0892509	0.786756	0.707751	0.177723	1.10174	1.54304	0	0.606479	0.948783	Col-NS	No annotation	5DS
Miscellaneous	Ta.71325	JV975983	19.063	38.8215	38.306	40.7456	54.7313	63.6254	46.807	49.6248	48.1066	NA	ATP/ADP transporter	6AS
Miscellaneous	Ta.7166	JV884335	2.01862	0.305293	1.04183	1.49925	0.321601	0.738276	2.18662	0.552541	0.933447	NA	Repetitive/Transposable element	3AL
Miscellaneous	Ta.71904	JV871238	0.226588	1.19831	1.43004	0.295988	1.12925	1.20679	0.570308	2.90079	2.79096	Col-NS	APC4	6BL
Miscellaneous	Ta.73172	AK335401	7.27576	4.77392	3.20736	14.5046	6.85804	7.87513	14.6449	8.32933	9.66655	NA	NIN Like Protein	5BL
Miscellaneous	Ta.73585	DR737164	37.6175	2.10854	1.97967	60.3951	13.6011	3.41698	51.9577	11.7321	3.29902	Col	Poor annotations	4AL
Miscellaneous	Ta.75386	JV870908	0.856883	3.25562	5.24252	1.74199	9.24906	8.61427	0.707099	5.08224	5.56063	Col-NS	CRK (RLCK?)	7AL
Miscellaneous	Ta.77509	HP631014	1.1023	0	0.29676	0.924883	0.262676	0.668573	0.693714	0.215305	0.614647	NA	No annotation	6AL
Miscellaneous	Ta.77864	HP621922	1.97884	0.14862	0.182141	3.02592	0.890297	0.314789	1.43276	0.363476	0.302216	Col	Coatomer subunit beta	7AL
Miscellaneous	Ta.79432	JV820890	2.08158	0.542526	0.397146	1.38968	0.330054	0.617374	2.5426	0.625715	0.630361	NA	Poor annotations	4AS
Miscellaneous	Ta.83191	JV864126	1.57017	0.145019	0.241757	1.86575	0.165669	0.126283	1.61994	0.16607	0.104316	Col	Repetitive/Transposable element	1BL
Miscellaneous	Ta.87203	JV939666	5.33352	0.0531053	0.0140997	4.70219	0	0.0232377	8.45364	0.050216	0	Col	No annotation	6AL
Miscellaneous	Ta.87342	HP637310	1.77237	6.37375	3.47795	3.64501	5.7311	5.20236	2.01068	6.3192	5.42766	NA	Receptor-like serine/threonine protein kinase	6DL
Miscellaneous	Ta.88833	HP631115	7.89538	18.37	19.7956	8.27187	18.2006	21.4141	8.27549	14.6746	15.4246	NA	No annotation	7AL
Miscellaneous	Ta.89279	HP628209	3.22962	9.03424	5.19378	4.9411	9.12517	5.8892	2.91441	8.11036	7.94728	NA	serine/threonine-protein kinase receptor	6AL
Miscellaneous	Ta.8991	JW028147	0.281638	2.15952	2.4903	0.288095	1.92315	2.16594	0.26445	1.74069	1.53019	Col-NS	No annotation	7AL
Miscellaneous	Ta.90163	HP617048	10.4075	18.1484	25.5373	20.1773	34.2091	30.5614	8.46973	33.8404	35.5767	NA	Poor annotations	6BL
Miscellaneous	Ta.90847	HP619567	0.0100402	0.495626	0.794241	0	1.6049	1.25507	0	1.65864	1.46412	Col-NS	CRK (RLCK?)	7DL
Miscellaneous	Ta.97768	CN011245	1.2316	3.22127	2.40457	1.5213	3.77298	3.89552	1.20244	2.08429	2.27785	NA	Repetitive/Transposable element	5BL
Miscellaneous	Ta.97785	CD876084	0	0.287797	0.440053	0	0.63311	0.835585	0.0298698	0.514893	0.46131	NA	Poor annotations	7AL
Pathogen	Ta.114604	JP827822	0	0	0	0.141909	0.136756	0.123076	2.35094	0.133567	0.143779	Col	elongation factor Tu	4DL
Pathogen	Ta.68870	GR304986	0	0	0	0.453515	0.471096	0.161843	11.6345	0.408963	0.927833	Col	60S ribosomal protein	NA
Pathogen	Ta.68873	GR302590	0	0.0465642	0	0.493438	0.22612	0.299751	12.3976	0.588374	0.664928	Col	40S ribosomal protein	NA
Pathogen	Ta.68881	GR302759	0	0	0.0338332	0.0319458	0.094592	0.155565	1.74497	0.0915446	0.142593	Col	40S ribosomal protein	NA

## Sheet: Origin
			Mean of RPKM
			0 DPI			2DPI			5DPI			Expressed in
Category	Unigene	GenBank	Col	Col-NS765	Col-NS766	Col	Col-NS765	Col-NS766	Col	Col-NS765	Col-NS766	Col	Col-NS	More expressed in	Final annotation	GSScontigs	Interest
Early	Ta.50162	CV769664	5.04603	2.1643	1.41194	11.7136	5.37815	5.05836	9.44145	3.33014	3.39132	Yes	Yes	Col	Inorganic H+ pyrophosphatase	7AL
Miscellaneous	Ta.55415	AK331714	4.9179	1.80959	2.22164	2.71119	0.992716	1.67532	4.3868	1.90287	1.49505	Yes	Yes	Col	No annotation	7BL
Miscellaneous	Ta.6285	JV865711	7.27448	3.65297	3.58151	5.93726	3.66272	3.78669	8.28623	4.42668	3.93808	Yes	Yes	Col	Ribonuclease	7AL
Miscellaneous	Ta.77864	HP621922	1.97884	0.14862	0.182141	3.02592	0.890297	0.314789	1.43276	0.363476	0.302216	Yes	Yes	Col	Coatomer subunit beta	7AL
Early	Ta.86818	JP928570	1.15118	0.0719062	0.100393	4.92143	0.148518	0.176996	2.22746	0.205308	0.108856	Yes	Yes	Col	Poor annotations	7AL
Constitutive	Ta.96667	JV938687	3.21535	0.748302	0.585092	3.18814	0.873435	0.798762	2.46689	0.935901	0.604157	Yes	Yes	Col	Poor annotations	7BL
Constitutive	Ta.99399	CK212606	1.63407	0.350659	0.151623	2.57116	0.250421	0.189284	1.52511	0.297426	0.288117	Yes	Yes	Col	Poor annotations	7DL
Constitutive	Ta.104804	JP920942	0	14.5852	14.7521	0.00828223	24.8049	23.4968	0.0514334	20.0023	21.5444	No	Yes	Col-NS	CRK	7AL	*
Miscellaneous	Ta.109657	JP906964	0.0710018	2.82627	3.65889	0.311526	7.79176	6.97862	0.0664567	4.09828	4.30089	Yes	Yes	Col-NS	CRK	7BL	*
Constitutive	Ta.118767	JW015971	0.117918	1.49983	2.03011	0.262982	1.29174	1.66717	0.278931	2.29546	2.82427	Yes	Yes	Col-NS	No annotation	7AL
Miscellaneous	Ta.124911	JW026098	0	1.72905	2.21064	0	2.27811	2.35566	0	1.40862	1.33323	No	Yes	Col-NS	No annotation	7AL
Early/Late	Ta.154160	JV954777	0	0.699851	0.770474	0	0.751657	1.07473	0	0.561399	1.28896	No	Yes	Col-NS	No annotation	7AL
Late	Ta.160114	JV918324	0.10612	1.64651	2.26497	0.269778	0.881866	1.41183	0.114529	0.66998	0.750443	Yes	Yes	Col-NS	No annotation	7AL
Early/Late	Ta.160425	JV915878	0	0.412552	0.354166	0	0.420757	0.988801	0	0.753166	0.517357	No	Yes	Col-NS	No annotation	7DL
Constitutive	Ta.172860	JV883381	0.222379	2.30111	2.67337	0.363032	2.14248	2.12139	0.370204	3.53625	3.52397	Yes	Yes	Col-NS	Repetitive/Transposable element	7AL
[truncated: 12 more rows]

## Sheet: All on chr 7L
				Mean of RPKM
[truncated: 42 more rows]

## Sheet: Reference genes
				Wheat reference gene expression. For each Unigene, the RPKM is reported for each sample (dots) at different time points (DPI). Lines represent biological replicate average. Colors represent genotypes: Col (red), Col-NS765 (light blue), Col-NS766 (dark blue).
[truncated: 13 more rows]

[truncated: 2 more sheets: PR genes, RT-qPCR]
